# Supplementary material for: Gene set-based identification of two immune subtypes of diffuse large B cell lymphoma for guiding immune checkpoint blocking therapy
Source: Front Genet. 2022 Oct 7;13:1000460. doi: 10.3389/fgene.2022.1000460 (PMC9585251; doi:10.3389/fgene.2022.1000460)
Supplement: Supplementary file 3 [file Table2.XLSX]

## Sheet: Supplementary Table 9
NAME	SIZE	ES	NES	NOM p-val	FDR q-val
KEGG_LYSOSOME	120	0.608195	2.56439	0	0
KEGG_T_CELL_RECEPTOR_SIGNALING_PATHWAY	107	0.654782	2.41419	0	0.00135052
KEGG_CHEMOKINE_SIGNALING_PATHWAY	182	0.623352	2.32345	0	0.00665067
KEGG_NATURAL_KILLER_CELL_MEDIATED_CYTOTOXICITY	130	0.586882	2.15821	0	0.0149734
KEGG_PRIMARY_IMMUNODEFICIENCY	35	0.687729	2.09362	0	0.0169447
KEGG_HEMATOPOIETIC_CELL_LINEAGE	85	0.670315	2.09335	0	0.0141205
KEGG_LEISHMANIA_INFECTION	69	0.590439	2.0916	0	0.0124308
KEGG_CELL_ADHESION_MOLECULES_CAMS	127	0.626253	2.0915	0	0.0110181
KEGG_CYTOKINE_CYTOKINE_RECEPTOR_INTERACTION	255	0.619021	2.06903	0	0.0131894
KEGG_TOLL_LIKE_RECEPTOR_SIGNALING_PATHWAY	99	0.528118	2.03272	0	0.0161311
KEGG_NOD_LIKE_RECEPTOR_SIGNALING_PATHWAY	61	0.610571	2.01804	0	0.0168575
KEGG_INTESTINAL_IMMUNE_NETWORK_FOR_IGA_PRODUCTION	45	0.63042	2.00753	0.00195695	0.0175666
KEGG_SYSTEMIC_LUPUS_ERYTHEMATOSUS	53	0.674746	2.00542	0	0.0163053
KEGG_APOPTOSIS	87	0.429576	2.00014	0	0.0160805
KEGG_ALLOGRAFT_REJECTION	34	0.700463	1.95524	0	0.0210907
KEGG_THYROID_CANCER	29	0.565175	1.95518	0.00377358	0.0198323
KEGG_COLORECTAL_CANCER	62	0.458546	1.95382	0.012024	0.0188496
KEGG_LEUKOCYTE_TRANSENDOTHELIAL_MIGRATION	114	0.494094	1.95204	0	0.0179295
KEGG_TYPE_I_DIABETES_MELLITUS	40	0.66125	1.94196	0	0.0184058
KEGG_OTHER_GLYCAN_DEGRADATION	16	0.624823	1.89033	0.00400802	0.0285523
KEGG_GLYCOSAMINOGLYCAN_BIOSYNTHESIS_CHONDROITIN_SULFATE	22	0.662879	1.88973	0.00391389	0.0273616
KEGG_GLYCOSPHINGOLIPID_BIOSYNTHESIS_GANGLIO_SERIES	15	0.7116	1.84765	0.00380228	0.035524
KEGG_ENDOCYTOSIS	177	0.409581	1.82949	0.00404858	0.0384659
KEGG_COMPLEMENT_AND_COAGULATION_CASCADES	68	0.600545	1.82048	0	0.0386711
KEGG_ADHERENS_JUNCTION	67	0.494094	1.81979	0.0174081	0.037283
KEGG_SPHINGOLIPID_METABOLISM	33	0.527125	1.79993	0.011976	0.0406908
KEGG_GRAFT_VERSUS_HOST_DISEASE	37	0.657849	1.79408	0.00200803	0.0405075
KEGG_FC_GAMMA_R_MEDIATED_PHAGOCYTOSIS	91	0.417511	1.79281	0.00965251	0.0394164
KEGG_PEROXISOME	78	0.395302	1.78294	0.00978474	0.0408868
KEGG_PATHOGENIC_ESCHERICHIA_COLI_INFECTION	52	0.415334	1.78183	0.0174757	0.0397175
KEGG_VIRAL_MYOCARDITIS	66	0.485447	1.76938	0.00559702	0.0417153
KEGG_ENDOMETRIAL_CANCER	52	0.475117	1.73708	0.0218688	0.0504962
KEGG_JAK_STAT_SIGNALING_PATHWAY	152	0.47182	1.73539	0	0.0495917
KEGG_GLYCOSAMINOGLYCAN_DEGRADATION	21	0.580694	1.6826	0.0136986	0.0701681
KEGG_PRION_DISEASES	35	0.532702	1.6785	0.0135397	0.0700085
KEGG_NICOTINATE_AND_NICOTINAMIDE_METABOLISM	24	0.564129	1.64797	0.0116959	0.0825905
KEGG_SNARE_INTERACTIONS_IN_VESICULAR_TRANSPORT	37	0.385161	1.63606	0.0292505	0.0863811
KEGG_EPITHELIAL_CELL_SIGNALING_IN_HELICOBACTER_PYLORI_INFECTION	68	0.36716	1.60042	0.0319361	0.10397
KEGG_ACUTE_MYELOID_LEUKEMIA	56	0.456818	1.58985	0.0693069	0.107848
KEGG_GLYCEROLIPID_METABOLISM	42	0.459139	1.557	0.0114723	0.128895
KEGG_GLYCOSAMINOGLYCAN_BIOSYNTHESIS_HEPARAN_SULFATE	26	0.514126	1.53193	0.0285171	0.146714
KEGG_ANTIGEN_PROCESSING_AND_PRESENTATION	79	0.460131	1.51819	0.0499002	0.155369
KEGG_AUTOIMMUNE_THYROID_DISEASE	47	0.515235	1.51302	0.019305	0.156606
KEGG_TIGHT_JUNCTION	127	0.40046	1.5108	0.0304183	0.154548
KEGG_DORSO_VENTRAL_AXIS_FORMATION	23	0.478925	1.49886	0.0769231	0.161248
KEGG_CYTOSOLIC_DNA_SENSING_PATHWAY	50	0.406045	1.49466	0.0367505	0.161433
KEGG_TRYPTOPHAN_METABOLISM	39	0.480945	1.49084	0.0424242	0.161615
KEGG_PHOSPHATIDYLINOSITOL_SIGNALING_SYSTEM	74	0.390828	1.47639	0.0555556	0.171408
KEGG_CHRONIC_MYELOID_LEUKEMIA	72	0.335076	1.45733	0.138493	0.186286
KEGG_GLUTATHIONE_METABOLISM	47	0.383037	1.43758	0.0776892	0.201151
KEGG_ETHER_LIPID_METABOLISM	26	0.48705	1.43562	0.0631164	0.199227
KEGG_AMINO_SUGAR_AND_NUCLEOTIDE_SUGAR_METABOLISM	41	0.361374	1.4297	0.117155	0.200822
KEGG_INSULIN_SIGNALING_PATHWAY	133	0.325638	1.425	0.0676983	0.201982
KEGG_ASTHMA	27	0.501641	1.41738	0.0722656	0.205537
KEGG_ARRHYTHMOGENIC_RIGHT_VENTRICULAR_CARDIOMYOPATHY_ARVC	73	0.462879	1.40425	0.0766423	0.216535
KEGG_PROSTATE_CANCER	89	0.319974	1.39011	0.138889	0.227558
KEGG_PATHWAYS_IN_CANCER	319	0.315083	1.38711	0.0747475	0.226641
KEGG_REGULATION_OF_ACTIN_CYTOSKELETON	209	0.329304	1.38447	0.0788462	0.225234
KEGG_BETA_ALANINE_METABOLISM	22	0.451006	1.38402	0.103113	0.222027
KEGG_VALINE_LEUCINE_AND_ISOLEUCINE_DEGRADATION	43	0.311825	1.37399	0.160966	0.228219
KEGG_FC_EPSILON_RI_SIGNALING_PATHWAY	74	0.366431	1.36771	0.0836576	0.230939
KEGG_RIG_I_LIKE_RECEPTOR_SIGNALING_PATHWAY	67	0.374772	1.36307	0.0961538	0.231828
KEGG_MELANOMA	71	0.371905	1.3574	0.0838207	0.234456
KEGG_RENAL_CELL_CARCINOMA	66	0.308183	1.3447	0.185039	0.244307
KEGG_PANCREATIC_CANCER	69	0.305923	1.33252	0.192913	0.254228
KEGG_ADIPOCYTOKINE_SIGNALING_PATHWAY	65	0.345175	1.33197	0.123772	0.251205
KEGG_NEUROTROPHIN_SIGNALING_PATHWAY	122	0.286696	1.31887	0.160079	0.26222
KEGG_INOSITOL_PHOSPHATE_METABOLISM	54	0.343708	1.31507	0.12476	0.263276
KEGG_ABC_TRANSPORTERS	43	0.431912	1.3086	0.0946746	0.266522
KEGG_TYPE_II_DIABETES_MELLITUS	46	0.386447	1.30797	0.0891841	0.263623
KEGG_BIOSYNTHESIS_OF_UNSATURATED_FATTY_ACIDS	19	0.397494	1.30581	0.163934	0.262185
KEGG_ARACHIDONIC_ACID_METABOLISM	51	0.435412	1.29053	0.106464	0.275865
KEGG_MAPK_SIGNALING_PATHWAY	259	0.314057	1.2872	0.111984	0.276568
KEGG_MTOR_SIGNALING_PATHWAY	50	0.32105	1.28596	0.19798	0.274301
KEGG_GAP_JUNCTION	85	0.348467	1.27027	0.170874	0.289228
KEGG_BLADDER_CANCER	41	0.339093	1.26571	0.194332	0.291274
KEGG_MELANOGENESIS	97	0.357889	1.26151	0.147573	0.292641
KEGG_FOCAL_ADHESION	195	0.350918	1.26118	0.218868	0.289086
KEGG_O_GLYCAN_BIOSYNTHESIS	29	0.422334	1.25725	0.169884	0.289548
KEGG_FATTY_ACID_METABOLISM	40	0.320652	1.25534	0.179537	0.287945
KEGG_VEGF_SIGNALING_PATHWAY	72	0.324377	1.23399	0.18835	0.309071
KEGG_GLYCOSPHINGOLIPID_BIOSYNTHESIS_LACTO_AND_NEOLACTO_SERIES	25	0.443166	1.23327	0.198895	0.306119
KEGG_NOTCH_SIGNALING_PATHWAY	47	0.340993	1.23283	0.22288	0.303045
KEGG_AXON_GUIDANCE	128	0.34918	1.22701	0.18	0.306196
KEGG_PRIMARY_BILE_ACID_BIOSYNTHESIS	16	0.49389	1.22047	0.209446	0.310513
KEGG_VASCULAR_SMOOTH_MUSCLE_CONTRACTION	105	0.353178	1.21953	0.185687	0.308165
KEGG_ECM_RECEPTOR_INTERACTION	83	0.42758	1.21478	0.257253	0.309732
KEGG_ALDOSTERONE_REGULATED_SODIUM_REABSORPTION	42	0.370919	1.21063	0.166344	0.311322
KEGG_GLIOMA	63	0.300478	1.20913	0.237255	0.309692
KEGG_PPAR_SIGNALING_PATHWAY	67	0.364922	1.20839	0.178	0.307273
KEGG_PROPANOATE_METABOLISM	31	0.290511	1.15969	0.262	0.362548
KEGG_HYPERTROPHIC_CARDIOMYOPATHY_HCM	82	0.382273	1.1561	0.243346	0.363536
KEGG_SMALL_CELL_LUNG_CANCER	84	0.274653	1.12642	0.324701	0.398018
KEGG_DILATED_CARDIOMYOPATHY	89	0.373132	1.12006	0.283302	0.40288
KEGG_LONG_TERM_DEPRESSION	64	0.307431	1.09488	0.308151	0.43351
KEGG_ERBB_SIGNALING_PATHWAY	86	0.25656	1.09444	0.327273	0.429691
KEGG_STARCH_AND_SUCROSE_METABOLISM	36	0.368402	1.09278	0.320717	0.427625
KEGG_CALCIUM_SIGNALING_PATHWAY	174	0.312541	1.06876	0.32833	0.458052
KEGG_TGF_BETA_SIGNALING_PATHWAY	82	0.312932	1.06647	0.357002	0.456867
KEGG_NON_SMALL_CELL_LUNG_CANCER	54	0.275172	1.06423	0.396761	0.455902
KEGG_BUTANOATE_METABOLISM	33	0.304192	1.05636	0.380081	0.463397
KEGG_N_GLYCAN_BIOSYNTHESIS	45	0.230751	1.05097	0.380392	0.466667
KEGG_GLYCEROPHOSPHOLIPID_METABOLISM	66	0.303438	1.0493	0.401961	0.464836
KEGG_WNT_SIGNALING_PATHWAY	147	0.256655	1.04485	0.373077	0.466526
KEGG_BASAL_CELL_CARCINOMA	53	0.334031	1.03376	0.421782	0.477406
KEGG_HISTIDINE_METABOLISM	28	0.356045	1.03058	0.400394	0.477283
KEGG_PROTEASOME	40	0.309874	1.01825	0.424116	0.491149
KEGG_VIBRIO_CHOLERAE_INFECTION	52	0.241894	1.0105	0.448405	0.498106
KEGG_ALZHEIMERS_DISEASE	141	0.189607	1.00681	0.418146	0.498894
KEGG_PORPHYRIN_AND_CHLOROPHYLL_METABOLISM	29	0.305073	0.988403	0.483539	0.520947
KEGG_DRUG_METABOLISM_CYTOCHROME_P450	60	0.326535	0.985919	0.485207	0.520239
KEGG_PANTOTHENATE_AND_COA_BIOSYNTHESIS	16	0.337561	0.972999	0.493204	0.534874
KEGG_REGULATION_OF_AUTOPHAGY	32	0.319208	0.964933	0.496109	0.542485
KEGG_ALPHA_LINOLENIC_ACID_METABOLISM	15	0.388224	0.964106	0.504912	0.538858
KEGG_PROXIMAL_TUBULE_BICARBONATE_RECLAMATION	23	0.334061	0.943669	0.552381	0.56418
KEGG_B_CELL_RECEPTOR_SIGNALING_PATHWAY	75	0.21966	0.932348	0.512048	0.577082
KEGG_DRUG_METABOLISM_OTHER_ENZYMES	40	0.295857	0.922051	0.57582	0.588731
KEGG_ALANINE_ASPARTATE_AND_GLUTAMATE_METABOLISM	30	0.284217	0.916015	0.575453	0.592957
KEGG_AMYOTROPHIC_LATERAL_SCLEROSIS_ALS	52	0.258672	0.907552	0.600783	0.60123
KEGG_SELENOAMINO_ACID_METABOLISM	24	0.250679	0.883545	0.622309	0.635756
KEGG_NEUROACTIVE_LIGAND_RECEPTOR_INTERACTION	267	0.280839	0.872337	0.734579	0.647668
KEGG_GLYCOLYSIS_GLUCONEOGENESIS	60	0.225853	0.817737	0.747968	0.729759
KEGG_GNRH_SIGNALING_PATHWAY	93	0.232092	0.807234	0.730251	0.740812
KEGG_METABOLISM_OF_XENOBIOTICS_BY_CYTOCHROME_P450	58	0.256868	0.764228	0.869478	0.802698
KEGG_PHENYLALANINE_METABOLISM	16	0.299869	0.751743	0.805556	0.815074
KEGG_TYROSINE_METABOLISM	40	0.254409	0.750941	0.833013	0.809565
KEGG_PYRUVATE_METABOLISM	40	0.194763	0.740608	0.853061	0.818595
KEGG_RETINOL_METABOLISM	48	0.257865	0.726288	0.90303	0.832084
KEGG_ARGININE_AND_PROLINE_METABOLISM	49	0.191601	0.651588	0.927711	0.9134
KEGG_RIBOSOME	83	0.222079	0.55825	0.902196	0.972489
KEGG_VASOPRESSIN_REGULATED_WATER_REABSORPTION	44	0.130745	0.483763	0.990253	0.990117
