# Supplementary material for: Gene set-based identification of two immune subtypes of diffuse large B cell lymphoma for guiding immune checkpoint blocking therapy
Source: Front Genet. 2022 Oct 7;13:1000460. doi: 10.3389/fgene.2022.1000460 (PMC9585251; doi:10.3389/fgene.2022.1000460)
Supplement: Supplementary file 4 [file Table14.XLSX]

## Sheet: Supplementary Table 3
id	GSM814863	GSM814867	GSM814869	GSM814871	GSM814873	GSM814875	GSM814877	GSM814879	GSM814880	GSM814882	GSM814884	GSM814886	GSM814888	GSM814890	GSM814899	GSM814900	GSM814901	GSM814902	GSM814903	GSM814904	GSM814905	GSM814906	GSM814907	GSM814908	GSM814909	GSM814910	GSM814911	GSM814912	GSM814913	GSM814914	GSM814915	GSM814916	GSM814917	GSM814918	GSM814919	GSM814920	GSM814921	GSM814922	GSM814931	GSM814932	GSM814933	GSM814934	GSM814935	GSM814936	GSM814937	GSM814938	GSM814939	GSM814940	GSM814941
aDCs	0.571368	0.573852	0.500095	0.522611	0.544969	0.60699	0.493473	0.440809	0.556257	0.404749	0.543818	0.331558	0.595372	0.512742	0.637702	0.600515	0.5836	0.539121	0.59502	0.553941	0.616989	0.474684	0.608133	0.646879	0.561721	0.40873	0.608305	0.640255	0.531548	0.596258	0.528181	0.600417	0.510796	0.541551	0.580191	0.519632	0.669497	0.351612	0.537917	0.491861	0.417415	0.490692	0.668822	0.550454	0.529431	0.167253	0.45309	0.682689	0.598538
APC_co_inhibition	0.681316	0.556641	0.671415	0.717358	0.554653	0.645261	0.632056	0.341756	0.457346	0.638371	0.698886	0.744873	0.684936	0.594621	0.522534	0.619292	0.542021	0.717224	0.594394	0.677375	0.575758	0.47392	0.672906	0.605705	0.530966	0.677801	0.710928	0.668736	0.570672	0.579895	0.640158	0.620311	0.633447	0.532339	0.653579	0.502041	0.634876	0.687934	0.649027	0.56314	0.468656	0.619532	0.754889	0.601868	0.684336	0.586138	0.389947	0.639489	0.638932
APC_co_stimulation	0.552392	0.673158	0.673092	0.588864	0.661842	0.623542	0.55421	0.629883	0.653378	0.558828	0.576876	0.599231	0.676266	0.605381	0.641153	0.564748	0.629796	0.676823	0.605758	0.593411	0.523829	0.617266	0.567942	0.597878	0.607946	0.600038	0.638631	0.615755	0.558058	0.631281	0.579421	0.685929	0.668965	0.640017	0.624719	0.615493	0.633421	0.625151	0.626888	0.577373	0.614132	0.631955	0.668636	0.652744	0.592405	0.653817	0.646946	0.530096	0.677835
B_cells	0.664661	0.897353	0.787142	0.613338	0.784428	0.82072	0.685363	0.621897	0.747289	0.783921	0.669777	0.705165	0.68106	0.787418	0.791039	0.869079	0.863397	0.691058	0.856631	0.736208	0.772246	0.800583	0.71206	0.675051	0.829146	0.684963	0.672729	0.776994	0.856242	0.791729	0.782483	0.756557	0.806748	0.788022	0.660329	0.752634	0.746449	0.782214	0.781536	0.777533	0.693625	0.719725	0.692516	0.746695	0.675322	0.772912	0.750782	0.77873	0.714409
CCR	0.557206	0.526643	0.531663	0.547784	0.525112	0.541219	0.545651	0.491891	0.493587	0.55569	0.563954	0.56291	0.56613	0.511314	0.489478	0.533371	0.502475	0.555843	0.513181	0.551146	0.518349	0.522584	0.559781	0.52983	0.513658	0.530309	0.561387	0.561564	0.516384	0.533266	0.545187	0.525738	0.527609	0.527485	0.537163	0.511071	0.529823	0.537991	0.525631	0.507456	0.527446	0.516302	0.577107	0.524646	0.531612	0.534842	0.511204	0.537263	0.54102
CD8+_T_cells	0.730886	0.815035	0.752636	0.880285	0.607075	0.660868	0.649702	0.528276	0.678547	0.824747	0.688375	0.804451	0.860454	0.601434	0.448022	0.707682	0.692388	0.909827	0.68948	0.829225	0.720185	0.517866	0.767407	0.66174	0.606144	0.863245	0.863711	0.774909	0.717336	0.848242	0.732456	0.764383	0.775781	0.768803	0.706635	0.680059	0.659298	0.702448	0.635105	0.47204	0.743098	0.6857	0.904419	0.671219	0.650226	0.848125	0.824747	0.715766	0.705182
Check-point	0.635082	0.637192	0.666657	0.676825	0.649937	0.667018	0.668647	0.58238	0.5934	0.699724	0.657221	0.674941	0.708106	0.621587	0.5928	0.623168	0.619079	0.695753	0.617859	0.655043	0.616643	0.616476	0.655921	0.619974	0.617848	0.687318	0.688599	0.6805	0.616106	0.651662	0.635749	0.626511	0.675387	0.61413	0.611036	0.585528	0.624616	0.703614	0.633252	0.597492	0.646976	0.613577	0.701656	0.646964	0.659396	0.635387	0.630102	0.642333	0.635702
Cytolytic_activity	0.695325	0.682202	0.647367	0.705976	0.594214	0.607641	0.585398	0.564322	0.538868	0.792552	0.693314	0.770721	0.784357	0.633539	0.489265	0.616783	0.60588	0.76917	0.594511	0.726386	0.568699	0.657588	0.643385	0.599177	0.68907	0.668656	0.746464	0.698199	0.595411	0.732238	0.660126	0.667653	0.702413	0.650514	0.653272	0.578774	0.583665	0.806345	0.646727	0.516689	0.565324	0.631026	0.767573	0.599861	0.733458	0.79826	0.744288	0.768289	0.618852
DCs	0.636234	0.492226	0.608895	0.31056	0.619835	0.593288	0.473493	0.315124	0.384369	0.476317	0.70722	0.488293	0.604075	0.375982	0.358643	0.602351	0.41936	0.509509	0.364474	0.585719	0.406543	0.163329	0.616855	0.365019	0.441884	0.354575	0.497834	0.617029	0.328592	0.661605	0.404082	0.373683	0.509416	0.502989	0.388944	0.697402	0.530919	0.313058	0.248544	0.486265	0.646569	0.477734	0.741775	0.273262	0.528751	0.339409	0.505341	0.436995	0.175503
HLA	0.750132	0.738887	0.746183	0.786539	0.768697	0.753033	0.773932	0.673597	0.781944	0.795382	0.763867	0.829496	0.784476	0.723108	0.62825	0.732814	0.667855	0.806653	0.852748	0.783977	0.764912	0.78355	0.757077	0.741075	0.772323	0.730673	0.764216	0.739644	0.730233	0.780861	0.77856	0.770182	0.826533	0.730994	0.69563	0.684422	0.748689	0.809631	0.760691	0.75402	0.730026	0.805343	0.798525	0.769479	0.742907	0.749774	0.643814	0.787753	0.756047
iDCs	0.29829	0.601017	0.349027	0.542322	0.651144	0.461438	0.554539	0.347181	0.707326	0.417749	0.317943	0.200556	0.366988	0.200241	0.55706	0.495026	0.49135	0.291363	0.636314	0.279031	0.407073	0.636466	0.4938	0.522239	0.309194	0.478401	0.283995	0.497207	0.531358	0.365714	0.302238	0.370024	0.205405	0.410421	0.414545	0.34614	0.742921	0.41108	0.264849	0.36998	0.272274	0.261864	0.461861	0.730683	0.254154	0.50399	0.425859	0.375243	0.603756
Inflammation-promoting	0.74914	0.735023	0.736725	0.723046	0.672943	0.718693	0.704806	0.620787	0.593563	0.73479	0.749784	0.755299	0.75753	0.696072	0.579393	0.695222	0.687154	0.7987	0.686162	0.784062	0.716102	0.680804	0.739271	0.712916	0.726026	0.717049	0.777756	0.770246	0.6717	0.759162	0.735333	0.740546	0.768962	0.724333	0.72088	0.718086	0.698819	0.751604	0.7081	0.654095	0.711693	0.656652	0.781371	0.674185	0.741083	0.726421	0.627215	0.752555	0.681219
Macrophages	0.640984	0.594	0.68376	0.709402	0.608084	0.633954	0.600912	0.505994	0.61398	0.620953	0.649552	0.646157	0.625147	0.621928	0.56656	0.566058	0.566005	0.747072	0.615412	0.655228	0.618873	0.601159	0.612624	0.653381	0.598355	0.65149	0.714592	0.658855	0.590905	0.617553	0.613675	0.676843	0.605639	0.648994	0.672337	0.632998	0.649655	0.64313	0.665276	0.583492	0.566824	0.669523	0.715626	0.651379	0.677094	0.594462	0.51307	0.733582	0.677757
Mast_cells	0.282949	0.30331	0.178933	0.370148	0.4446	0.372638	0.421388	0.206727	0.337231	0.333294	0.363693	0.488045	0.328022	0.308297	0.266167	0.391654	0.181619	0.171559	0.24854	0.319859	0.263111	0.300197	0.474805	0.145385	0.333707	0.371532	0.226383	0.362404	0.262697	0.147731	0.298057	0.247469	0.190204	0.27095	0.247708	0.266417	0.300713	0.190067	0.119	0.11427	0.166935	0.3937	0.125497	0.315733	0.359152	0.323699	0.372964	0.116768	0.147133
MHC_class_I	0.999213	0.988244	0.977026	0.939336	0.985195	0.976243	0.896317	0.925816	0.972944	0.893826	0.987779	0.92095	0.984451	0.950694	0.931878	0.978536	0.973325	1	0.974948	0.986546	0.978933	0.952629	0.9893	0.985768	0.953604	0.997633	0.997446	0.987389	0.980875	0.993172	0.981741	0.994698	0.989644	0.9832	0.981268	0.974385	0.980796	0.916866	0.946243	0.957159	0.908682	0.96288	0.969991	0.964074	0.938821	0.922903	0.89229	0.932101	0.960615
Neutrophils	0.559984	0.564048	0.552241	0.560432	0.552044	0.604213	0.47977	0.552571	0.500162	0.502261	0.6601	0.601511	0.653328	0.539161	0.53433	0.609864	0.566171	0.623319	0.519815	0.610865	0.593739	0.555751	0.580863	0.54144	0.577934	0.593512	0.632561	0.590412	0.571138	0.537521	0.600632	0.639045	0.635185	0.604954	0.571112	0.635877	0.564362	0.496864	0.591746	0.588266	0.582309	0.479292	0.611289	0.566435	0.526146	0.60399	0.475462	0.564571	0.580777
NK_cells	0.480216	0.443969	0.481174	0.480628	0.490041	0.596846	0.405675	0.585252	0.59918	0.455276	0.58907	0.551372	0.632006	0.442688	0.675587	0.551882	0.384668	0.483678	0.552393	0.567754	0.476858	0.671908	0.607124	0.483541	0.486857	0.47567	0.567198	0.582564	0.662772	0.500453	0.545382	0.518876	0.408251	0.568137	0.514663	0.612623	0.506592	0.435772	0.531571	0.561824	0.573488	0.619394	0.660008	0.581716	0.661429	0.244306	0.0663513	0.608882	0.521547
Parainflammation	0.721664	0.648284	0.701885	0.700362	0.655802	0.663168	0.660828	0.627023	0.665104	0.696693	0.708817	0.699982	0.715057	0.645733	0.624911	0.629006	0.634155	0.691365	0.625393	0.7046	0.658881	0.649755	0.666776	0.73344	0.620954	0.654367	0.710616	0.680745	0.630762	0.662833	0.648861	0.692628	0.665485	0.70026	0.690875	0.675479	0.676046	0.742019	0.65469	0.63253	0.62523	0.680798	0.721917	0.671341	0.682446	0.632019	0.58818	0.685506	0.652381
pDCs	0.54662	0.576006	0.576091	0.586998	0.54633	0.565191	0.563879	0.539468	0.470453	0.605285	0.582876	0.565972	0.571761	0.545666	0.53698	0.620404	0.583571	0.619322	0.549129	0.56736	0.51921	0.572606	0.573923	0.537149	0.573654	0.584365	0.59747	0.628094	0.646614	0.579145	0.539508	0.572628	0.578533	0.526458	0.633093	0.529495	0.574099	0.640281	0.557209	0.553024	0.598685	0.539862	0.598379	0.582153	0.554313	0.702306	0.610847	0.632709	0.570554
T_cell_co-inhibition	0.721157	0.685844	0.735715	0.77699	0.725481	0.76648	0.752915	0.598009	0.575947	0.781671	0.752223	0.795673	0.836275	0.715917	0.60387	0.729665	0.696524	0.814919	0.713238	0.769681	0.760812	0.673587	0.789202	0.692574	0.705855	0.817441	0.813685	0.799866	0.725526	0.752937	0.721671	0.714932	0.807391	0.667932	0.716477	0.656328	0.673405	0.797776	0.684723	0.676197	0.711463	0.658883	0.792701	0.708338	0.768422	0.754398	0.59	0.746769	0.675836
T_cell_co-stimulation	0.709981	0.653941	0.694124	0.715434	0.64126	0.757532	0.767704	0.575579	0.678194	0.670474	0.738354	0.643792	0.812073	0.676685	0.633747	0.676011	0.647041	0.787834	0.657137	0.698409	0.659628	0.743562	0.783285	0.662332	0.602317	0.763398	0.78845	0.791381	0.659731	0.704231	0.681308	0.643277	0.694555	0.605436	0.677833	0.569081	0.699059	0.650498	0.654299	0.632275	0.595207	0.610818	0.722334	0.73854	0.603136	0.466496	0.580807	0.579478	0.649354
T_helper_cells	0.689945	0.598061	0.52781	0.747227	0.528334	0.631616	0.543454	0.423365	0.424993	0.737864	0.736759	0.728618	0.580382	0.573927	0.210229	0.48937	0.42604	0.699017	0.547525	0.583639	0.515889	0.581371	0.588407	0.59998	0.497803	0.75659	0.6939	0.682676	0.472098	0.498384	0.599166	0.493499	0.565843	0.544268	0.562005	0.481519	0.542872	0.801892	0.690527	0.543803	0.598294	0.733503	0.687444	0.692736	0.490766	0.696633	0.660868	0.705007	0.630918
Tfh	0.707748	0.761876	0.684317	0.623184	0.747366	0.744784	0.809399	0.514472	0.686074	0.507565	0.746368	0.741123	0.706858	0.732196	0.57821	0.778396	0.76205	0.740314	0.694127	0.708237	0.784953	0.675184	0.794766	0.729093	0.776899	0.866079	0.825174	0.814709	0.676152	0.818452	0.815752	0.679528	0.771873	0.669651	0.734587	0.783929	0.724965	0.698424	0.788791	0.670988	0.815884	0.713526	0.671954	0.734992	0.752744	0.532301	0.63322	0.640963	0.75196
Th1_cells	0.659363	0.566079	0.595905	0.647447	0.627058	0.671575	0.618907	0.553114	0.442768	0.643561	0.622269	0.604731	0.725865	0.603244	0.56461	0.605183	0.543704	0.721035	0.588294	0.650237	0.566054	0.56505	0.660407	0.605831	0.555085	0.680868	0.684546	0.714747	0.590642	0.653606	0.580987	0.596766	0.647159	0.604898	0.587303	0.529079	0.588794	0.654261	0.59497	0.488388	0.626028	0.528023	0.679813	0.619035	0.572901	0.675696	0.584788	0.699219	0.541635
Th2_cells	0.535396	0.521523	0.522873	0.599525	0.529043	0.509467	0.428988	0.486008	0.428238	0.535503	0.486898	0.60882	0.562037	0.526608	0.464175	0.54272	0.459431	0.615094	0.544847	0.524979	0.444518	0.519686	0.550566	0.511046	0.470296	0.611686	0.594585	0.603253	0.616374	0.528579	0.548716	0.492128	0.544829	0.546122	0.471298	0.441507	0.50305	0.59177	0.466515	0.468825	0.464836	0.514947	0.564942	0.569896	0.497617	0.533687	0.468274	0.533739	0.486715
TIL	0.731501	0.774872	0.747594	0.752185	0.744596	0.769801	0.75136	0.652828	0.695597	0.768532	0.751529	0.759558	0.779897	0.741569	0.715049	0.774825	0.768948	0.793464	0.766763	0.760732	0.731866	0.743041	0.770521	0.735249	0.733988	0.803754	0.779461	0.804113	0.764433	0.758674	0.762122	0.750499	0.776026	0.730224	0.734675	0.721784	0.753564	0.766432	0.732736	0.726834	0.750924	0.729248	0.786228	0.770524	0.728444	0.74116	0.720318	0.766807	0.720856
Treg	0.698773	0.666843	0.652472	0.658321	0.660263	0.672568	0.640543	0.615716	0.637286	0.649089	0.683518	0.633734	0.691317	0.647321	0.613088	0.671622	0.66205	0.726269	0.640934	0.695345	0.665739	0.670892	0.702297	0.677108	0.658083	0.693851	0.716904	0.708686	0.665947	0.692461	0.685264	0.680531	0.691388	0.651129	0.687304	0.663851	0.670223	0.661389	0.672371	0.657488	0.696427	0.677296	0.719774	0.698404	0.656972	0.673813	0.643758	0.702013	0.674883
Type_I_IFN_Reponse	0.764644	0.724595	0.784423	0.686808	0.744512	0.760888	0.739575	0.727007	0.701919	0.659254	0.750209	0.77726	0.848823	0.685767	0.671171	0.696976	0.719954	0.741226	0.714058	0.791616	0.685018	0.681783	0.743131	0.803555	0.658924	0.745272	0.779559	0.754668	0.718743	0.763461	0.685387	0.763497	0.780307	0.795752	0.764211	0.711727	0.767691	0.871988	0.702151	0.645329	0.630928	0.621232	0.803382	0.723759	0.774402	0.622641	0.557516	0.737518	0.668762
Type_II_IFN_Reponse	0.677103	0.681398	0.672272	0.472036	0.663539	0.782309	0.544903	0.586011	0.682569	0.45288	0.722429	0.610991	0.765818	0.582673	0.670665	0.779612	0.690382	0.7374	0.738198	0.697518	0.764815	0.757118	0.845685	0.708241	0.712402	0.705006	0.734976	0.761343	0.769307	0.706955	0.694929	0.709057	0.659632	0.750897	0.706839	0.706109	0.677688	0.349715	0.694321	0.643281	0.540296	0.70316	0.600929	0.70099	0.586668	0.489965	0.519267	0.527434	0.72082
[truncated: 123 more columns]
