# Supplementary material for: Gene set-based identification of two immune subtypes of diffuse large B cell lymphoma for guiding immune checkpoint blocking therapy
Source: Front Genet. 2022 Oct 7;13:1000460. doi: 10.3389/fgene.2022.1000460 (PMC9585251; doi:10.3389/fgene.2022.1000460)
Supplement: Supplementary file 7 [file Table3.XLSX]

## Sheet: Supplementary Table 10
NAME	SIZE	ES	NES	NOM p-val	FDR q-val
KEGG_CHEMOKINE_SIGNALING_PATHWAY	176	0.517984	2.22308	0	0.0010566
KEGG_LYSOSOME	117	0.559139	2.17875	0	0.00111163
KEGG_T_CELL_RECEPTOR_SIGNALING_PATHWAY	103	0.549157	2.07441	0.00199601	0.00383373
KEGG_NATURAL_KILLER_CELL_MEDIATED_CYTOTOXICITY	130	0.475782	2.04542	0	0.0028753
KEGG_HEMATOPOIETIC_CELL_LINEAGE	85	0.598466	2.01019	0	0.00455031
KEGG_CYTOKINE_CYTOKINE_RECEPTOR_INTERACTION	250	0.518951	1.97559	0	0.00466857
KEGG_NOD_LIKE_RECEPTOR_SIGNALING_PATHWAY	56	0.600905	1.97277	0	0.0043617
KEGG_LEISHMANIA_INFECTION	67	0.611532	1.96333	0	0.00446361
KEGG_SYSTEMIC_LUPUS_ERYTHEMATOSUS	54	0.615296	1.94744	0	0.00496624
KEGG_TOLL_LIKE_RECEPTOR_SIGNALING_PATHWAY	96	0.474564	1.91571	0	0.00656322
KEGG_GRAFT_VERSUS_HOST_DISEASE	38	0.708077	1.90033	0.0020284	0.0072859
KEGG_ALLOGRAFT_REJECTION	35	0.68841	1.89965	0.00610998	0.00677496
KEGG_CELL_ADHESION_MOLECULES_CAMS	125	0.540342	1.88779	0	0.00798609
KEGG_GLYCOSAMINOGLYCAN_DEGRADATION	20	0.64945	1.88703	0.00404858	0.00750357
KEGG_PRIMARY_IMMUNODEFICIENCY	35	0.565538	1.87941	0.00204082	0.00814865
KEGG_TYPE_I_DIABETES_MELLITUS	41	0.631676	1.85657	0.00598802	0.0102339
KEGG_AUTOIMMUNE_THYROID_DISEASE	50	0.562167	1.83799	0.00603622	0.0122013
KEGG_ANTIGEN_PROCESSING_AND_PRESENTATION	84	0.515585	1.82759	0.00575816	0.0130003
KEGG_GLYCOSAMINOGLYCAN_BIOSYNTHESIS_CHONDROITIN_SULFATE	20	0.722136	1.81932	0.00397614	0.0132006
KEGG_VIRAL_MYOCARDITIS	67	0.519438	1.80047	0.0040404	0.015838
KEGG_JAK_STAT_SIGNALING_PATHWAY	149	0.439249	1.79841	0	0.0153429
KEGG_ENDOCYTOSIS	164	0.402746	1.78258	0	0.0174669
KEGG_FC_GAMMA_R_MEDIATED_PHAGOCYTOSIS	89	0.419343	1.74633	0.00391389	0.0242833
KEGG_PRION_DISEASES	34	0.539761	1.74198	0.00396825	0.0242981
KEGG_INTESTINAL_IMMUNE_NETWORK_FOR_IGA_PRODUCTION	47	0.555611	1.70487	0.0207039	0.0346443
KEGG_ACUTE_MYELOID_LEUKEMIA	55	0.455931	1.68475	0.0161616	0.0402782
KEGG_GLYCOSPHINGOLIPID_BIOSYNTHESIS_GANGLIO_SERIES	15	0.61109	1.64676	0.0223577	0.0543283
KEGG_OTHER_GLYCAN_DEGRADATION	15	0.570354	1.62808	0.0199601	0.0610842
KEGG_RIG_I_LIKE_RECEPTOR_SIGNALING_PATHWAY	63	0.396466	1.61522	0.00974659	0.0657665
KEGG_ASTHMA	29	0.540058	1.56808	0.0356436	0.092498
KEGG_NOTCH_SIGNALING_PATHWAY	43	0.417873	1.51731	0.043659	0.131797
KEGG_GLYCOSAMINOGLYCAN_BIOSYNTHESIS_HEPARAN_SULFATE	26	0.53424	1.50338	0.0213592	0.14118
KEGG_APOPTOSIS	83	0.397258	1.48224	0.0564516	0.157505
KEGG_SPHINGOLIPID_METABOLISM	32	0.444392	1.46322	0.0436508	0.172946
KEGG_CYTOSOLIC_DNA_SENSING_PATHWAY	50	0.344434	1.45093	0.0554455	0.182124
KEGG_COMPLEMENT_AND_COAGULATION_CASCADES	67	0.509556	1.445	0.0433071	0.183276
KEGG_PATHWAYS_IN_CANCER	315	0.297269	1.44167	0.01	0.181915
KEGG_MAPK_SIGNALING_PATHWAY	252	0.318597	1.43795	0.0120968	0.181438
KEGG_BLADDER_CANCER	38	0.430799	1.43315	0.0812379	0.182182
KEGG_THYROID_CANCER	28	0.465665	1.42887	0.0781563	0.181899
KEGG_PHOSPHATIDYLINOSITOL_SIGNALING_SYSTEM	70	0.381113	1.40983	0.0448343	0.199986
KEGG_AXON_GUIDANCE	124	0.350297	1.34948	0.0576541	0.271517
KEGG_VASCULAR_SMOOTH_MUSCLE_CONTRACTION	108	0.325053	1.3334	0.0652174	0.288916
KEGG_RENAL_CELL_CARCINOMA	65	0.334092	1.3333	0.144531	0.282574
KEGG_PEROXISOME	73	0.349748	1.33139	0.095723	0.27858
KEGG_GLYCEROLIPID_METABOLISM	40	0.373396	1.32309	0.104563	0.284413
KEGG_ARRHYTHMOGENIC_RIGHT_VENTRICULAR_CARDIOMYOPATHY_ARVC	73	0.413307	1.28864	0.137577	0.329564
KEGG_PATHOGENIC_ESCHERICHIA_COLI_INFECTION	51	0.338595	1.28838	0.164683	0.323424
KEGG_MELANOGENESIS	99	0.336475	1.28089	0.0838207	0.329682
KEGG_ENDOMETRIAL_CANCER	51	0.346763	1.27438	0.15739	0.332836
KEGG_FC_EPSILON_RI_SIGNALING_PATHWAY	74	0.280083	1.27353	0.110664	0.327693
KEGG_REGULATION_OF_ACTIN_CYTOSKELETON	198	0.271713	1.26473	0.102317	0.334891
KEGG_SNARE_INTERACTIONS_IN_VESICULAR_TRANSPORT	36	0.357583	1.2504	0.149897	0.350274
KEGG_AMYOTROPHIC_LATERAL_SCLEROSIS_ALS	51	0.30667	1.24853	0.122699	0.347107
KEGG_LEUKOCYTE_TRANSENDOTHELIAL_MIGRATION	107	0.27501	1.24098	0.119284	0.352481
KEGG_CALCIUM_SIGNALING_PATHWAY	171	0.333658	1.23212	0.122699	0.360711
KEGG_INOSITOL_PHOSPHATE_METABOLISM	49	0.332553	1.22625	0.178571	0.364264
KEGG_HYPERTROPHIC_CARDIOMYOPATHY_HCM	81	0.39648	1.22243	0.205285	0.364281
KEGG_DILATED_CARDIOMYOPATHY	88	0.390998	1.22201	0.210526	0.358774
KEGG_FOCAL_ADHESION	189	0.295747	1.21986	0.188867	0.356007
KEGG_GLUTATHIONE_METABOLISM	50	0.329796	1.20952	0.222222	0.366447
KEGG_MELANOMA	70	0.292407	1.20381	0.168224	0.369388
KEGG_BASAL_CELL_CARCINOMA	55	0.38689	1.18072	0.230159	0.398348
KEGG_VEGF_SIGNALING_PATHWAY	70	0.272281	1.16683	0.218295	0.4159
KEGG_GLYCOSPHINGOLIPID_BIOSYNTHESIS_LACTO_AND_NEOLACTO_SERIES	25	0.406037	1.16328	0.274162	0.415714
KEGG_PRIMARY_BILE_ACID_BIOSYNTHESIS	16	0.475513	1.16107	0.259843	0.413155
KEGG_ADIPOCYTOKINE_SIGNALING_PATHWAY	64	0.299386	1.14356	0.22973	0.435768
KEGG_TIGHT_JUNCTION	119	0.304016	1.14285	0.251046	0.430497
KEGG_WNT_SIGNALING_PATHWAY	147	0.270685	1.1395	0.20625	0.429968
KEGG_ABC_TRANSPORTERS	43	0.346797	1.13083	0.256148	0.438101
KEGG_ALZHEIMERS_DISEASE	136	0.253931	1.12229	0.252446	0.447099
KEGG_ETHER_LIPID_METABOLISM	28	0.368735	1.12056	0.297694	0.443907
KEGG_GLYCEROPHOSPHOLIPID_METABOLISM	66	0.295459	1.1084	0.274854	0.459195
KEGG_PROGESTERONE_MEDIATED_OOCYTE_MATURATION	84	0.269329	1.10507	0.280943	0.458387
KEGG_PPAR_SIGNALING_PATHWAY	67	0.334175	1.09829	0.322068	0.4641
KEGG_GAP_JUNCTION	81	0.274444	1.09177	0.305785	0.468235
KEGG_ARACHIDONIC_ACID_METABOLISM	55	0.369552	1.07084	0.362173	0.498962
KEGG_ECM_RECEPTOR_INTERACTION	80	0.334898	1.06459	0.375494	0.503769
KEGG_ADHERENS_JUNCTION	67	0.247004	1.01248	0.433404	0.594683
KEGG_PANCREATIC_CANCER	69	0.239548	0.971266	0.485537	0.671594
KEGG_AMINO_SUGAR_AND_NUCLEOTIDE_SUGAR_METABOLISM	41	0.27918	0.968305	0.506903	0.66963
KEGG_GALACTOSE_METABOLISM	25	0.320789	0.949716	0.523438	0.701421
KEGG_GLYCOLYSIS_GLUCONEOGENESIS	60	0.273166	0.943617	0.553753	0.706308
KEGG_NON_SMALL_CELL_LUNG_CANCER	52	0.256082	0.93331	0.548193	0.719924
KEGG_GNRH_SIGNALING_PATHWAY	96	0.222774	0.925131	0.634146	0.728109
KEGG_O_GLYCAN_BIOSYNTHESIS	25	0.304446	0.922891	0.56338	0.723978
KEGG_PYRUVATE_METABOLISM	39	0.257809	0.919292	0.575884	0.723198
KEGG_VIBRIO_CHOLERAE_INFECTION	52	0.22031	0.911772	0.590457	0.729767
KEGG_PROTEASOME	41	0.280946	0.894826	0.5666	0.755585
KEGG_CARDIAC_MUSCLE_CONTRACTION	68	0.272645	0.890664	0.576132	0.755452
KEGG_CHRONIC_MYELOID_LEUKEMIA	69	0.211345	0.869882	0.625755	0.788194
KEGG_NEUROACTIVE_LIGAND_RECEPTOR_INTERACTION	258	0.254574	0.804679	0.716832	0.909397
KEGG_RENIN_ANGIOTENSIN_SYSTEM	17	0.287886	0.768159	0.820158	0.965259
KEGG_GLYCINE_SERINE_AND_THREONINE_METABOLISM	31	0.271151	0.766573	0.853414	0.958131
KEGG_FRUCTOSE_AND_MANNOSE_METABOLISM	32	0.269214	0.749435	0.848907	0.975612
KEGG_ALDOSTERONE_REGULATED_SODIUM_REABSORPTION	40	0.215824	0.746809	0.876768	0.970026
KEGG_PENTOSE_PHOSPHATE_PATHWAY	26	0.244452	0.737433	0.827655	0.974977
KEGG_REGULATION_OF_AUTOPHAGY	34	0.204395	0.724321	0.864706	0.985102
KEGG_NICOTINATE_AND_NICOTINAMIDE_METABOLISM	20	0.23896	0.698114	0.896	1
KEGG_LONG_TERM_POTENTIATION	67	0.172368	0.6959	0.951613	1
KEGG_N_GLYCAN_BIOSYNTHESIS	44	0.208869	0.690358	0.925926	0.997399
KEGG_FATTY_ACID_METABOLISM	40	0.203611	0.681589	0.934827	0.996492
KEGG_PROSTATE_CANCER	86	0.164138	0.670327	0.94898	0.997889
KEGG_SMALL_CELL_LUNG_CANCER	82	0.162532	0.661237	0.968128	0.996471
KEGG_ERBB_SIGNALING_PATHWAY	82	0.157735	0.651694	0.977131	0.995238
KEGG_PHENYLALANINE_METABOLISM	17	0.25857	0.644713	0.951267	0.991105
KEGG_CYSTEINE_AND_METHIONINE_METABOLISM	34	0.180254	0.619733	0.958095	0.998223
KEGG_GLIOMA	61	0.156904	0.604186	0.966926	0.99745
KEGG_ARGININE_AND_PROLINE_METABOLISM	50	0.175534	0.60226	0.969574	0.989325
KEGG_TASTE_TRANSDUCTION	46	0.198108	0.599087	0.986084	0.982004
KEGG_HISTIDINE_METABOLISM	27	0.201833	0.559468	0.987705	0.988435
KEGG_DORSO_VENTRAL_AXIS_FORMATION	23	0.171466	0.526983	0.985507	0.987952
