# Supplementary material for: Gene set-based identification of two immune subtypes of diffuse large B cell lymphoma for guiding immune checkpoint blocking therapy
Source: Front Genet. 2022 Oct 7;13:1000460. doi: 10.3389/fgene.2022.1000460 (PMC9585251; doi:10.3389/fgene.2022.1000460)
Supplement: Supplementary file 8 [file Table9.XLSX]

## Sheet: Supplementary Table 16
Gene	Module	cor_R	T cells CD8	T cells CD4 memory resting	T cells CD4 memory activated	T cells follicular helper	T cells regulatory (Tregs)	T cells gamma delta
ZNF490	purple	-0.444181	-0.0697589	-0.075165	-0.25159	-0.0218712	-0.00413639	-0.295174
ZNF354C	purple	0.632073	-0.000657664	0.590907	0.00830175	0.411487	0.2392	0.131459
ZNF337	purple	0.517432	0.0774396	0.264725	0.00393451	0.286834	0.154013	0.207056
ZMYND11	purple	0.687116	0.173295	0.473215	0.120493	0.275169	0.105708	0.14594
ZBED1	purple	0.299253	0.157139	-0.159517	0.247196	0.285823	0.28165	0.023885
YIF1A	purple	-0.29755	-0.0949963	-0.190304	-0.0485388	-0.168579	-0.0936191	-0.169011
XCR1	purple	0.622297	0.10321	0.118156	-0.00640755	0.488956	0.308339	0.267528
VCPIP1	purple	-0.276315	-0.235392	-0.0181277	-0.0318913	-0.173371	0.043512	-0.0826484
VARS	purple	-0.57146	-0.270508	0.0562715	0.0486177	-0.289951	-0.251774	-0.36779
USP18	purple	0.414331	0.242876	0.0559086	0.321311	-0.0730775	0.0204877	0.206699
UBE2V1P9	purple	-0.477405	-0.109582	-0.197943	0.0959673	-0.329841	-0.244136	-0.0899323
TSGA10	purple	-0.421536	-0.295914	-0.0963057	-0.167374	-0.0914991	0.0372031	-0.192427
TRAT1	purple	0.830992	0.12363	0.354407	0.18403	0.42737	0.0842034	0.568146
TOX2	purple	0.353964	-0.0605198	-0.0690699	0.280212	0.370914	0.326413	0.120818
TNFSF13B	purple	0.851998	0.280194	0.124907	0.150136	0.259834	0.205635	0.473354
TMEM155	purple	0.664573	0.340578	-0.0526378	0.139353	0.450942	0.157189	0.784399
TLR5	purple	0.659649	0.337705	0.273339	0.0321483	0.204671	0.161827	0.314939
TIGIT	purple	0.645274	0.256475	0.142126	0.0720141	0.608962	0.484181	0.293031
TIGD7	purple	0.269692	0.170525	-0.00506366	0.0170961	0.189593	0.246913	0.0747217
TIAM1	purple	0.88878	0.158275	0.396059	0.0605532	0.567427	0.30558	0.440597
THEMIS	purple	0.894314	0.297531	0.19507	0.236796	0.425065	0.14631	0.687597
TEC	purple	-0.395174	-0.0190492	-0.224527	-0.0401507	-0.200691	0.0683593	-0.331768
TCRDV2	purple	0.353346	0.153908	0.13222	0.0609987	0.0929237	0.169775	0.0453009
TCR-alpha	purple	0.581541	-0.205601	0.51687	0.0373373	0.287938	0.0851653	0.254846
SYCE1	purple	0.404685	0.0872497	0.227696	-0.0125995	0.392006	0.218332	0.170461
SURF4	purple	0.556309	0.151724	0.117912	0.102478	0.339072	0.233039	0.198303
STAT4	purple	0.839336	0.170065	0.350192	0.166236	0.485205	0.305774	0.370108
ST8SIA1	purple	0.744929	-0.0574984	0.439597	-0.18598	0.699616	0.218448	0.387143
SPATA13	purple	0.697819	0.0949559	0.255548	0.37424	0.228608	0.0247461	0.499043
SOAT1	purple	0.464494	0.227189	-0.135711	0.0229187	0.116558	0.122906	0.344621
SLC45A4	purple	0.525326	0.254209	-0.203867	0.0967659	0.337194	0.15723	0.36044
SLC26A11	purple	0.561019	0.19367	-0.0585621	0.100503	0.257835	0.0632603	0.357188
SLAMF6	purple	0.311007	-0.00316489	0.268279	-0.162273	0.323505	0.173179	0.155
SIRPG	purple	0.856694	0.228892	0.251051	0.0638155	0.619237	0.360789	0.543454
SH2D1A	purple	0.898581	0.249695	0.278794	0.0744167	0.605252	0.280012	0.522812
SELPLG	purple	0.861766	0.260187	0.247543	0.0393011	0.481266	0.264363	0.397827
SASH1	purple	0.720458	0.310801	0.0435719	0.10585	0.25658	0.150444	0.35236
SAMD3	purple	0.818165	0.511218	0.0727507	0.316382	0.223254	0.0902164	0.595022
RP11-48G14.2	purple	-0.340998	-0.100435	0.0479155	-0.231587	-0.142541	0.0690118	-0.438309
RP11-466A19.8	purple	-0.427543	-0.0345597	-0.118418	-0.105047	-0.234081	-0.171652	-0.0422857
RP11-348N5.7	purple	0.270592	0.17903	-0.0500031	0.0147764	-0.0072323	-0.0525169	0.316935
RORA	purple	0.680709	0.0233085	0.505914	-0.0655617	0.317294	0.266581	0.194603
RNF157	purple	0.625552	0.208228	0.0201289	0.13954	0.318898	-0.0752053	0.714686
RIC3	purple	0.244325	-0.178045	0.217724	0.0487244	0.325915	0.294055	-0.0318079
RGL1	purple	0.662459	0.172999	-0.0166734	0.230137	0.24646	0.181839	0.361537
RASGEF1A	purple	0.657443	0.29835	0.0525679	0.0611166	0.198939	-0.0150908	0.508555
PRR5L	purple	0.653845	0.262089	-0.0609744	0.278283	0.31904	0.0623526	0.55715
PRKCQ	purple	0.932927	0.263067	0.403084	0.09679	0.501945	0.281895	0.413938
PRKCH	purple	0.798111	0.151906	0.360087	0.0648983	0.450223	0.3066	0.422821
P2RY14	purple	0.566623	0.0397816	0.142537	0.0821724	0.240188	0.260948	0.208337
P2RY13	purple	0.682032	0.0510345	0.20684	0.275205	0.252475	0.16608	0.236505
NUCB2	purple	0.529859	0.22644	0.163007	-0.122174	0.324655	0.0100802	0.37202
NRCAM	purple	-0.370322	-0.162211	-0.105186	-0.074839	-0.348914	0.0547299	-0.197207
NELL2	purple	0.638513	0.234251	0.297809	-0.0184523	0.374491	0.162283	0.315335
NAV3	purple	0.533227	0.166015	0.166026	0.0435308	0.16854	0.20852	0.163617
NAPG	purple	-0.467011	-0.0953795	-0.210457	0.227923	-0.499679	-0.210862	-0.283218
NACC2	purple	0.800423	0.0750907	0.266356	0.16897	0.259727	0.165921	0.442634
NAAA	purple	0.57156	0.028587	0.101163	0.243298	0.147516	0.0886141	0.20932
MYO1F	purple	0.74092	0.278658	0.000843539	0.201383	0.197472	0.0648594	0.422071
MSH5	purple	-0.502306	-0.188172	-0.292517	0.0295225	-0.300375	-0.309534	-0.0698591
MPP6	purple	-0.541364	-0.0120044	-0.405836	-0.165096	-0.236136	-0.244335	-0.0628563
MIS18BP1	purple	-0.309151	-0.00172047	-0.250469	-0.00279673	-0.127999	0.043529	-0.0386966
MICAL2	purple	0.615166	0.0881384	0.233038	0.089735	0.338915	0.174085	0.241709
MAPK8IP1	purple	-0.428228	-0.16869	-0.00283186	-0.216003	-0.173891	0.0184613	-0.329141
MAN1C1	purple	0.769277	0.114976	0.307143	0.168796	0.336511	0.0505174	0.476644
MAL	purple	0.604201	0.0932576	0.337502	-0.118261	0.495875	0.344425	0.144867
MAF	purple	0.790678	0.0941385	0.320719	0.0917502	0.518381	0.308777	0.290228
LOC101928845	purple	-0.396942	-0.135053	0.00497644	-0.182473	-0.157041	0.0400912	-0.340036
LOC101928173	purple	0.442174	0.00895732	0.060678	0.128175	0.331655	0.183454	0.343079
LOC100506258	purple	-0.374949	-0.065601	-0.199602	-0.0963453	-0.323203	-0.198913	-0.162655
LOC100289094	purple	-0.359061	-0.0744509	-0.0809385	-0.182392	-0.0813159	-0.190688	-0.124959
LOC100127886	purple	-0.310327	0.0359556	-0.223986	-0.11058	-0.196561	-0.164314	-0.0596844
LINC00265	purple	-0.427704	-0.276302	0.00413546	-0.138789	-0.235009	-0.146592	-0.151712
LEF1	purple	0.491958	0.190039	0.184374	0.195936	0.277375	0.134281	0.213057
LCK	purple	0.450264	0.124854	0.233639	-0.142732	0.511456	0.185466	0.33515
LAYN	purple	0.721081	0.310624	0.1844	0.0666971	0.39823	0.37825	0.404168
KIAA1671	purple	0.717478	-0.021192	0.2273	-0.0308029	0.450684	0.202147	0.363555
KCNQ4	purple	-0.398593	-0.235843	-0.210217	0.0335605	-0.0754848	-0.182397	-0.124577
KCNJ10	purple	0.55032	0.240067	-0.278946	0.217002	0.349289	0.256231	0.484271
ITM2A	purple	0.820884	0.233867	0.316373	-0.0313821	0.662836	0.32549	0.410362
ITK	purple	0.697158	0.18217	0.326927	-0.034555	0.469262	0.137975	0.373737
IPCEF1	purple	0.785209	0.185472	0.168242	0.117293	0.603149	0.310748	0.512844
INPP4B	purple	0.892359	0.342037	0.230191	0.314358	0.463795	0.104011	0.571234
IL1R2	purple	0.59128	0.135328	0.193711	0.113802	0.208608	0.298382	0.237097
IKZF2	purple	0.445781	0.21835	0.119873	-0.19157	0.507364	0.211463	0.274065
IFITM1	purple	0.823599	0.178166	0.259102	0.234548	0.298683	0.0647959	0.452464
IFIT3	purple	0.541646	0.35546	-0.0907231	0.353985	-0.0634257	0.0486844	0.467581
IFI27	purple	0.547348	0.182417	0.0124923	0.242027	-0.0326478	0.0192949	0.385167
HOXD12	purple	-0.377959	0.157352	-0.234361	0.0214638	-0.44611	-0.228598	-0.0856784
HOXB2	purple	0.678641	0.10101	0.3035	0.0255324	0.428255	0.284503	0.340519
HES1	purple	-0.383787	-0.135477	0.063992	-0.248315	-0.268691	-0.247916	-0.17327
HAPLN3	purple	0.710978	0.174929	0.0125908	0.16828	0.276389	0.105495	0.365899
GZMK	purple	0.83344	0.315932	0.170911	0.0687691	0.366752	0.0781794	0.671599
GZMA	purple	0.763769	0.455148	-0.0014999	0.23774	0.194661	-0.0390069	0.664277
GPR174	purple	0.611542	-0.0948576	0.445547	0.206434	0.244869	-0.0163771	0.442677
GPR171	purple	0.826511	0.395329	0.0238466	0.284349	0.180826	0.0952328	0.643586
GPR146	purple	0.418003	0.160936	0.0744938	-0.123952	0.224562	0.133443	0.201515
GIMAP8	purple	0.798854	0.0837332	0.262154	0.297885	0.2082	0.0928388	0.516188
GIMAP7	purple	0.896624	0.291167	0.303591	0.207652	0.332454	0.130454	0.559234
GIMAP6	purple	0.861808	0.127056	0.446483	0.240764	0.33168	0.152531	0.487262
GIMAP4	purple	0.897217	0.207163	0.404473	0.277584	0.298089	0.130432	0.541719
GIMAP1-GIMAP5	purple	0.908751	0.289099	0.273002	0.354528	0.32476	0.13154	0.548899
GIMAP1	purple	0.916307	0.318089	0.210866	0.17766	0.367742	0.208306	0.582735
GCNT1	purple	0.256152	0.322828	0.0346061	0.080588	0.132611	0.0809354	0.26214
GBP3	purple	0.655605	0.246889	0.0503736	0.269787	0.164131	0.0593177	0.417907
GBP2	purple	0.728987	0.264997	0.0544204	0.21289	0.296783	0.13022	0.501475
GATA3	purple	0.901785	0.202001	0.190667	0.025071	0.60473	0.352159	0.49968
GABBR1	purple	0.620394	-0.0855752	0.24201	-0.0722842	0.207345	-0.0393823	0.355774
FYB	purple	0.826048	0.0595281	0.401814	0.0771891	0.454162	0.175582	0.450657
FMO2	purple	0.504067	0.223632	0.309995	-0.104489	0.363046	0.121126	0.100712
FLJ32255	purple	0.626036	0.0335617	0.0243812	0.0925501	0.293899	0.264608	0.446329
FKBP5	purple	0.326206	-0.0103862	0.00494589	0.137014	0.177816	0.239154	0.151765
FDPSP5	purple	-0.555277	-0.169769	-0.306936	0.0935066	-0.345614	-0.112143	-0.192892
FAM89B	purple	0.374844	0.219923	0.023456	0.100709	0.256424	0.200017	0.0362399
FAM43A	purple	0.29979	0.17679	0.0784207	-0.0966801	0.255942	0.28736	0.134132
F5	purple	0.541322	-0.0949141	0.248427	0.12562	0.387842	0.347661	0.159248
EOMES	purple	0.799312	0.427097	-0.0276166	0.060282	0.442691	0.206391	0.61445
DIP2C	purple	0.326443	0.328355	0.00748926	-0.185939	0.373729	0.0321106	0.327103
DHRS7C	purple	-0.385268	-0.250808	-0.159109	-0.12548	-0.114701	-0.38541	-0.152286
DDX60	purple	0.72502	0.17734	0.248047	0.274086	0.0793065	0.0602045	0.459298
CXCR6	purple	0.841206	0.365383	0.0776512	0.297662	0.313504	0.184179	0.646162
CTSC	purple	0.688622	0.048948	0.201455	0.24488	0.284036	0.0744861	0.282287
CST7	purple	0.808065	0.389564	-0.0559454	0.210489	0.342249	0.096119	0.67756
CST3	purple	0.679392	0.249151	0.158286	-0.0441692	0.281431	0.170735	0.258713
CRYBB2	purple	-0.4267	-0.117688	-0.179909	-0.0174698	-0.378073	-0.291363	-0.136141
CRTAM	purple	0.782326	0.347328	-0.127427	0.183186	0.403568	0.128461	0.74709
CFP	purple	0.312405	0.182376	-0.121276	-0.0175272	0.103775	0.0750831	0.142269
CELF2	purple	0.775601	0.0545231	0.352165	0.130947	0.411197	0.118495	0.313258
CD8A	purple	0.650054	0.665442	-0.132136	0.270969	0.167808	0.00216377	0.460784
CD6	purple	0.855199	0.213184	0.181085	0.0796952	0.629007	0.400175	0.446355
CD40LG	purple	0.433273	-0.109151	0.372317	-0.104999	0.495354	0.172685	0.0821032
CD3G	purple	0.752191	0.306196	0.161118	0.0560018	0.499756	0.286711	0.56856
CD3E	purple	0.762459	0.199593	0.3502	0.066535	0.441576	0.239075	0.28746
CD3D	purple	0.842819	0.239237	0.266431	-0.0579053	0.585048	0.31817	0.538869
CD28	purple	0.923766	0.0903061	0.389145	0.0833949	0.597241	0.332636	0.469462
CD247	purple	0.737627	0.173404	0.275957	-0.149713	0.559378	0.423942	0.365625
CD2	purple	0.951092	0.243912	0.294387	0.0053413	0.618305	0.343299	0.518469
CCR7	purple	0.490743	0.113074	0.0601449	0.143508	0.213536	0.222733	0.0831954
CCR5	purple	0.843482	0.430307	-0.0186135	0.253995	0.306213	0.114838	0.633753
CCR2	purple	0.589163	0.0272125	0.31729	0.229449	0.19574	0.133289	0.380064
CCDC18	purple	-0.504127	0.0522657	-0.34942	-0.00412317	-0.27631	-0.11942	0.0451854
CASP16	purple	-0.434975	-0.152457	-0.135506	-0.251967	0.0119257	0.000375985	-0.288545
C5orf20	purple	0.710653	0.198158	0.0810495	0.115363	0.297352	0.23317	0.368584
BTBD11	purple	0.793239	0.0706531	0.486641	0.023151	0.569693	0.37401	0.290708
BCL11B	purple	0.936107	0.214055	0.353713	0.00996938	0.596495	0.309573	0.48061
BC043400	purple	0.575522	0.266534	-0.0510705	0.263508	0.107871	0.139241	0.455472
ATXN1	purple	0.796874	0.233997	0.258704	-0.011917	0.407761	0.167233	0.435379
ATP2B4	purple	0.71865	0.16125	0.185651	0.193029	0.265298	0.0518182	0.351095
APOL6	purple	0.75621	0.162563	0.272661	0.269756	0.162637	0.0200441	0.44
AF007147	purple	0.778976	0.0810127	0.23104	0.077845	0.412457	0.118027	0.342421
ABHD16B	purple	-0.423333	-0.0859368	-0.230638	-0.18965	-0.168666	-0.134942	-0.151485
A2M-AS1	purple	0.670889	0.198377	0.134838	0.220077	0.201069	0.13949	0.432281
