# Supplementary material for: Gene set-based identification of two immune subtypes of diffuse large B cell lymphoma for guiding immune checkpoint blocking therapy
Source: Front Genet. 2022 Oct 7;13:1000460. doi: 10.3389/fgene.2022.1000460 (PMC9585251; doi:10.3389/fgene.2022.1000460)
Supplement: Supplementary file 9 [file Table15.XLSX]

## Sheet: Supplementary Table 4
ID	Subtype
GSM814863	C1
GSM814867	C1
GSM814869	C1
GSM814871	C1
GSM814873	C2
GSM814875	C1
GSM814877	C1
GSM814879	C2
GSM814880	C2
GSM814882	C1
GSM814884	C1
GSM814886	C1
GSM814888	C1
GSM814890	C2
GSM814899	C2
GSM814900	C1
GSM814901	C2
GSM814902	C1
GSM814903	C2
GSM814904	C1
GSM814905	C2
GSM814906	C2
GSM814907	C1
GSM814908	C1
GSM814909	C2
GSM814910	C1
GSM814911	C1
GSM814912	C1
GSM814913	C2
GSM814914	C1
GSM814915	C1
GSM814916	C1
GSM814917	C1
GSM814918	C2
GSM814919	C1
GSM814920	C2
GSM814921	C1
GSM814922	C1
GSM814931	C2
GSM814932	C2
GSM814933	C2
GSM814934	C2
GSM814935	C1
GSM814936	C1
GSM814937	C1
GSM814938	C1
GSM814939	C2
GSM814940	C1
GSM814941	C2
GSM814942	C1
GSM814943	C1
GSM814944	C2
GSM814945	C2
GSM814946	C1
GSM814947	C2
GSM814948	C2
GSM814949	C2
GSM814950	C1
GSM814951	C1
GSM814952	C1
GSM814953	C2
GSM814954	C1
GSM814955	C1
GSM814956	C2
GSM814957	C2
GSM814958	C1
GSM814959	C1
GSM814960	C2
GSM814961	C2
GSM814962	C1
GSM814963	C1
GSM814964	C2
GSM814965	C1
GSM814966	C2
GSM814967	C2
GSM814968	C2
GSM814969	C1
GSM814970	C1
GSM814971	C2
GSM814972	C2
GSM814973	C2
GSM814974	C1
GSM814975	C2
GSM814976	C2
GSM814977	C2
GSM814978	C1
GSM814979	C1
GSM814980	C1
GSM814981	C1
GSM814982	C2
GSM814983	C1
GSM814984	C2
GSM814985	C1
GSM814986	C2
GSM814987	C2
GSM814988	C1
GSM814989	C2
GSM814990	C2
GSM814991	C1
GSM814992	C1
GSM814993	C1
GSM814994	C1
GSM814995	C2
GSM814996	C2
GSM814997	C2
GSM814998	C2
GSM814999	C2
GSM815000	C2
GSM815001	C2
GSM815002	C1
GSM815003	C1
GSM815004	C2
GSM815005	C1
GSM815006	C1
GSM815007	C2
GSM815008	C1
GSM815009	C2
GSM815010	C2
GSM815011	C1
GSM815012	C1
GSM815013	C1
GSM815014	C2
GSM815015	C2
GSM815016	C1
GSM815017	C1
GSM815018	C2
GSM815019	C1
GSM815020	C1
GSM815021	C2
GSM815022	C1
GSM815023	C2
GSM815024	C1
GSM815025	C2
GSM815026	C2
GSM815027	C1
GSM815028	C1
GSM815029	C2
GSM815030	C2
GSM815031	C2
GSM815032	C2
GSM815041	C2
GSM815042	C2
GSM815053	C1
GSM815059	C1
GSM815060	C2
GSM815061	C2
GSM815062	C2
GSM815063	C2
GSM815064	C2
GSM815065	C1
GSM815066	C2
GSM815067	C2
GSM815068	C2
GSM815069	C1
GSM815070	C2
GSM815071	C1
GSM815072	C2
GSM815073	C1
GSM815074	C1
GSM815075	C1
GSM815076	C2
GSM815077	C2
GSM815078	C1
GSM815079	C2
GSM815080	C2
GSM815081	C1
GSM815082	C1
GSM815083	C2
GSM815084	C1
GSM815085	C1
GSM815110	C1
GSM815111	C2
