# Supplementary material for: Gene set-based identification of two immune subtypes of diffuse large B cell lymphoma for guiding immune checkpoint blocking therapy
Source: Front Genet. 2022 Oct 7;13:1000460. doi: 10.3389/fgene.2022.1000460 (PMC9585251; doi:10.3389/fgene.2022.1000460)
Supplement: Supplementary file 11 [file Table6.XLSX]

## Sheet: Supplementary Table 13
ID	GSM306886	GSM306887	GSM306888	GSM306889	GSM306890	GSM306891	GSM306892	GSM306893	GSM306894	GSM306895	GSM306896	GSM306897	GSM306898	GSM306899	GSM306900	GSM306902	GSM306903	GSM306904	GSM306905	GSM306906	GSM306907	GSM306908	GSM306909	GSM306910	GSM306911	GSM306912	GSM306913	GSM306914	GSM306915	GSM306916	GSM306918	GSM306919	GSM306920	GSM306921	GSM306922	GSM306923	GSM306924	GSM306925	GSM306926	GSM306927	GSM306928	GSM306930	GSM306931	GSM306932	GSM306933	GSM306934	GSM306935	GSM306936	GSM306937
ZSCAN23	6.441	7.452	6.969	5.83	6.606	4.329	2.963	6.474	5.963	7.175	6.519	7.304	5.75	4.062	5.828	5.986	3.472	6.9	2.982	4.256	7.041	6.115	5.443	2.632	6.824	6.703	5.919	6.606	4.542	7.147	7.295	5.907	7.95	4.892	6.555	6.293	5.632	8.075	5.86	5.97	5.52	5.945	4.536	4.678	5.403	5.396	4.087	6.459	6.064
ZSCAN16	7.691	8.999	8.01	9.106	8.918	7.884	8.276	8.786	8.094	7.824	7.833	8.145	7.888	8.083	8.307	8.906	8.538	8.475	7.725	8.058	7.94	5.789	8.529	8.608	8.634	8.384	9.037	8.312	8.609	8.597	9.044	8.948	7.881	8.642	8.082	8.727	8.15	8.212	8.485	8.151	8.163	7.574	8.312	8.849	8.526	8.507	8.007	8.178	7.991
ZPBP2	3.248	2.322	3.365	5.807	4.233	6.847	3.888	4.018	4.722	4.615	9.673	4.579	10.328	6.509	5.792	7.303	2.787	2.678	3.561	2.744	5.885	4.873	7.288	5.624	7.536	5.892	7.023	6.731	3.485	7.973	6.517	6.803	7.461	7.202	3.278	4.573	3.485	5.416	5.202	6.731	6.435	7.262	5.828	0.766	7.414	5.843	8.417	6.354	7.617
ZNHIT2	4.776	7.746	7.616	7.847	7.903	7.525	7.201	7.743	8.139	7.169	7.52	6.961	5.027	5.354	5.485	6.166	7.003	5.075	7.566	7.232	7.497	7.206	7.261	6.461	7.613	7.715	7.435	6.698	6.567	8.231	6.55	7.73	7.043	8.728	6.848	7.862	8.165	7.444	7.423	7.262	7.171	7.985	7.964	7.161	6.55	5.186	7.03	7.823	6.018
ZNF880	6.174	4.638	8.329	6.695	9.899	8.627	7.598	7.101	9.491	6.947	8.412	4	6.528	7.375	7.111	6.377	6.577	5.365	7.766	7.465	9.166	5.278	9.517	5.924	7.005	8.874	6.451	8.237	5.853	7.739	6.387	5.629	7.077	7.331	7.375	6.025	6.838	8.015	5.8	8.35	6.946	6.438	8.125	10.546	6.771	6.284	7.386	8.273	8.813
ZNF879	8.103	8.831	8.583	7.142	8.427	7.858	8.029	8.059	5.807	7.682	7.703	9.388	7.386	7.943	6.3	7.396	7.716	8.681	7.838	7.74	8.183	6.931	8.205	6.823	8.167	8.71	7.833	8.283	7.653	7.953	7.164	7.645	8.819	7.36	7.947	7.719	7.441	8.389	7.129	7.956	7.256	7.1	8.757	6.651	7.104	7.464	6.501	8.198	8.052
ZNF844	7.368	6.24	8.625	8.021	8.392	8.628	8.691	8.576	9.695	6.477	9.066	9.063	5.018	7.323	8.044	9.12	7.538	7.135	7.837	8.829	9.006	8.874	8.737	7.755	8.87	8.852	8.567	7.477	8.759	9.399	8.566	9.284	8.209	7.037	7.063	7.888	8.759	8.896	5.07	8.583	7.559	8.614	8.241	8.092	7.943	8.85	8.543	8.595	8.22
ZNF829	7.468	7.52	7.151	6.944	7.76	7.77	6.002	6.436	8.171	6.573	7.32	7.677	6.958	6.548	4.672	6.306	6.766	7.246	6.601	7.937	7.805	5.178	8.675	7.309	6.645	6.855	5.322	7.368	6.692	6.225	5.588	6.718	7.416	5.687	6.94	5.975	6.293	6.435	6.042	7.017	5.984	6.571	4.766	7.639	2.104	6.787	3.248	6.954	7.524
ZNF827	10.509	11.275	9.928	10.77	10.11	11.102	10.365	10.065	10.746	9.589	11.063	9.485	10.057	10.888	10.375	11.01	10.413	8.727	9.548	9.724	10.272	10.653	11.223	10.552	10.89	10.058	11.214	10.118	11.081	10.772	10.868	10.123	9.749	10.451	10.607	9.744	11.137	10.895	11.258	10.527	10.264	10.819	9.857	10.602	10.965	10.242	10.186	9.801	11.217
ZNF821	8.185	7.642	7.925	7.187	7.99	8.971	8.151	7.633	7.729	6.466	7.987	6.657	7.115	7.053	7.698	9.275	6.699	7.738	6.974	6.802	7.832	7.268	7.869	8.192	7.102	7.954	8.472	7.067	7.647	5.505	7.574	8.229	5.053	7.24	7.949	7.834	5.416	7.41	7.484	6.692	8.036	8.31	7.889	7.506	8.574	6.744	8.008	7.749	8.972
ZNF818P	7.361	7.654	8.163	8.241	9.238	8.865	8.409	8.247	7.703	7.116	8.737	8.042	7.724	7.089	8.885	8.154	6.943	8.176	7.017	6.888	7.281	5.747	8.282	7.249	8.353	7.663	6.787	8.065	8.225	7.545	7.981	8.26	7.422	7.493	8.106	7.322	7.991	8.533	6.898	7.109	7.32	7.62	8.36	8.038	7.221	7.101	6.875	8.927	8.267
ZNF808	6.986	7.321	7.281	6.951	6.857	6.302	6.922	7.235	5.174	6.681	6.32	7.627	7.31	7.823	6.456	7.537	7.599	7.399	5.909	7.114	7.24	6.562	6.291	4.632	7.073	6.304	6.073	7.083	6.372	7.2	7.658	6.204	7.117	7.203	7.057	6.875	6.062	6.916	6.632	6.784	6.443	6.278	7.517	6.99	6.781	7.545	6.066	5.372	6.513
ZNF804A	8.641	7.592	8.988	11.716	11.285	10.428	7.147	8.542	10.382	9.073	8.96	7.665	9.476	11.751	8.329	11.803	11.38	5.991	8.499	10.026	6.456	9.424	8.959	11.089	8.934	8.934	9.135	8.498	10.453	9.26	8.603	8.574	7.515	7.55	8.169	7.329	8.401	9.414	10.122	6.002	6.763	9.145	6.603	11.521	9.947	7.236	10.747	8.847	7.837
ZNF800	8.117	7.846	7.518	8.242	8.259	7.754	8.7	8.344	7.981	8.441	8.088	7.943	8.809	7.73	8.65	7.703	8.182	8.795	7.777	6.721	7.719	8.195	8.073	8.217	8.012	8.331	8.21	7.643	8.552	8.078	8.21	8.607	8.132	7.682	7.145	8.739	8.75	8.57	8.765	7.552	7.739	7.574	8.289	8.77	8.068	8.228	8.707	8.751	7.592
ZNF790-AS1	6.479	7.34	7.968	7.91	8.049	8.207	7.955	7.931	8.192	7.827	8.156	8.594	6.951	7.021	7.796	7.699	5.641	7.86	6.909	7.75	8.418	5.888	7.862	7.825	8.219	7.464	8.493	7.76	7.6	6.579	5.998	7.571	7.718	6.009	8.367	6.789	7.163	7.934	6.423	7.964	7.438	6.02	8.395	8.293	7.563	8.182	7.42	7.875	8.32
ZNF781	5.794	6.018	6.184	6.461	6.208	5.768	6.556	6.2	7.525	6.441	6.724	7.254	5.573	5.612	3.609	5.993	3.217	5.606	7.187	5.459	7.029	5.961	5.19	6.269	5.202	5.706	6.085	5.744	6.863	6.868	5.117	5.409	6.598	6.552	6.625	5.182	4.706	2.766	5.576	3.053	3.548	0.263	6.399	6.036	3.42	6.06	6.489	7.223	5.129
ZNF780B	6.629	7.961	7.309	7.455	7.881	7.48	7.629	8.276	7.861	7.089	7.7	8.242	6.947	7.201	6.377	6.894	6.818	6.396	7.092	6.833	8.159	6.909	7.269	6.976	7.309	8.055	8.548	7.878	7.731	8.72	8.732	8.315	7.353	8.163	7.564	6.912	7.303	7.546	7.981	7.585	6.796	7.161	7.423	7.091	8.392	8.496	7.398	8.16	7.828
ZNF780A	6.7475	7.3645	8.1025	7.1565	8.2145	7.92	8.3395	4.8095	7.062	7.787	7.878	8.1285	8.0165	6.3875	7.815	5.621	7.9505	7.6205	6.722	7.4045	7.2565	7.389	7.5825	7.4465	6.725	6.94	7.163	7.39	7.461	4.8115	7.196	9.1275	5.566	7.313	7.005	6.8335	7.516	7.1145	7.868	5.6975	6.7905	6.675	7.6115	7.7455	6.92	8.04	7.408	7.8365	7.5635
ZNF721	13.628	12.996	13.078	11.627	12.053	12.075	12.58	12.655	11.676	11.847	11.953	13.71	12.058	12.032	11.801	13.013	12.876	12.053	12.192	12.496	14.961	12.142	12.489	12.328	12.552	13.71	13.904	12.336	11.842	14.92	14.582	11.693	13.22	14.162	13.672	12.406	12.41	13.654	12.464	12.92	13.066	13.26	12.854	12.101	13.314	12.918	11.923	12.615	12.727
ZNF711	8.616	6.225	7.231	5.943	4.053	9.867	6.577	6.051	9.236	6.318	10.102	8.77	5.542	6.14	9.741	6.033	9.438	6.538	8.918	5.758	8.416	5.909	6.227	6.904	9.18	5.888	9.62	5.285	5.597	7.834	6.952	9.426	6.425	7.897	10.26	8.102	7.206	8.245	9.041	8.376	8.394	6.162	9.024	9.106	5.963	9.734	5.695	6.865	9.207
ZNF708	7.667	9.006	8.953	8.391	8.564	8.956	9.305	8.831	8.405	8.848	8.997	8.351	8.258	7.933	8.284	8.481	8.981	8.728	8.044	8.825	8.086	8.583	8.819	8.301	8.537	7.996	7.516	8.44	8.279	8.569	8.446	9.098	8.286	8.248	7.617	8.576	8.389	8.445	9.511	8.02	8.171	8.595	8.868	8.285	7.607	8.518	8.26	8.353	8.767
ZNF705G	6.363	6.404	4.278	1.926	5.399	3.828	4.548	3.433	6.375	7.112	5.794	7.117	4.406	4.138	3.776	3.053	5.096	5.225	4.94	3.787	6.418	2.926	6.459	5.579	5.687	2.945	6.665	5.647	1.807	5.492	4.256	3	6.166	5.555	6.025	6.306	4.392	7.068	2.722	6.99	3.954	5.845	5.961	2.744	2.561	5.146	5.779	6.077	3.154
ZNF703	7.982	6.408	5.935	5.714	6.717	5.256	8.025	4.818	5.198	3.848	7.951	9.018	6.272	5.443	4.202	8.856	5.213	4.818	3.446	7.008	10.51	6.993	7.77	7.269	6.815	7.967	8.817	7.65	4.44	5.588	6.087	5.582	8.971	8.377	8.754	6.594	6.162	5.75	6.296	8.508	7.35	8.011	7.236	5.573	5.773	7.059	5.938	6.28	8.812
ZNF7	3.548	6.016	6.536	5.618	2.609	6.029	1.678	6.544	5.446	6.413	6.125	6.257	6.501	3.897	6.033	6.138	6.291	6.142	6.011	4.995	6.902	6.435	6.32	5.113	6.588	6.083	5.392	6.049	5.396	3.848	3.776	5.096	6.284	6.029	2.982	5.7	6.129	3.104	3.807	4.358	6.129	6.217	5.67	6.18	5.933	6.847	5.904	5.797	2.787
ZNF683	8.425	6.706	5.963	7.041	5.083	6.414	7.538	7.881	8.03	7	5.389	7.56	7.425	7.21	7.881	7.587	4.744	7.766	7.464	8.067	6.644	7.263	8.085	6.561	5.278	8.04	7.36	6.796	6.248	7.426	7.065	8.243	7.248	6.706	7.135	7.439	7.729	7.821	7.803	7.692	6.777	7.986	7.944	8.06	7.347	8.079	7.717	7.663	8.515
ZNF681	7.012	5.307	7.952	7.064	7.547	8.44	7.528	7.189	6.732	6.466	7.88	6.6	7.622	3.561	7.23	6.834	7.721	6.079	2.868	7.411	6.327	6.453	7.833	6.106	6.954	6.406	7.171	7.619	7.394	7.269	6.501	7.954	5.375	6.176	6.461	7.408	6.76	7.3	7.833	6.915	6.654	5.86	8.304	7.771	5.318	7.34	8.028	7.248	7.174
ZNF675	7.276	8.264	8.2	7.209	7.685	7.33	7.753	6.939	7.522	7.808	7.347	7.017	7.405	7.26	6.287	6.564	7.607	8.062	7.903	7.635	6.737	7.238	7.152	6.957	7.877	6.838	7.474	6.924	7.592	7.082	7.17	7.869	6.677	6.414	7.514	7.19	6.721	7.945	8.449	6.912	7.107	7.664	7.035	7.759	7.445	7.7	7.481	7.551	7.981
ZNF668	7.854	6.16	6.877	6.517	7.168	7.612	7.173	6.285	6.453	5.018	7.056	6.687	6.223	6.725	7.207	7.675	4.667	5.133	6.477	6.927	6.594	7.574	8.383	8.113	6.839	7.481	5.84	7.427	7.063	7.4	4.3	7.047	6.777	7.332	3.916	3.973	5.787	6.601	7.424	4.868	8.076	7.343	4.931	7.815	6.863	6.586	6.747	7.719	8.192
ZNF652	10.479	10.866	10.607	10.031	9.909	9.889	10.686	10.202	9.809	9.576	11.081	11.35	10.197	9.697	10.076	9.988	10.83	11.119	10.078	10.216	11.349	9.507	10.4	10.141	10.2	10.477	11.151	10.446	9.782	11.028	11.252	10.259	10.181	10.574	10.913	9.922	10.203	10.185	10.42	11.717	10.44	10.615	10.599	10.357	10.823	10.758	9.725	10.209	10.124
ZNF649	6.336	6.594	6.013	5.436	7.079	6.982	7.21	5.259	8.071	6.068	6.267	6.564	3.35	7.069	4.121	5.921	3.828	4.609	6.423	3.954	5.938	6.096	8.176	6.519	3.858	7.379	6.3	6.82	6.675	4.787	3.926	7.168	4.678	3.689	4.329	6.568	5.539	4.392	3.945	5.989	6.225	5.606	7.177	8.149	6.798	5.594	5.635	6.877	5.902
ZNF626	8.14	8.139	8.659	8.565	8.519	9.397	8.487	9.177	9.02	7.485	8.931	8.044	7.913	7.959	9.111	8.581	6.83	8.703	8.3	8.299	8.411	8.68	9.684	6.796	8.216	8.248	7.409	7.816	8.269	8.12	8.13	7.951	8.057	8.173	8.209	6.671	9.48	8.417	8.342	8.331	7.589	7.494	8.132	9.121	7.707	7.56	8.401	8.322	8.726
ZNF606	6.793	8.899	9.181	8.714	9.076	7.969	8.764	8.493	9.161	8.109	8.397	8.859	5.968	6.598	8.28	7.806	9.125	8.905	7.04	8.098	7.51	4.392	7.141	8.655	7.625	8.581	6.278	8.092	8.246	9.18	8.744	8.018	8.257	7.709	7.83	6.552	8.221	8.116	4.459	8.491	7.141	5.022	8.569	8.329	6.528	7.082	7.733	8.854	8.286
ZNF597	4.027	7.665	7.994	7.851	6.981	6.755	7.146	5.426	6.2	8.093	7.222	7.047	6.883	7.497	7.036	5.687	7.516	6.8	7.031	7.735	6.82	6.6	6.579	7.057	6.438	7.193	4.638	7.231	7.752	5.959	6.792	7.417	6.709	5.973	4.744	8.013	7.539	6.036	6.682	4.178	6.829	7.03	7.649	7.822	6.505	6.468	6.972	7.407	7.753
ZNF596	6.612	5.943	7.282	6.485	7.184	6.036	6.002	6.43	5.278	6.672	6.018	7.375	7.054	5.961	6.318	2.848	5.991	6.38	2.963	4.555	7.317	6.318	6.094	6.67	5.372	2.036	6.619	5.469	5.293	6.758	6.651	7.337	6.595	6.544	6.583	5.902	5.998	6.051	5.65	6.431	5.482	4.907	5.19	6.361	3.104	6.613	6.571	6.963	6.784
ZNF593	9.665	10.32	9.7	11.119	10.236	10.355	9.635	10.352	9.953	10.383	9.489	8.922	10.135	10.815	10.236	10.936	9.96	9.753	10.426	10.869	9.808	10.537	10.852	10.525	9.614	10.558	10.101	9.589	10.248	9.44	10.133	9.796	10.117	9.944	9.23	9.711	10.546	9.372	10.584	10.057	10.806	10.33	9.273	10.528	9.417	10.278	9.818	9.481	9.169
ZNF572	6.413	5.049	6.869	8.07	6.84	7.79	6.493	6.517	8.233	3.621	8.025	7.768	6.957	3.446	7.011	7.292	5.198	5.036	4.492	6.907	7.069	6.788	8.459	3.807	6.912	6.544	7.073	7.124	5.594	5.365	5.895	7.689	5.635	7.248	7.6	8.171	7.558	5.479	7.082	4.603	4.079	3.511	6.428	3.248	7.131	7.551	6.759	6.728	6.939
ZNF57	8.653	7.888	7.264	5.714	7.762	6.84	7.914	7.441	7.571	8.177	7.632	7.942	8.003	6.651	5.479	8.682	6.67	7.997	6.28	8.243	8.504	5.81	8.217	7.385	8.44	8.425	3.573	7.314	7.733	7.483	4.459	7.029	8.066	8.224	7.687	8.385	7.236	8.502	6.06	8.996	7.693	8.087	8.095	7.748	6.962	8.394	7.064	8.348	7.981
ZNF563	7.288	7.167	8.887	6.794	7.226	8.863	8.534	7.998	7.811	7.951	7.027	7.941	7.157	6.544	5.878	8.731	7.146	7.346	6.385	6.984	7.87	8.4	7.82	7.687	6.806	7.675	8.895	6.607	7.86	8.552	8.409	6.555	7.175	8.997	8.678	7.117	6.736	8.011	7.293	7.308	7.101	8.17	8.026	8.33	8.128	7.763	7.103	7.768	7.289
ZNF550	8.832	10.079	9.926	9.085	9.376	9.401	9.394	9.185	9.109	9.758	9.232	9.698	8.854	9.638	9.658	9.46	10.239	9.328	9.063	9.847	9.133	9.301	9.369	9.638	9.429	8.99	9.375	8.826	8.781	10.087	10.441	9.174	9.248	9.334	9.332	8.394	9.087	9.247	9.307	8.775	8.851	8.354	9.115	9.373	9.105	9.393	9.117	9.577	9.575
ZNF549	2.104	6.3	6.42	6.192	6.722	4.07	5.885	3.42	6.469	4.603	6.453	4.75	5.75	5.85	6.135	6.615	6.517	6.977	3.233	2.379	6.67	3.744	6.517	5.252	3.878	3.678	5.347	6.513	6.592	4.609	4.3	6.049	3.828	6.574	4.113	3.7	2.926	3.536	6.479	4.863	4.728	3.07	6.681	5.536	4.597	3.916	2.104	6.221	5.125
ZNF536	5.875	7.574	7.063	5.717	7.044	4.75	6.839	7.627	6.52	7.832	8.405	7.882	6.853	7.396	6.642	6.711	7.198	8.082	6.671	7.558	5.433	6.343	6.472	5.092	6.939	7.133	3.548	5.482	6.459	5.248	6.897	6.55	7.133	6.95	7.246	6.909	6.016	4.217	5.304	4.385	6.158	2.7	6.573	5.612	5.036	6.34	7.251	6.476	6.655
ZNF530	3.472	6.61	3.459	6.042	7.124	6.619	3.973	5.968	5.505	6.989	7.634	4.818	6.988	5.009	6.582	6.276	5.698	4.233	5.667	6.55	6.82	5.236	6.484	6.852	5.17	7.089	6.678	5.8	5.658	4.848	7.962	3.263	6.174	6.391	4.897	3.991	6.188	6.97	4.044	6.307	6.842	3.536	6.166	6.937	4.603	6.705	6.326	6.777	5.873
ZNF521	8.499	7.338	7.679	6.211	4.878	7.2	8.814	7.861	7.8	6.302	7.255	10.931	7.397	6.687	4.603	7.065	6.707	6.845	6.359	6.776	11.002	6.873	7.212	7.594	7.442	7.119	7.538	7.226	3.585	7.873	7.22	6.343	8.989	8.102	8.722	7.614	6.45	7.901	6.548	8.934	7.44	8.425	7.682	6.289	7.489	5.81	7.094	7.434	8.05
ZNF506	7.711	7.834	8.823	8.655	9.28	9.69	9.06	8.571	9.446	7.429	8.376	8.828	8.97	7.792	8.27	8.281	8.397	8.812	8.174	9.21	9.132	8.205	9.647	8.248	8.945	8.931	9.209	8.77	8.954	9.031	9.545	9.721	8.481	9.045	9.281	8.544	8.172	8.781	9.275	8.631	8.418	7.48	8.738	9.322	7.934	9.247	8.401	9.281	9.285
ZNF503	9.551	8.732	8.423	6.843	8.033	9.296	8.927	8.789	9.503	7.929	8.884	10.383	7.544	7.651	6.763	8.082	8.505	7.208	10.571	8.607	12.484	8.758	8.764	7.715	11.073	7.567	8.309	7.76	7.244	9.092	7.186	7.43	10.112	8.966	10.552	8.811	6.975	8.923	7.391	10.683	9.556	10.462	9.534	7.464	8.203	8.114	9.507	7.208	9.738
ZNF502	7.193	8.079	8.589	7.048	8.044	6.07	8.146	7.84	4.873	7.067	6.642	9.211	7.764	7.38	5.878	7.497	8.323	6.904	7.296	6.853	9.377	6.304	8.316	7.446	8.129	8.993	6.948	7.103	6.38	8.279	7.552	6.792	9.216	6.854	8.346	8.101	4.954	7.811	6.658	7.88	6.67	7.441	7.174	4.792	7.49	7.46	6.772	6.798	7.181
ZNF492	5.902	6.541	6.115	6.717	5.731	6.768	5.588	6.162	6.278	5.802	6.307	5.924	5.938	5.202	5.104	5.45	5.6	6.57	3.755	5.498	6.198	4.358	7.309	5.206	6.487	6.25	5.062	4.609	4.459	5.652	6.531	4.053	6.872	5.403	6.392	6.564	4.711	6.202	4.672	5.606	5.863	5.213	6.322	5.755	4.695	5.52	5.591	5.406	6.484
ZNF483	5.838	5.845	6.127	5.318	4.916	5.909	6.553	5.343	5.624	5.892	5.296	6.366	5.678	7.027	5.67	3.935	6.075	6.766	6.033	5.741	6.718	4.307	5.995	5.684	5.096	5.582	6.361	6.775	5.333	3.233	6.115	6.37	6.079	4.897	6.516	5.044	6.083	4.711	5.82	6.269	5.567	5.511	6.083	5.588	5.952	4.644	6.022	6.522	5.146
ZNF469	8.051	8.045	7.642	6.579	8.01	8.116	8.809	7.524	7.865	8.335	8.239	7.978	7.68	8.382	7.789	6.783	8.487	8.623	8.012	8.116	10.179	7.925	8.33	8.259	7.969	7.721	5.311	7.575	7.112	9.254	7.002	7.652	9.042	8.062	8.757	7.963	5.482	8.55	9.679	7.921	7.763	9.193	8.422	6.168	6.744	6.955	7.13	7.445	9.003
ZNF462	6.459	6.117	7.253	6.322	6.373	6.873	7.202	6.98	7.261	6.461	7.271	8.704	7.02	7.667	3.678	6.976	6.619	6.524	7.748	7.148	8.89	6.261	7.132	7.256	6.904	6.334	5.505	7.505	6.561	7.409	6.953	5.823	8.694	7.075	7.677	6.816	6.582	7.079	6.025	8.53	6.5	7.653	7.657	5.9	6.242	7.317	6.849	6.397	7.18
ZNF441	6.15	4.579	6.965	5.916	5.083	5.514	6.947	5.698	6.336	6.359	6.652	6.783	6.631	3.536	6.227	6.472	5.909	6.754	6.506	6.289	7.443	5.603	6.115	6.302	6.274	5.121	4.863	6.628	5.687	6.844	7.352	6.85	5.603	5.271	5.892	6.479	6.267	7.556	6.404	6.016	6.02	5.763	6.242	6.678	6.764	5.97	6.597	6.658	3.573
ZNF44	7.624	6.9	7.506	6.576	6.928	6.89	7.744	6.503	7.362	6.891	7.235	7.953	7.538	6.428	5.709	6.513	6.282	5.542	6.706	6.953	8.785	7.083	7.363	7.513	6.84	7.105	7.388	6.705	7.021	8.998	8.959	8.15	7.293	7.172	7.195	7.743	6.648	6.864	7.391	7.238	7.116	7.444	7.379	7.473	7.888	8.731	8.232	7.782	7.562
ZNF439	7.482	7.937	7.909	7.568	8.475	8.46	8.01	7.436	8.69	4.263	8.653	7.708	8.961	3.087	6.96	8.913	9.44	8.987	8.139	9.705	7.756	7.684	7.982	8.306	7.714	8.344	8.695	7.882	8.706	8.334	9.171	8.462	6.469	9.183	7.576	7.611	7.122	8.101	8.954	7.627	8.317	6.547	7.125	8.888	9.137	9.831	8.516	8.704	8.721
ZNF431	9.113	10.224	10.025	9.687	9.44	9.37	9.77	9.145	9.525	9.299	9.502	10.264	9.388	8.866	8.463	9.269	9.309	9.359	8.859	9.254	9.992	8.901	9.951	9.586	9.046	9.885	10.281	9.819	9.207	10.686	11.052	9.271	9.113	9.661	9.729	9.414	9.529	10.025	10.475	9.764	9.975	9.504	9.804	9.069	9.447	10.341	8.556	9.661	9.434
ZNF418	6.788	8.267	8.313	6.215	8.594	7.307	8.105	8.161	9.097	8.033	8.18	8.699	7.66	8.169	8.62	8.594	7.966	7.704	5.248	8.981	8.857	6.394	8.281	7.662	7.237	8.138	5.763	8.14	6.387	8.965	6.459	7.25	8.791	7.237	6.133	7.67	8.135	7.588	7.067	7.667	6.347	6.182	7.66	8.613	7.012	6.775	7.323	8.409	7.959
ZNF415	7.109	6.729	7.42	4.968	8.391	6.426	6.221	5.878	7.96	5.815	7.842	7.791	6.298	5.527	3.202	8.634	5.198	3.498	5.542	7.138	8.036	4.343	8.152	5.365	5.154	7.152	3.07	6.904	9.054	7.127	3.053	8.187	7.663	7.633	6.81	6.443	7.426	6.814	2.7	7.966	5.096	6.02	6.874	8.365	6.397	6.446	6.32	5.805	7.422
ZNF404	6.479	6.142	6.561	7.049	6.648	6.481	7.358	4.833	7.63	5.733	7.343	8.423	5.24	4.263	6.413	7.055	7.85	2.678	6.699	7.502	8.409	6.685	5.343	5.15	6.158	6.75	5.198	6.706	8.249	7.367	8.062	6.455	5.885	6.877	8.079	4.603	6.269	6.733	6.17	7.157	5.501	5.022	7.445	6.361	5.044	7.545	5.736	8.33	7.984
ZNF395	10.097	10.078	9.345	11.281	9.955	12.44	9.077	9.09	10.271	9.451	11.582	9.211	10.077	8.869	10.038	11.843	10.774	8.66	11.559	10.73	10.881	8.461	9.728	11.07	8.472	10.546	11.474	9.29	9.576	10.529	11.206	9.707	10.283	11.448	9.405	9.635	9.406	8.017	9.732	10.767	9.507	10.19	8.884	10.569	10.853	10.134	11.283	10.367	10.64
ZNF366	6.664	4.573	5.65	5.638	6.029	6.047	6.309	5.714	5.689	3.498	5.109	4.771	6.514	4.787	3.868	5.807	2.293	6.455	5.711	6.096	5.909	5.252	6.022	3.217	5.83	5.009	3.17	5.954	4.406	6.855	6.431	5.278	6.392	6.545	4.7	4.982	6.406	6.256	4.315	5.508	6.474	5.588	6.404	6.298	4.413	6.259	5.466	5.784	6.313
ZNF354C	8.55	9.08	8.761	7.254	8.064	6.984	9.205	8.445	6.687	7.888	8.792	8.891	8.084	8.163	7.144	7.698	8.021	7.168	7.874	7.55	9.251	7.511	8.317	7.792	8.181	8.614	7.643	7.994	7.976	8.222	7.849	8.498	8.704	7.556	8.363	7.705	8.106	8.295	7.309	8.339	8.102	6.589	8.894	7.487	7.589	6.588	7.084	8.588	8.728
ZNF350	8.22	7.589	7.672	8.524	8.619	7.987	8.34	8.085	8.299	6.986	8.604	8.129	7.405	7.608	6.647	7.505	6.72	8.068	7.364	8.494	8.354	5.853	8.591	6.82	8.542	8.429	7.7	8.419	7.377	6.219	7.785	8.654	8.125	7.753	7.447	7.179	7.677	7.391	6.791	8.304	7.122	6.634	8.471	8.65	3.379	8.093	7.468	8.038	8.185
ZNF345	6.931	7.516	7.793	7.42	7.919	7.818	7.865	7.984	7.831	7.434	6.835	7.595	5.902	6.451	7.315	7.208	7.949	7.501	7.278	7.196	5.125	6.609	6.338	7.792	6.926	6.875	6.873	6.801	3.548	7.559	7.48	6.042	6.924	6.74	7.163	6.064	5.35	6.304	7.012	4.848	6.391	6.702	6.598	7.49	7.489	7.549	6.926	7.934	7.679
ZNF324	7.881	5.318	4.711	6.86	5.548	7.188	6.961	4.833	4.336	4.621	4.638	5.542	6.389	4.573	6.528	8.822	8.704	4.466	4.991	5.406	5.655	6.775	8.147	7.805	4.926	5.789	7.711	5.838	6.641	5.9	8.334	7.618	5.579	7.112	5.154	4.883	5.146	5.446	7.851	8.059	7.473	8.44	4.812	5.773	8.146	8.624	6.97	6.744	4.406
ZNF302	8.611	10.117	9.775	9.087	9.916	9.224	9.1	9.218	9.458	8.267	9.575	10.719	9.689	8.174	8.892	8.858	8.42	8.678	9.279	9.251	10.523	7.37	9.644	9.233	9.382	10.004	9.595	9.732	9.506	9.922	10.915	9.668	9.443	10.549	9.859	9.331	8.999	9.831	7.852	9.466	9.829	8.98	10.134	8.389	7.98	9.628	8.756	10.083	9.871
ZNF300	8.791	7.228	7.032	5.582	6.594	6.883	7.356	4.733	6.595	4.873	9.76	8.318	6.687	6.84	5.789	7.04	7.248	8.678	6.997	5.781	7.998	5.392	8.038	6.781	6.928	7.257	6.087	7.091	6.6	4.194	6.269	9.669	7.48	7.371	7.951	6.423	6.49	8.181	6.411	8.079	4.517	6	8.405	8.656	5.267	6.55	5.567	7.273	9.01
ZNF296	7.008	9.013	7.286	7.919	8.758	8.109	7.752	7.713	8.36	6.71	8.348	4.24	8.91	7.079	8.42	8.433	8.952	7.523	8.216	7.234	6.631	7.593	8.252	7.933	8.732	7.543	9.317	8.295	7.534	8.704	9.424	8.569	5.248	8.474	7.993	8.242	7.912	8.44	7.816	7.914	8.365	7.861	7.728	8.334	6.345	8.503	7.43	9.343	8.042
ZNF292	11.764	10.927	10.453	10.722	11.068	11.909	11.566	11.591	11.412	10.399	11.028	11.29	11.314	10.135	11.403	10.674	10.682	10.457	11.926	11.105	12.147	10.927	10.768	11.778	11.061	11.932	12.641	11.479	12.291	11.118	10.784	11.51	11.43	11.883	12.178	10.986	11.109	11.681	11.581	12.036	12.3	12.015	11.693	11.143	11.275	10.855	10.575	11.443	11.492
ZNF287	3.202	3.307	7.524	2.406	6.672	6.668	6.921	5.835	5.476	2.379	6.096	6.823	5.558	5.113	5.943	4.202	4.104	3.868	4.202	6.106	6.835	1.632	5.174	4.982	7.435	6.257	2.945	3.838	5.293	5.066	3.868	6.677	6.119	5.576	5.818	6.431	5.433	7.372	6.354	4.492	5.921	4.399	6.104	3.459	2.322	3.828	6.889	7.085	5.511
ZNF285	7.461	8.135	8.64	7.14	6.464	6.322	8.336	8.005	6.561	7.677	7	8.96	7.592	8.534	6.443	7.256	8.123	7.759	7.041	8.278	8.368	5.755	7.153	6.564	7.743	7.745	6.324	6.842	6.728	8.011	7.962	6.244	8.263	7.2	8.593	7.592	7.083	6.933	4.621	7.503	7.161	6.946	7.598	6.658	7.149	6.66	5.802	7.693	7.079
ZNF280A	5.271	7.675	7.184	6.242	6.662	6.172	6.806	7.625	3.818	6.598	5.86	8.045	7.011	7.015	6.307	6.098	7.76	7.224	5.271	6.385	6.552	5.98	6.615	6.117	6.505	7.652	7.037	6.84	6.329	8.373	8.013	6.469	8.219	6.382	4.053	7.428	5.954	7.527	6.588	4.018	4.787	6.113	7.239	6.394	6.453	5.409	5.98	6.322	6.129
ZNF257	3.755	2.459	3.807	6.965	4.178	7.724	6.565	4.062	7.19	5.542	7.26	6.71	2.036	2.561	2.17	5.968	2.585	5.396	3.42	5.67	4.217	4.307	3.018	5.678	4.24	1.585	5.588	5.044	1.585	3.42	3.459	4.256	4.42	2.888	2.561	4.154	4.897	6.58	4.263	5.744	4.087	3.17	5.322	3.17	3.711	7.58	2.945	6.198	7.451
ZNF256	7.722	6.896	7.619	8.241	8.599	8.295	6.508	8.312	9.407	7.738	8.358	7.422	6.616	8.312	8.064	8.97	8.633	7.939	6.42	9.032	6.295	7.962	8.432	8.062	6.259	7.318	5.333	7.958	8.542	2.807	6.652	7.172	7.273	6.616	3.722	5.19	7.163	7.443	8.481	7.114	7.686	6.798	7.299	8.52	6.634	7.303	6.9	7.857	7.789
ZNF252P-AS1	6.087	6.874	7.017	6.018	7.138	5.883	6.61	2.202	6.626	6.827	5.409	6.824	6.528	6.487	5.947	6.589	7.076	6.906	5.67	5.85	6.815	6.079	6.166	6.005	6.408	5.463	7.291	5.315	6.38	5.594	7.847	5.909	6.948	6.652	7.694	6.379	6.696	7.376	4.744	6.138	5.865	5.615	6.77	6.068	6.6	5.993	6.391	6.976	6.421
ZNF235	7.708	4.916	5.186	5.075	7.634	7.035	6.797	4.511	5.117	5.399	6.629	6.894	4.24	6.375	6.983	4.684	4.902	6.837	4.667	5.289	7.06	4.982	6.493	6.848	5.166	7.761	6.154	6.776	7.88	5.961	7.422	7.179	5.511	7.071	3.42	4.615	5.186	4.638	4.733	6.349	4.853	6.661	5.396	7.545	6.115	8	6.781	8.247	7.467
ZNF234	7.367	7.353	8.111	7.152	8.111	7.427	9.033	7.592	6.82	6.671	7.637	8.989	6.09	6.487	7.705	5.95	8.82	7.73	6.788	7.763	8.262	5.505	7.803	7.288	6.904	8.006	6.965	7.878	8.135	4.807	6.849	8.007	8.67	6.343	7.872	7.842	7.572	7.738	5.845	7.435	7.101	6.43	8.069	6.806	6.622	7.825	6.998	8.02	8.349
ZNF233	4.792	5.957	6.729	5.52	6.485	5.561	3.838	6.022	6.414	5.973	2.787	6.681	6.182	6.295	5.289	5.597	5.508	5.166	6.092	4.329	5.252	5.43	6.233	5.022	6.178	3.202	6.406	2.787	7.074	5.166	6.881	5.703	5.416	5.57	4.812	5.561	5.013	6.441	4.498	5.95	3.807	4.807	6.751	6.213	3.053	5.823	5.34	4.365	6.267
ZNF230	7.295	4.912	6.236	7.272	8.238	7.277	7.582	3.982	6.87	4.65	7.761	7.216	5.838	6.517	7.84	7.401	8.468	6.988	7.309	7.593	6.609	6.125	7.807	7.859	7.115	7.426	5.005	6.772	7.961	7.136	7.128	8.428	6.615	7.497	6.629	6.565	6.396	5.843	7.376	7.881	7.311	6.747	7.403	7.265	7.718	7.209	6.816	7.854	7.556
ZNF226	9.3	8.835	8.518	9.141	9.951	9.032	9.482	8.253	8.139	8.927	8.919	8.967	9.077	8.565	9.282	9.287	9.639	8.562	9.041	8.92	9.927	9.301	9.118	9.112	9.141	9.176	8.511	8.988	9.737	9.902	9.598	9.76	8.619	9.669	9.695	7.403	8.984	9.176	9.531	9.228	9.159	7.714	8.916	8.942	9.142	9.493	8.59	9.77	9.701
ZNF208	3.848	4.087	6.123	3.609	5.527	7.652	5.053	6.011	5.567	4.76	5.644	4.65	5.049	5.9	4.358	6.09	4.935	5.843	5.426	3.07	5.576	5.573	5.709	4.626	5.924	4.466	6.176	4.868	3.897	6.67	6.913	6.011	5.921	6.109	3.154	5.174	5.658	5.873	5.888	5.289	5.86	5.436	5.296	4	5.413	4.907	4.567	6.642	5.382
ZNF197	7.435	7.65	7.525	6.641	7.551	6.825	7.718	7.697	6.806	7.531	7.237	7.947	6.678	7.397	7.018	7.197	7.943	8.057	7.754	7.795	8.159	6.435	7.31	7.981	7.423	7.889	7.615	6.93	7.657	8.713	8.179	7.675	8.352	7.487	8.461	7.482	7.086	7.877	7.253	6.944	6.503	6.926	7.652	7.63	5.789	7.337	7.234	7.031	6.345
ZNF165	5.15	6.835	5.049	6.665	6.848	7.558	2.926	7.924	6.317	3.655	5.863	5.579	7.507	6.096	7.268	7.003	7.022	8.509	7.402	4.916	2.459	6.547	5.9	6.612	2.485	5.776	7.119	5.689	6.582	6.95	6.684	7.451	2.35	6.727	2.907	5.72	5.984	3.138	6.329	5.092	7.123	6.111	3.858	7.594	6.235	6.138	3.945	5.117	7.278
ZNF155	6.746	6.031	6.635	6.09	7.464	6.948	6.703	5.375	6.612	5.76	7.08	7.552	6.642	4.945	6.555	5.456	7.485	4.42	4.329	4.385	4.828	3.848	6.441	6.58	4.706	6.352	4.162	6.481	6.272	4.505	3.036	6.403	6.123	5.403	7.275	3.667	6.209	5.354	4.271	6.213	5.083	4.567	4.833	6.401	3.154	6.559	5.022	6.687	7.097
ZNF137P	6.276	7.578	8.364	7.45	8.336	7.85	7.922	7.621	7.395	7.12	8.335	7.552	6.671	6.342	7.635	7.983	7.428	6.766	7.83	8.195	8.165	6.695	7.714	6.775	7.78	7.851	9.012	7.969	7.493	8.367	8.536	8.799	6.889	8.085	8.217	6.57	7.701	7.673	7.167	7.572	6.914	5.931	8.282	8.002	6.146	7.506	6.828	8.288	8.676
ZNF132	4.233	6.389	7.048	4.995	7.078	6.146	6.76	7.45	5.991	5.912	5.709	7.604	6.152	5.6	6.261	6.895	6.609	6.875	5.154	5.885	7.628	4.426	5.95	5.206	2.322	6.75	2.828	5.336	4.365	4.807	7.103	5.845	6.771	6.396	6.918	5.957	5.926	6.479	5.629	6.206	5.755	5.989	6.754	5.591	5.779	5.797	5.744	6.366	6.235
ZNF124	7.334	8.776	7.758	8.44	8.845	8.135	8.108	9.691	8.032	8.855	9.047	8.791	9.364	8.922	9.006	7.85	9.07	7.744	8.429	6.931	6.962	8.608	8.718	8.315	9.057	8.004	8.516	8.523	7.99	9.556	9.129	8.368	9.059	8.233	8.079	7.632	8.164	8.32	8.945	8.016	8.292	8.011	8.782	8.656	8.219	8.49	8.417	7.957	8.219
ZNF114	3.597	3.868	7.484	3.446	3.787	7.319	3.878	5.975	5.961	6.657	6.14	6.138	6.347	6.257	4.472	6.785	6.031	6.384	6.131	5.271	6.525	3.406	3.433	5.921	5.013	6.743	5.733	4.615	6.366	7.111	6.176	5.597	5.618	6.514	6.767	4.585	4.087	4.399	5.621	7.094	5.6	5.293	6.433	5.416	4.3	5.947	5.206	3.733	5.213
ZMYND19	9.147	9.026	8.939	9.706	9.202	9.253	8.629	8.82	9.385	8.598	9.556	8.091	8.699	8.718	8.919	9.398	9.11	9.305	8.645	9.593	8.419	9.038	8.907	9.153	9.596	9.231	9.506	9	8.885	9.006	9.193	8.837	8.063	8.774	9.127	8.474	9.045	8.866	8.963	9.292	9.823	8.958	8.667	9.883	9.315	9.583	9.595	8.531	8.859
ZMYND15	6.493	5.986	6.083	6.263	7.827	7.182	6.254	5.989	5.825	5.629	6.238	7.023	5.741	6.309	3.7	6.092	7.39	6.042	7.952	7.106	8.02	6.695	4.883	6.693	5.318	8.05	6.8	6.356	6.413	5.186	6.038	3.322	6.324	6.834	7.294	6.073	6.448	7.62	3.818	6.916	6.225	4.787	5.508	6.785	3.632	4.113	6.724	6.485	6.018
ZMAT1	7.561	8.072	9.086	6.162	8.935	8.305	9.33	8.043	9.81	7.731	9.492	9.737	7.326	6.648	6.225	7.255	7.943	8.313	8.538	6.807	9.622	6.416	8.845	8.422	7.976	8.29	10.717	8.037	6.844	9.625	10.575	9.493	8.201	9.096	8.599	8.13	9.3	7.586	8.366	8.685	8.483	6.35	9.014	6.894	8.978	8.041	9.062	9.738	9.938
ZKSCAN5	7.872	8.679	8.695	8.257	8.182	7.53	8.42	8.366	8.164	8.544	8.486	8.29	8.213	8.93	7.455	8.412	8.272	8.658	8.033	8.728	7.758	8.291	8.391	8.287	7.984	7.382	8.725	7.885	8.189	8.776	9.102	7.703	8.379	7.739	8.645	8.484	7.207	8.362	7.85	7.588	7.872	7.119	8.853	8.409	7.694	8.003	8.45	8.512	8.052
ZIK1	7.226	7.118	7.742	7.969	8.665	8.278	8.11	8.347	8.233	6.827	8.111	7.903	6.451	8.272	8.867	6.324	8.84	8.549	6.74	8.278	7.818	7.697	8.391	8.558	7.278	8.094	6.843	6.993	7.621	5.84	6.104	8.002	7.199	6.883	7.739	7.286	7.23	7.954	7.242	6.729	7.531	6.94	7.717	8.628	6.814	7.59	6.342	7.545	7.169
ZIC4	5.752	6.925	5.928	6.939	6.033	3.621	5.548	6.731	5.267	6.615	5.81	5.95	6.06	7.263	5.98	5.725	5.426	7.2	5.776	6.641	7.211	6.271	6.121	5.278	6.461	6.117	6.119	6.206	6.146	6.541	4.982	2.485	5.536	5.166	6.937	6.857	5.315	6.162	6.525	6.484	5.833	5.95	5.318	6.168	6.458	5.399	5.789	6.278	5.868
ZG16B	4.802	6.564	5.687	6.459	6.746	7.023	7.465	6.825	4.626	4.848	5.206	5.928	8.145	5.385	5.365	5.689	4.823	8.495	4.24	4.797	6.121	4.667	5.82	6.16	4.573	8.886	3.536	6.772	5.687	5.678	5.248	6.302	5.158	5.825	6.129	6.792	5.318	8.653	5.326	13.174	6.675	5.498	8.545	6.577	3.744	3.678	5.492	8.056	7.538
ZFYVE28	7.272	7.967	8.336	6.967	7.637	5.812	8.692	8.756	4.485	6.265	6.644	7.602	5.812	7.372	6.661	4.027	7.548	2.561	8.298	6.413	9.035	7.119	6.803	8.229	7.97	8.945	7.572	8.825	7.297	6.912	8.096	7.038	9.034	7.252	7.899	7.844	8.241	8.352	6.648	7.54	9.242	8.449	8.189	6.092	7.758	6.622	6.242	8.512	8.529
ZFYVE20	7.571	7.963	7.569	7.294	6.361	7.187	7.351	7.862	5.244	6.458	5.722	8.109	7.49	7.855	7.493	7.771	7.692	8.619	7.125	6.989	7.466	7.445	6.011	7.364	7.877	7.327	7.307	6.815	7.855	7.007	7.214	7.732	8.186	7.083	7.849	6.915	7.685	6.706	6.994	7.518	7.468	5.993	6.965	8.117	4.644	7.722	7.746	5.492	7.395
ZFPM2	8.682	7.851	8.86	6.57	6.619	5.687	8.412	7.527	6.047	6.217	8.073	9.096	8.285	6.539	5.938	7.465	5.498	7.38	6.777	6.326	10.146	6.106	7.659	7.76	6.667	7.505	6.747	7.302	6.223	8.433	7.526	7.27	8.647	7.879	9.25	8.064	7.135	7.162	7.94	7.174	7.668	7.216	6.682	7.577	7.499	6.98	6.907	8.204	8.994
ZFP42	6.315	3.828	3.888	4.787	4.931	6.274	6.154	6.695	5.695	3.036	3.609	6.86	4.873	6.1	5.259	5.252	3.087	6.433	6.235	6.693	7.321	2.766	6.345	6.025	6.67	6.927	5.358	5.858	4.413	8.107	6.612	3.365	6.588	6.466	6.758	5.776	5.406	7.36	6.777	6.188	6.142	5.129	3.336	5.282	5.013	5.868	3.744	6.182	6.085
ZFP41	4.548	7.457	7.668	7.821	7.441	6.993	6.912	5.812	6.661	4.843	6.844	7.634	5.868	5.479	6.855	5.703	6.612	5.031	7.13	7.718	6.935	6.018	7.03	5.921	5.885	7.8	7.171	6.356	5.278	7.991	7.828	6.244	7.196	6.926	4.878	7.442	3.121	5.885	7.023	4.524	7.807	4.916	6.206	6.811	7.326	7.208	5.129	7.514	7.065
ZFP3	7.054	7.08	8.845	6.657	8.763	7.929	8.557	7.637	4.511	7.326	8.875	9.041	7.236	4.931	6.919	6.772	5.527	7.323	7.032	7.739	8.905	6.428	7.783	7.284	8.769	8.356	8.655	7.589	8.142	6.347	5.263	8.375	7.549	7.986	7.727	4.392	7.044	7.47	6.102	8.185	7.852	6.276	7.403	7.86	7.365	8.406	7.292	8.053	7.351
ZFAND4	6.634	6.274	6.807	5.259	6.477	8.33	7.44	7.015	7.738	5.744	7.41	7.329	7.515	5.194	5.823	8.503	6.164	6.441	6.96	5.868	6.589	7.016	7.14	5.733	8.225	6.257	6.248	7.246	5.87	8.677	7.83	9.734	7.522	9.086	7.358	8.09	6.824	7.326	6.416	5.555	6.969	6.621	8.386	7.307	7.421	9.482	9.623	7.364	8.046
ZEB2	9.978	11.688	11.372	10.584	10.179	10.062	10.996	11.208	9.421	10.412	9.775	11.888	9.588	10.643	9.315	8.629	11.516	8.849	10.337	10.431	10.628	10.066	9.332	9.751	10.709	10.687	9.117	10.063	9.259	9.947	10.544	9.248	10.597	9.619	10.822	10.835	9.415	9.661	9.287	8.791	9.036	9.936	10.615	9.465	8.791	9.681	9.82	10.443	10.204
ZDHHC9	8.644	8.316	6.793	8.754	8.573	8.744	8.015	8.199	9.643	8.834	8.168	7.922	8.511	7.593	8.692	8.769	5.536	5.8	9.718	6.873	9.945	8.192	8.529	7.816	8.657	8.192	9.703	7.629	7.103	9.973	10.117	7.592	9.269	8.278	8.761	8.2	8.036	8.374	7.546	9.205	7.812	8.424	9.135	8.24	8.495	8.357	8.301	7.945	8.878
ZDHHC22	7.634	8.783	7.941	7.642	7.273	7.977	8.372	8.872	7.908	7.842	7.632	8.281	8.213	7.841	7.272	8.582	8.793	8.44	7.321	8.326	8.708	6.912	8.096	7.901	8.193	7.783	7.616	7.874	6.498	9.137	6.511	7.547	7.972	8.068	8.791	8.772	7.382	8.541	6.368	6.675	7.624	7.895	7.703	7.278	8.146	8.189	7.853	8.136	7.173
ZDHHC21	7.563	8.149	8.83	9.798	9.243	9.822	10.314	9.044	9.245	9.941	8.515	8.893	9.469	8.007	10.938	8.571	9.006	8.933	9.323	8.855	8.394	9.535	8.865	9.929	10.054	8.543	9.371	8.729	8.952	8.6	8.88	9.183	7.707	8.009	8.012	10.439	8.573	9.171	9.346	7.886	9.198	7.733	9.642	9.241	10.035	9.379	7.969	8.73	7.577
ZDHHC2	8.796	9.095	10.014	11.093	10.753	10.968	10.133	10.353	9.604	11.046	11.29	10.061	10.521	10.474	10.626	9.513	10.399	10.274	9.989	10.729	9.138	10.126	10.164	10.505	9.338	9.772	9.559	10.407	9.889	10.642	10.616	9.939	10.765	8.726	9.714	9.908	10.208	10.131	10.106	9.781	10.28	10.446	9.703	10.178	10.427	11.291	10.837	10.88	10.87
ZDHHC19	6.133	7.948	5.684	7.282	7.044	7.368	6.919	6.997	7.181	7.829	6.336	7.437	7.789	7.944	5.843	5.698	5.573	5.709	5.545	6.924	4.087	3.678	8.223	5.318	3.733	5.641	7.779	5.833	7.093	7.984	6.036	2.868	7.741	7.029	8.178	5.552	4.492	7.677	7.342	7.235	6.943	7.55	7.06	3.406	4.018	7.632	5.361	6.895	4.591
ZDBF2	7.922	8.41	7.598	6.414	8.111	5.178	7.209	6.947	6.853	6.127	8.739	7.673	7.727	6.042	6.965	5.382	6.396	8.017	5.7	6.875	6.906	6.775	7.677	6.474	8.45	6.815	9.499	7.219	7.254	7.329	8.198	7.769	7.816	7.549	6.713	4.466	5.652	6.24	8.32	6.336	7.75	5.476	5.271	6.935	9.384	8.448	6.997	7.43	6.548
ZCCHC24	10.808	9.498	10.497	8.883	8.768	8.672	10.547	9.881	8.759	8.657	9.441	11.263	9.533	8.915	7.628	8.83	9.272	9.146	9.032	9.397	12.838	8.845	9.132	8.722	9.822	10.161	9.538	9.571	8.377	10.496	9.486	9.345	11.363	10.03	11.637	9.769	8.629	9.916	8.504	10.342	9.443	9.413	10.112	9.289	8.923	9.276	8.669	8.887	10.645
ZC3HAV1L	8.659	9.846	9.212	11.339	9.751	11.44	9.941	9.636	9.86	9.892	11.458	10.494	9.808	10.544	10.37	9.466	10.989	8.709	10.618	10.845	11.104	10.457	11.249	10.169	11.808	9.614	10.916	10.098	10.615	10.602	10.928	9.826	9.64	9.511	10.345	11.371	11.182	8.946	10.167	9.873	8.684	9.741	10.886	11.758	7.985	9.77	9.158	7.966	10.091
ZC3H6	8.881	7.386	8.335	8.259	8.739	8.312	8.4	8.316	8.851	8.189	9.078	8.097	8.4	7.849	7.469	8.067	6.272	8.184	7.951	7.75	8.817	8.02	8.493	8.743	7.995	9.026	9.091	7.832	7.986	7.31	6.603	8.916	8.68	8.426	8.252	6.661	8.981	8.697	8.082	8.933	8.457	7.796	7.867	8.637	8.825	8.107	8.946	8.672	9.228
ZC3H12C	9.147	9.81	8.844	7.41	9.713	10.117	9.541	10.477	5.97	8.832	7.973	8.652	7.465	8.734	7.689	7.208	8.634	6.158	8.647	8.154	8.932	7.649	8.101	8.835	7.621	9.594	3.307	9.787	8.621	7.553	5.919	7.957	9.022	9.24	9.131	9.02	8.871	9.345	7.292	7.663	7.832	8.169	8.47	8.408	7.193	6.906	8.572	8.961	8.599
ZC2HC1C	7.055	7.287	7.055	8.098	4.615	6.385	7.061	7.047	6.476	7.766	6.396	6.574	6.062	6.077	8.066	8.03	6.231	7.116	7.064	8.453	7.369	7.652	5.545	7.772	5.42	7.125	7.117	7.325	7.254	7.599	7.317	7.068	5.459	7.52	6.242	6.261	7.04	6.859	6.315	7.624	5.354	5.615	6.832	7.936	6.764	5.875	6.233	7.063	4.931
ZC2HC1B	4.931	4	5.692	5.914	3.392	4.717	5.162	5.706	7.006	3.644	5.044	4.733	2.293	5.952	2.807	6.16	4.603	6.188	4.902	6.166	6.498	6.194	4.695	6.864	7.117	6.036	6.819	4.433	6.868	7.054	6.248	6.492	2.926	2.609	7.003	5.973	2.963	6.403	6.064	3.42	3.678	3.322	6.776	5.8	4.65	5.998	4.579	5.621	5.453
ZBTB8B	6.219	6.672	6.699	4.146	5.066	5.771	5.812	6.714	6.802	6.087	5.9	7.481	6.152	7.073	3.202	4.053	6.055	5.873	4.433	6.675	7.321	5.698	5	6.022	5.97	6.746	5.326	2.459	5.7	7.216	7.64	6.204	7.243	6.009	6.601	6.077	5.752	6.497	5.681	3.776	5.6	6.267	7.372	6.644	5.416	5.618	6.418	5.396	5.855
ZBTB8A	12.856	10.733	9.93	7.336	8.549	8.096	9.939	9.288	8.992	9.73	8.622	9.662	9.318	7.707	9.293	8.986	8.225	8.047	8.352	8.672	11.6	9.22	10.18	8.608	12.84	8.445	7.966	8.839	7.02	9.67	8.693	8.316	9.499	9.877	11.346	12.608	8.776	8.752	9.494	11.001	8.61	9.214	12.212	8.12	8.092	7.804	8.037	9.674	11.281
ZBTB6	5.883	6.891	8.516	7.48	8.008	7.74	7.997	6.555	5.524	7.306	7.153	7.818	7.583	6.94	7.364	6.068	8.236	8.106	6.209	7.263	5.154	6.779	6.885	6.763	7.076	6.166	5.966	7.783	7.422	4.113	7.305	7.592	7.03	6.49	7.446	7.568	7.042	7.505	7.325	6.802	6.612	6.638	7.179	7.717	7.515	7.709	6.731	7.161	7.554
ZBTB46	8.705	8.267	8.557	7.33	7.957	7.459	8.677	7.358	6.916	6.576	8.816	9.877	7.3	7.851	7.652	8.064	7.678	7.472	7.794	7.697	10.007	7.403	7.601	7.172	7.699	8.961	7.094	8.086	7.9	7.409	7.31	7.811	7.823	8.329	8.398	7.277	7.946	8.16	7.505	8.272	7.275	8.051	7.982	7.536	7.815	7.212	7.468	8.174	8.558
ZBTB44	10.568	11.949	11.205	10.912	10.6	10.769	11.109	10.997	11.07	10.777	11.001	10.693	10.944	10.139	10.946	11.304	10.569	11.307	10.44	11.543	11.484	10.685	11.29	11.027	10.585	11.093	11.85	11.511	11.016	11.539	11.701	11.831	10.459	10.508	10.77	11.162	11.193	10.064	11.073	11.254	11.464	11.5	10.316	11.344	11.399	11.312	10.716	10.771	11.182
ZBTB43	8.592	9.105	8.305	7.181	8.475	8.035	9.058	8.647	8.244	8.34	8.221	8.669	10.543	9.108	7.133	8.201	8.151	8.102	8.639	8.487	9.221	7.938	8.994	8.134	9.27	9.087	8.921	8.401	8.172	9.238	9.304	10.073	9.587	9.208	9.028	9.286	8.114	8.958	8.344	8.295	8.151	8.466	9.845	7.978	7.624	8.715	8.081	8.815	8.173
ZBTB18	10.213	10.957	11.602	10.706	11.239	10.04	10.862	10.477	11.246	9.666	11.957	11.89	11.029	11.373	10.955	10.511	11.688	11.907	10.465	10.765	10.773	11.112	11.369	11.367	10.652	11.072	12.23	10.97	10.938	12.41	13.151	11.458	12.186	10.414	11.13	10.836	11.031	10.119	10.824	10.786	10.963	10.93	10.65	11.43	11.155	11.612	10.2	11.679	11.84
ZBTB11-AS1	7.214	6.955	7.222	6.759	7.421	6.886	5.805	6.67	7.612	7.016	7.13	7.073	6.75	8.138	6.271	6.829	6.999	7.42	6.064	8.942	7.619	7.692	6.113	7.228	6.431	7.307	7.152	6.939	6.079	6.982	5.318	6.428	7.232	7.65	5.372	6.859	7.124	6.079	7.288	7.333	7.14	5.267	6.901	7.178	5.747	6.365	7.188	4.536	6.982
ZBP1	2.485	4.079	5.329	5.612	5.995	6.505	7.604	5.322	3.278	4.018	4.233	6.801	6.877	4.062	5.456	3.655	4.935	8.358	3.818	4.07	2.678	6.276	3.17	6.453	4.372	7.463	4.322	6.644	3.926	4.459	4.722	7.711	6.049	5.618	5.658	7.199	7.685	5.066	6.435	4.307	6.3	3.838	5.403	5.202	4.65	4.873	2.511	8.322	5.781
ZBED9	2.536	5.293	2.433	3.621	6.104	1.926	5.895	5.998	2.036	5.875	7.069	6.705	4.959	6.131	4.766	1.678	5.382	6.075	2.888	6.522	4.511	2.536	5.423	6.387	6.674	5.138	5.236	2.945	2.406	6.522	6.176	6.904	6.812	6.131	4.517	2.963	3.186	3.954	5.921	5.995	7.127	5.456	6.86	4.573	3.472	2.982	5.3	6.347	4.7
ZBED6CL	9.189	10.322	8.241	9.762	9.816	9.525	10.206	9.375	8.682	8.574	9.743	7.135	9.655	9.624	9.086	10.642	9.082	8.288	9.185	9.416	7.561	9.542	9.768	8.705	9.536	9.229	8.174	9.857	9.456	8.29	8.304	8.685	9.145	10.671	8.456	8.485	9.829	9.284	9.819	8.428	8.905	10.016	9.478	9.159	9.187	7.743	10.484	9.748	10.603
ZBED3	8.7	9.145	8.601	7.637	8.952	8.641	8.513	8.832	10.075	8.165	8.281	9.313	8.095	7.88	7.672	9.84	8.291	7.667	7.876	7.545	10.257	7.632	9.295	7.985	7.381	9.167	8.865	8.443	7.473	8.919	9.179	8.185	7.966	8.515	8.813	7.712	7.756	8.381	8.662	8.855	7.769	8.287	8.714	8.284	8.342	8.027	7.266	7.832	7.632
ZAN	6.538	7.608	6.403	6.538	6.278	6.931	6.637	7.084	5.97	7.795	7.385	8.199	7.788	7.658	7.256	6.698	6.859	7.266	5.062	7.214	4.644	4.838	7.102	4.621	7.224	6.828	6.011	5.194	5.85	7.336	8.191	7.132	6.029	6.87	6.506	6.7	6.416	7.214	7.379	6.35	6.868	5.009	7.406	6.892	6.358	6.451	6.525	7.43	5.293
ZACN	3.524	5.361	5.492	5.282	7.34	5.909	5.818	6.391	6.202	5.24	4.459	6.392	4.621	7.538	6.648	5.083	6.433	6.075	4.615	4.17	6.254	4.315	5.138	4.146	3.446	5.733	6.382	6.04	5.248	5.768	4.307	4.916	4.492	7.691	7.029	6.729	5.511	5.259	6.612	6.331	4.233	3.379	6.76	4.897	4.897	6.403	6.613	5.236	6.092
YTHDC1	7.438	7.296	7.326	7.444	6.847	7.458	7.076	8.202	7.759	7.003	6.844	8.427	7.368	6.474	5.883	5.825	8.138	7.029	6.691	5.883	7.466	5.895	6.519	8.611	6.687	6.915	7.802	6.788	7.216	7.179	7.687	7.859	7.276	7.495	7.605	7.207	7.631	7.112	6.208	6.562	7.835	7.302	7.806	6.45	7.06	8.28	6.104	6.737	7.683
YPEL4	6.787	5.797	7.188	5.07	7.036	6.838	6.553	6.327	6.76	6.414	5.823	6.695	7.579	7.08	3.233	5.781	7.416	3.644	7.878	3.263	8.004	3.485	2.379	5.399	5.843	7.822	3.202	5.466	4.505	6.524	7.268	5.375	6.728	3.365	6.827	6.832	2.7	6.89	5.635	6.038	6.269	6.34	6.536	4.672	4.632	3.498	2.744	6.983	6.06
YPEL3	9.507	10.129	11.002	9.929	10.844	10.149	10.605	9.954	9.866	8.973	10.049	11.283	10.184	10.209	9.855	9.731	10.549	11.175	9.702	9.957	11.079	10.092	9.385	10.331	10.256	10.209	12.21	10.52	10.092	10.373	10.631	10.905	10.387	10.25	10.681	9.892	9.309	10.04	9.392	10.2	9.812	9.661	9.893	10.198	10.452	9.557	9.821	10.07	10.443
YPEL1	6.621	6.459	7.764	6.791	7.705	7.392	8.043	7.68	6.857	6.843	6.053	8.4	5.492	7.022	6.582	8.169	7.959	6.296	6.806	7.803	7.569	7.167	5.938	7.339	7.631	6.803	8.477	7.451	7.286	8.294	8.945	7.428	7.665	8.158	7.169	7.385	7.36	6.588	7.457	6.825	6.648	7.114	7.583	7.524	8.615	8.21	6.317	7.7	8.202
YES1	9.963	9.493	10.133	9.62	8.505	9.005	9.708	8.178	8.61	8.08	9.021	12.827	8.625	7.936	7.201	6.992	9.012	8.183	8.656	8.014	11.519	8.573	9.06	8.232	10.043	9.135	9.794	8.887	7.779	8.823	7.755	7.877	10.264	9.064	10.437	10.169	9.573	9.831	7.748	10.736	9.377	9.798	8.962	9.4	8.781	8.613	8.309	9.039	9.435
YBX3	11.984	11.014	12.284	12.902	11.918	12.437	11.75	12.344	13.037	12.266	10.583	12.951	10.513	12.038	10.124	10.455	12.46	10.966	11.776	10.958	13.092	11.056	10.012	11.3	10.576	13.235	14.583	11.788	12.339	11.517	11.007	10.608	14.683	11.577	12.056	11.668	11.815	10.935	8.558	13.208	11.651	11.689	10.708	11.009	10.546	13.875	11.344	11.373	11.797
YAP1	10.026	9.773	10.381	8.437	9.023	8.763	10.296	8.986	8.597	8.059	9.88	10.715	9.358	8.28	7.56	7.665	8.417	8.526	9.363	9.026	11.896	8.996	9.359	9.11	9.471	9.036	8.247	10.119	7.428	9.463	8.308	8.343	11.223	9.386	10.786	9.807	10.084	8.966	9.167	11.479	9.177	10.083	9.625	8.44	9.206	8.601	9.161	9.402	10.69
XYLT1	9.482	7.647	9.046	9.253	8.811	9.103	8.759	8.295	9.804	8.532	10.994	10.251	10.657	9.784	8.093	9.351	11.177	7.572	8.33	8.847	9.883	9.382	7.976	10.315	9.463	8.558	10.046	8.253	9.127	10.474	10.505	8.347	9.349	8.813	9.603	8.228	7.741	8.123	10.393	8.592	9.022	8.85	9.575	8.238	8.628	8.679	10.414	9.08	9.593
XXYLT1	6.863	3.755	6.945	3.858	8.642	4.194	3.573	5.416	4.479	5.456	3.776	5.722	7.833	3.621	5.773	4.76	7.748	4.561	4.792	6.102	4.329	6.755	4.322	7.466	4.178	4.542	6.625	4.256	5.198	4.615	4.511	6.066	4.009	6.356	4.322	3.548	2.609	3.511	3.217	3.248	5.315	3.278	3.307	5.706	4.202	6.047	3.548	6.477	7.248
XRRA1	6.792	6.45	7.898	6.334	7.124	4.561	6.857	4.776	6.176	6.76	5.698	8.083	6.522	7.227	7.013	4.129	6.816	7.061	6.192	3.787	5.202	5.815	4.399	6.156	7.1	4.446	6.835	5.638	2.963	4.853	6.847	6.522	6.211	6.621	6.302	7.552	7.241	7.453	4.603	4.129	4.079	4.755	8.289	6.598	6.53	6.661	6.503	4.684	6.577
XKR4	6.399	8.629	8.724	4.7	5.977	4.916	7.425	5.539	5.178	6.031	7.786	6.227	7.572	5.413	5.125	6.858	1.766	6.075	5.615	2.511	3.121	4.689	6.081	5.618	8.091	7.325	2.678	6.479	3.138	5.973	5.564	3.561	5.062	7.109	10.486	6.967	8.019	6.274	7.778	7.403	7.282	6.924	6.206	5.717	7	2.7	5.505	8.15	6.671
XK	6.138	7.832	9.422	11.251	8.245	10.157	6.064	8.982	2.485	11.835	6.45	7.901	10.047	8.738	11.578	5.43	8.214	6.113	8.946	9.843	5.986	9.432	4.154	7.509	6.448	8.671	7.916	6.287	9.23	8.21	8.354	7.615	8.149	5.823	5.868	5.933	9.758	7.374	5.225	7.473	6.91	4.873	7.54	7.357	10.486	6.029	2	7.495	6.474
XIRP2	6.313	4.315	3.446	6.539	3.233	5.582	5.142	4.121	4.154	6.127	5.76	7.511	4.365	4.044	5.681	2.722	5.524	3.667	3.848	4.329	7.056	3.322	5.536	5.977	1.766	4.263	5.706	5.154	5.304	7.106	4.53	5.797	14.071	5.655	4.492	3.472	4.433	4.392	4.755	6.907	6.04	5.711	2.766	5.209	4.963	12.401	4.358	4.096	3.609
XCL1	5.767	4.512	7.996	5.7935	8.54	6.3215	9.0965	10.5725	7.302	8.733	5.656	9.3115	8.9885	9.3535	4.515	3.42	10.572	5.397	6.779	9.5105	6.3495	7.795	7.021	7.952	6.721	9.7275	5.8135	8.645	8.054	4.877	5.9755	9.478	7.499	7.883	6.3475	9.427	6.55	8.2375	7.9395	7.493	11.274	9.6225	8.9085	8.6195	6.4565	5.011	3.6715	7.5095	9.268
XAGE3	3.511	3.365	3.982	4.728	5.446	2.963	6.027	4.256	3.524	6.847	5.42	4.271	6.443	6.133	3.597	4.256	3.888	7.124	3.722	6.886	4.036	3.472	5.322	4.433	5.858	4.104	5.787	6.073	4.307	5.6	4.838	3.573	6.033	3.945	5.561	5.022	4.044	5.843	5.413	3.186	4.009	3.036	4.472	5.736	4.256	4.878	5.209	5.863	3.121
XAB2	6.845	7.927	8.237	7.61	8.713	8.634	7.685	7.746	7.89	8.265	8.047	7.785	8.397	7.417	8.263	8.99	7.995	7.988	7.88	7.816	7.52	7.612	7.547	8.612	6.025	8.067	7.524	7.02	6.781	4.797	8.276	8.081	6.411	8.172	7.548	7.183	7.878	7.94	8.519	8.365	8.29	8.216	7.499	8.345	8.673	7.685	8.18	7.855	8.29
WWTR1	9.541	9.122	9.782	8.812	7.588	8.548	9.734	9.201	9.05	7.433	9.172	11.748	9.188	8.258	6.94	7.382	8.531	8.211	8.237	8.188	11.827	8.417	9.052	8.102	8.769	8.692	8.39	8.724	6.667	9.81	7.655	8.145	11.145	8.573	10.237	9.667	8.31	8.781	7.981	10.731	8.291	9.553	9.162	8.551	8.688	8.834	7.435	8.645	10.425
WSB2	11.72	11.138	11.367	12.089	12.249	11.466	11.523	12.346	11.688	11.444	11.692	10.65	11.332	12.074	11.335	10.875	11.042	11.527	11.944	11.911	11.363	11.723	10.743	11.675	12.441	12.73	9.7	11.752	12.407	10.701	9.843	11.797	12.206	11.667	11.188	11.273	11.659	12.066	11.676	11.802	12.665	11.685	10.951	11.641	10.347	11.071	11.047	11.443	11.719
WNT9A	6.291	6.497	6.729	8.016	8.641	6.174	5.44	7.085	6.334	7.415	6.098	6.497	7.518	8.676	8.426	5.304	7.384	6.49	7.142	7.061	7.766	7.303	5.752	7.278	7.307	5.95	6.99	4.739	4.626	8.055	7.195	3.744	8.641	7.219	6.922	6.621	6.906	6.82	8.143	7.177	7.009	5.763	5.828	7.246	5.466	6.76	6.349	6.91	6.969
WNT7B	6.204	5.667	5.35	7.183	7.731	6.635	3.655	6.506	8.05	6.642	6.928	4.138	6.16	4.186	7.039	6.984	6.472	4.17	7.558	6.336	7.983	7.006	5.403	5.138	4.585	6.812	3.597	4.728	6.915	7.574	7.409	6.404	6.495	7.811	6.517	6.985	4.717	4.372	6.24	7.512	6.638	7.045	6.772	7.334	5.293	4.225	6.24	7.388	4.027
WNT5A	8.583	9.099	9.176	8.207	6.555	9.172	10.651	8.042	8.118	9.342	7.524	10.294	6.974	8.076	5.552	4.044	7.922	7.081	9.091	6.338	9.443	9.544	8.41	8.055	12.189	7.422	7.818	8.151	6.821	9.434	8.708	9.065	7.901	7.855	11.067	10.284	8.816	8.864	8.871	10.738	7.073	10.433	9.328	7.401	8.338	11.202	10.623	9.05	7.586
WNT2B	8.248	7.35	7.667	6.809	6.506	6.7	7.478	7.242	6.622	7.716	5.567	7.842	7.42	7.255	5.82	4.263	6.895	6.756	6.892	5.76	8.541	6.142	6.492	5.409	6.565	7.345	6.522	6.022	6.066	7.067	8.056	5.603	7.988	7.722	8.311	7.652	6.755	7.967	7.002	7.872	6.904	5.336	8.135	6.259	6.298	6.735	5.789	6.261	7.476
WNT2	8.565	7.72	5.267	6.771	4.162	7.634	9.378	7.368	8.141	8.271	8.787	8.545	8.102	7.805	5.322	7.873	8.743	6.259	8.369	5.392	7.966	7.818	8.03	6.685	9.593	6.606	6.664	4.285	6.552	7.929	7.85	6.235	8.216	8.819	8.726	7.849	4.315	7.441	6.542	7.056	3.945	9.225	9.251	7.12	5.984	7.828	9.775	4.44	9.392
WNT10A	7.96	8.97	8.126	7.48	8.283	10.857	9.061	7.918	8.954	9.08	8.138	7.257	8.317	9.223	9.867	9.897	7.754	7.606	8.378	7.68	7.661	7.332	9.186	7.545	9.747	8.626	8.993	8.142	9.392	8.854	9.015	7.593	7.48	10.597	8.791	7.925	7.403	7.88	8.055	7.632	8.243	7.808	7.722	7.933	9.069	6.182	8.148	9.598	6.904
WNK3	3.963	6.16	7.126	5.855	5.938	6.825	7.08	7.304	6.441	6.901	5.8	7.113	5.828	7.449	6.123	7.115	7.311	7.266	6.811	6.903	7.572	6.766	6.76	6.025	7.206	6.935	6.904	6.1	6.15	6.934	7.974	5.358	6.45	5.336	7.543	7.388	7.414	7.845	6.858	6.263	6.717	6.6	7.326	7.229	6.935	6.073	5.472	6.254	4.621
WLS	8.418	8.553	8.425	7.603	7.185	7.69	8.676	7.7	8.306	6.539	8.752	9.879	8.661	7.733	5.6	8.006	6.775	6.534	8.269	7.33	10.067	8.562	7.378	7.315	8.092	8.216	7.253	8.569	7.301	8.099	7.354	6.945	9.337	8.989	8.626	8.568	8.253	8.028	7.709	10.251	7.655	9.28	7.709	7.239	8.478	6.941	8.791	8.44	8.709
WISP2	9.589	5.225	5.244	3.655	4.018	4.42	7.997	4.995	4.776	5.263	4.027	4.744	6.238	5.9	3.807	5.773	5.062	6.403	4.42	4.53	11.561	3.7	3.766	5.84	6.138	3.644	3.233	4.087	6.02	5.166	4.902	4.94	10.257	6.313	5.087	6.966	4.44	8.684	6.453	5.931	4.426	3.018	4.044	7.295	3.154	8.158	3.818	5.423	8.591
WISP1	9.032	7.105	7.502	8.269	8.067	8.555	9.305	8.994	9.365	8.194	8.591	8.359	8.481	7.613	6.968	7.525	8.639	7.078	8.422	6.824	10.087	8.955	8.42	6.679	8.382	7.421	8.079	7.538	7.115	9.156	6.82	7.485	8.077	8.552	8.811	8.135	6.568	7.845	6.379	8.116	6.891	8.802	8.963	6.823	8.779	7.208	7.97	7.826	10.137
WFDC9	3.524	7.537	7.358	4.44	3.878	5.567	7.127	6.853	6.482	7.502	6.84	6.382	6.901	7.508	6.317	6.431	6.391	7.48	5.456	7.629	7.568	6.595	3.991	5.009	6.485	7.02	6.743	6.722	7.123	7.168	8.041	6.814	6.135	6.904	6.481	6.509	6.972	7.434	7.167	6.092	6.326	6.377	7.854	6.238	6.728	6.029	7.101	6.907	3.561
WFDC8	6.45	6.798	6.638	6.009	5.805	4.982	7.155	6.363	6.777	6.631	6.479	6.991	7.291	7.669	6.789	6.202	4.036	6.123	4.053	6.385	5.868	6.75	6.278	5.835	6.709	5.603	5.982	6.789	6.664	7.05	7.817	5.667	7.146	6.382	8.654	7.208	5.647	6.902	5.166	6.1	7.087	5.717	6.941	5.85	6.018	5.875	6.392	6.681	5.667
WFDC21P	4.315	5.036	6.814	9.928	11.281	3.307	6.231	6.246	7.578	6.493	3.755	6.6	3.838	11.255	10.465	5.609	5.87	6.087	12.516	6.25	4.07	4.838	3.678	6.921	5.968	7.211	12.15	6.217	8.787	9.186	10.846	7.841	6.418	4.3	5.396	5.672	10.709	6.1	7.842	9.717	8.693	6.261	5.365	7.793	5.027	3.991	7.723	8.498	7.904
WFDC12	4.009	4.256	5.897	5.1	6.624	4.863	4.07	4.285	5.329	4.505	5.766	5.954	5.45	7.648	3.307	3.973	6.616	4.35	6.751	5.333	4.883	4.626	4.926	5.892	4.24	4.863	3.536	3.472	5.372	6.077	6.242	5.52	4.42	4.3	4.202	3.926	6.291	4.853	3.597	3.888	3.07	3.336	6.102	5.711	4.096	5.389	4.379	4.926	3.35
WFDC1	4.621	5.236	4.53	6.9	3.818	3.17	5.542	4.945	7.849	5.511	4.256	8.021	5.492	3.644	4.573	6.172	7.549	4.548	5.618	5.539	8.5	5.776	3.585	5	5.993	7.073	6.828	3.935	4.194	7.886	4.079	3.202	7.521	5.552	7.123	7.787	4.027	3.42	3.897	9.57	3.609	6.984	4.555	5.787	6.538	4.722	5.624	2.907	2.7
WDR72	4.711	7.193	7.617	5.495	7.454	6.213	7.271	6.672	6.109	6.528	6.635	7.482	5.858	6.878	5.952	6.607	5.865	7.859	3.926	4.53	4.453	6.293	6.644	6.889	6.517	6.833	3.858	5.706	3.963	6.763	6.816	6.431	7.415	5.315	7.208	6.455	6.505	7.332	5.731	4.104	6.211	3.766	7.007	4.263	6.43	6.582	7.033	5.897	5.818
WDR64	5.413	6.202	6.135	5.45	5.714	6.307	6.883	7.357	6.322	6.664	6.453	6.945	6.033	7.907	5.293	6.011	7.101	6.655	5.573	4.113	6.373	6.591	6.456	6.598	6.493	6.209	6.027	6.144	3.07	7.403	5.1	5.681	7.035	5.733	7.043	6.955	5.664	6.96	6.717	5.498	7.294	3.17	6.485	6.49	6.156	6.018	5.878	6.04	6.352
WDR62	7.577	6.785	6.519	6.718	6.111	6.852	6.892	7.74	5.916	7.121	6.674	6.629	6.265	7.586	6.679	8.443	7.839	7.091	6.525	6.508	7.126	7.016	5.375	7.122	7.115	6.354	7.531	7.057	6.857	7.383	5.217	6.662	7.146	7.441	6.511	6.426	5.296	7.98	7.588	6.716	6.508	6.834	7.064	7.487	7.07	8.143	6.747	5.689	5.638
WDR16	3.573	4.113	4.838	5.8	1.963	2.233	6.206	5.368	5.695	6.401	2.433	5.492	5.698	6.601	5.789	5.75	3.446	6.368	5.789	4.379	6.34	5.539	5.81	5.6	5.031	6.963	5.828	6.07	6.542	7.459	4.53	5.714	4.621	3.632	5.86	3.744	6.14	4.406	5.385	6.053	5.385	5.698	5.739	4.963	5.256	5.885	6.075	3.202	3.036
WDFY3	9.94	8.219	8.897	8.407	8.877	8.24	9.241	9.015	7.634	8.844	8.821	10.816	8.319	8.228	7.619	7.545	8.022	8.177	9.405	8.271	10.859	8.085	8.331	8.509	8.643	9.368	7.371	9.033	8.816	8.502	8.38	8.351	8.968	8.952	9.551	8.229	8.925	8.594	7.386	9.5	7.896	8.851	9.131	7.826	8.225	7.867	8.733	8.327	9.408
WDFY2	8.737	8.791	9.41	9.74	9.027	8.816	9.07	9.189	9.889	9.855	8.651	9.823	8.521	9.125	8.02	8.467	9.061	9.006	8.576	9.365	10.473	8.053	9.134	8.082	8.351	9.283	9.326	9.104	8.132	9.49	10.038	8.949	8.508	9.485	9.743	8.707	8.363	8.811	8.999	9.582	8.834	9.187	8.48	8.541	10.765	9.81	7.679	9.05	8.291
WBP5	11.184	10.796	10.043	9.532	10.256	11.129	10.518	10.192	10.726	11.292	9.98	12.375	9.769	10.569	10.163	8.626	9.049	9.113	10.463	9.371	12.173	10.002	10.76	10.584	10.312	9.879	10.035	10.753	8.647	10.728	8.697	9.501	11.224	10.012	11.556	10.162	10.249	9.724	8.921	11.411	9.262	10.621	10.439	10.708	9.547	9.753	10.213	8.943	11.093
WASIR1	6.812	6.295	6.973	6.451	4.459	7.781	5.706	5.698	6.921	5.186	5.409	6.481	9.749	4.787	5.632	5.057	6.083	7.39	5.916	5.307	6.684	6.564	9.504	6.655	7.099	5.385	10.076	6.58	3.787	8.188	7.099	8.571	6.891	6.978	6.592	8.575	6.317	7.33	6.327	5.725	6.61	6.272	9.527	6.083	7.457	5.469	5.396	5.928	8.265
WARS	12.929	12.018	12.976	11.493	13.339	13.037	13.227	13.789	12.788	13.078	11.811	11.609	11.603	13.563	10.737	11.344	13.605	11.761	13.923	12.941	10.155	11.621	11.768	12.751	12.56	13.946	11.644	13.431	12.601	11.495	10.827	12.562	13.591	12.328	13.427	13.416	12.755	14.278	11.319	11.454	13.432	12.972	12.291	12.149	11.577	11.206	11.592	13.31	12.85
VWF	10.746	10.014	11.655	10.099	9.73	9.416	10.142	10.395	10.734	9.732	10.171	11.557	7.379	10.108	9.251	9.922	10.101	10.405	10.137	10.094	12.718	10.205	9.676	10.441	9.777	9.221	10.309	10.321	10.051	10.389	9.12	9.429	10.488	9.975	11.681	10.85	9.807	10.128	9.67	10.98	10.017	10.752	10.351	9.574	9.707	9.687	8.569	10.135	9.561
VWCE	7.556	7.889	8.028	6.343	7.663	5.514	4.802	7.524	8.61	7.562	3.7	5.961	6.892	7.755	8.131	6.85	8.013	7.639	6.768	8.238	9.814	8.762	6.78	6.965	4.902	7.23	8.429	6.527	6.263	7.75	4.995	4.902	7.219	5.04	5.739	6.178	7.384	8.235	8.5	3.632	7.372	4.329	7.446	7.809	4.3	6.43	4.995	5.744	6.02
VWA5B2	5.885	6.471	4.146	5.67	5.329	4.95	5.907	5.109	6.092	5.591	6.07	6.776	5.446	6.896	6.44	3.018	6.365	6.999	6.098	6.885	6.138	2.561	6.168	5.396	4.977	6.352	6.217	6.011	5.722	7.342	6.435	3.392	5.959	4.995	6.5	3.828	5.456	3.878	5.293	3.733	2.263	6.244	4.848	4.744	5.888	4.897	3.926	3.406	4.968
VSTM4	6.707	5.86	7.222	5.198	6.955	6.16	7.181	5.789	5.603	5.075	6.733	7.612	6.594	7.438	6.256	7.271	7.191	7.036	3.154	6.43	8.46	3.973	6.978	7.152	6.235	6.839	6.403	6.441	6.534	8.142	8.1	6.317	6.06	5.45	8.38	7.033	4.76	7.08	4.597	3.897	6.777	6.844	7.708	4.916	6.123	5.733	5.914	7.065	5.728
VSIG4	9.864	7.92	9.326	11.571	10.859	11.433	8.042	13.153	8.475	12.642	4.365	9.471	7.118	11.196	7.93	7.963	10.911	10.167	13.776	11.286	12.636	9.804	8.495	9.144	11.001	11.728	9.722	11.299	11.152	10.45	10.279	11.449	11.871	7.766	11.221	9.723	10.647	12.42	4.42	8.438	7.709	10.338	9.973	9.527	6.625	9.873	8.105	5.945	7.412
VSIG10L	7.794	7.756	7.963	7.205	7.017	8.236	7.32	8.023	6.64	7.407	6.872	7.019	7.72	7.86	7.249	7.366	7.176	7.023	9.01	5.797	6.931	7.171	6.469	4.35	7.449	5.579	5.561	7.556	7.665	5.766	7.512	6.576	6.829	7.207	7.251	6.716	6.857	7.372	7.643	10.495	6.61	6.921	7.306	6.221	8.31	6.269	7.187	6.702	6.744
VRTN	7.563	6.631	7.152	6.555	4.781	7.016	7.7	7.8	4.863	7.801	7.344	6.976	5.125	6.999	6.433	6.561	7.116	8.391	6.629	6.225	5.959	6.435	6.843	6.655	6.801	7.581	5.466	5.296	5.514	7.387	7.303	6.168	7.009	5.202	7.401	7.513	7.184	7.23	6.94	8.251	5.307	5.3	7.116	6.802	6.816	6.385	6.263	7.141	6.959
VPS37D	6.655	4.459	3.609	7.071	7	7.427	6.1	7.316	7.117	5.347	7.187	4.329	6.756	4.717	7.337	5.87	4.935	6.862	7.311	8.087	5.597	6.677	5.463	7.178	4.285	5.81	7.097	7.089	7.443	6.668	4.459	7.037	3.807	6.428	3.935	4.597	6.728	7.589	6.347	4.485	5.154	6.263	6.075	6.933	7.147	5.626	7.552	6.472	6.764
VPS26B	9.015	8.645	9.427	8.572	8.993	8.063	9.558	9.58	8.405	8.818	9.28	9.302	8.993	9.012	7.895	8.609	9.203	9.153	9.364	9.453	9.68	8.706	8.688	9.485	9.436	9.687	9.8	9.747	9.262	8.741	9.358	9.16	8.568	9.165	9.151	8.54	8.953	8.117	8.996	9.438	9.19	9.067	9.377	8.833	8.758	8.504	8.146	9.182	9.22
VPS13A-AS1	6.198	5.162	5.009	6.198	6.534	6.671	4.892	5.018	6.58	7.005	6.677	7.181	6.053	6.997	6.547	5.17	4.766	6.576	5.409	4.336	5.805	5.1	5.182	6.612	7.084	7.376	6.221	7.041	6.711	7.195	4.162	6.178	7.89	6.616	6.746	5.982	2.561	7.312	4.209	5.998	5.624	5.594	4.897	6.396	3.766	7.211	6.794	4.248	5.763
VPREB3	8.922	7.64	10.446	8.341	7.251	12.791	9.468	7.045	11.809	10.209	13.021	7.642	11.884	10.466	9.533	12.603	11.118	9.082	8.974	7.707	6.492	10.603	12.043	9.624	10.026	7.742	11.847	8.332	8.167	11.675	11.555	13.271	8.074	7.527	10.355	9.46	8.113	9.206	8.518	7.548	7.589	9.812	12.057	12.216	10.715	11.885	10.245	9.063	11.466
VPREB1	4.689	5.635	4.186	6.302	5.267	6.068	3.154	5.062	6.34	4.433	3.609	5.661	6.062	6.641	5.368	4.42	5.897	6.906	5.65	5.326	5.86	5.326	3.087	4.225	4.104	6.307	7.144	5.027	3.485	3.744	7.112	4.591	5.781	3.733	4.644	3.336	5.582	4.3	4.603	3.433	5.358	4.973	6.146	5.725	2.766	5.426	6.324	4.963	5.121
VNN3	6.867	7	6.036	6.227	6.909	7.02	7.221	4.931	6.109	7.431	6.975	6.776	5.3	4.579	6.049	7.098	6.83	6.621	6.622	6.38	7.346	6.361	6.209	6.135	5.146	6.658	6.671	6.832	7.05	4.883	4.446	6.9	6.492	6.438	6.259	6.138	6.727	6.927	6.955	7.477	6.178	6.547	6.992	3.498	7.547	5.998	6.859	6.722	5.98
VNN2	9.105	8.442	7.716	8.28	8.963	12.014	10.526	8.602	9.21	10.185	9.069	10.881	9.67	9.991	8.947	10.386	9.684	8.202	9.045	8.382	7.039	9.253	9.562	8.78	9.036	10.149	9.635	9.17	9.339	10.061	9.305	12.55	10.205	10.182	9.371	10.258	9.768	10.415	7.048	10.515	8.231	9.775	10.643	9.541	11.721	9.928	10.86	9.921	10.042
VNN1	11.893	10.361	6.849	10.79	11.191	10.524	10.941	8.932	8.907	9.565	10.083	7.59	10.338	11.314	9.459	9.386	6.018	8.67	11.354	8.331	8.555	9.95	10.068	7.43	10.954	11.518	7.862	11.059	10.936	8.438	8.6	5.198	10.576	10.614	9.516	10.272	9.814	9.055	9.361	8.07	7.653	10.622	10.884	7.329	10.287	6.154	10.875	9.754	10.128
VN1R1	5.873	7.037	7.277	6.721	7.216	5.744	6.027	6.725	6.92	6.713	6.904	7.047	3.982	6.406	6.385	5.984	8.182	5.194	6.868	7.269	5.875	4.285	6.845	7.165	3.744	6.904	6.58	3.17	6.278	7.407	7.886	5.43	6.976	6.727	6.628	4.823	6.38	6.794	6.638	5.466	6.783	5.117	6.821	6.503	7.006	3.897	5.336	5.579	5.768
VKORC1	11.075	10.614	10.149	10.282	10.199	10.89	10.536	10.462	10.325	10.581	10.762	10.187	10.654	10.765	10.631	11.116	10.077	9.998	10.983	10.506	11.437	10.598	11.043	10.503	10.764	10.842	10.314	11.005	10.33	10.286	10.127	10.193	10.333	10.385	10.859	10.572	10.655	10.483	10.689	10.895	10.122	10.946	10.805	10.491	10.798	10.298	10.858	10.692	11.256
VIMP	12.542	11.565	11.651	11.641	12.596	11.443	11.869	12.291	11.309	11.715	11.901	11.49	11.38	12.128	11.922	11.312	11.798	11.28	12.299	11.991	11.164	11.806	11.775	11.851	11.749	12.459	10.623	12.552	12.144	10.629	10.66	11.716	12.102	11.885	11.455	11.733	12.547	11.883	12.143	12.062	11.935	11.991	12.409	11.239	10.773	11.368	11.782	11.584	12.041
VIM	15.179	14.248	14.778	14.251	14.671	14.657	14.642	14.154	14.524	13.852	14.653	14.364	14.616	14.083	12.724	13.746	13.262	13.849	15.419	13.149	15.772	14.068	14.731	14.374	14.226	14.63	13.697	14.657	13.832	13.223	12.64	13.85	14.139	14.864	15.086	14.231	14.383	14.901	14.5	14.829	14.691	14.615	14.801	14.126	14.072	13.913	14.802	14.624	14.996
VIL1	6.242	7.626	7.131	3.907	6.648	6.857	6.302	6.665	5.747	6.72	6.408	7.558	5.597	4.336	6.493	4.711	7.636	6.647	6.291	6.616	8.056	6.219	6.594	7.379	7.178	6.198	6.932	5.998	6.978	8.12	8.026	6.725	7.506	6.97	7.139	7.07	5.399	8.422	6.741	7.284	5.326	5.873	7.541	6.531	6.34	5.828	5.456	6.825	6.44
VGLL3	10.276	7.377	7.634	7.599	6.282	8.53	9.478	8.209	8.15	7.455	8.269	8.721	7.902	8.43	4.912	8.02	7.709	6.961	10.469	6.658	11.539	8.531	8.394	6.637	8.769	7.27	7.189	7.445	7.531	8.339	8.053	8.002	10.171	8.8	10.29	6.391	6.916	9.295	5.582	8.517	7.481	10.036	9.236	6.727	8.545	8.417	9.164	5.585	10.305
VEZF1	10.065	10.421	10.54	9.972	10.808	10.391	10.725	10.819	10.604	10.016	10.065	11.095	10.572	9.772	10.114	9.463	10.249	10.672	9.528	10.244	10.457	9.849	9.733	9.776	10.688	9.99	10.378	10.151	9.803	9.882	10.102	10.336	11.17	10.2	10.181	10.578	9.89	10.548	9.908	10.436	9.677	10.543	11.21	10.057	9.733	10.401	9.6	10.11	10.174
VEGFC	8.997	9.175	9.051	7.87	8.256	8.022	8.663	8.427	7.956	7.993	8.693	9.209	8.189	7.783	7.628	7.242	7.293	8.633	8.855	7.044	10.119	7.865	8.191	7.947	8.622	8.414	8.37	8.018	7.463	8.398	8.243	7.859	8.967	8.894	9.099	8.648	7.914	8.84	7.756	7.677	8.522	8.499	8.198	7.43	8.365	7.418	7.721	8.017	8.952
VEGFA	10.788	11.242	10.844	10.342	9.622	11.841	10.011	9.91	9.579	10.095	11.77	13.136	8.045	8.717	8.799	9.202	11.185	9.084	12.587	8.073	11.085	10.42	9.32	9.02	10.933	9.557	12.144	10.409	9.752	9.311	8.237	9.238	11.251	9.209	10.514	9.722	10.142	8.491	8.555	10.872	8.901	10.688	8.659	9.033	11.346	9.386	11.204	10.265	10.363
VDR	9.966	8.916	8.053	7.218	8.804	9.55	9.654	9.2	8.513	9.582	9.28	7.389	8.879	8.843	8.285	9.286	8.202	9.215	10.14	8.742	9.423	8.735	9.675	8.336	11.091	9.645	8.868	8.267	9.403	8.307	7.913	8.061	9.943	10.154	10.691	9.163	8.702	9.511	9.696	9.494	10.185	9.771	9.55	8.99	8.971	10.414	9.775	9.423	11.487
VCAN	13.276	10.14	10.121	10.687	8.267	10.561	12.912	10.343	11.708	10.471	11.068	12.448	10.857	10.88	9.641	10.597	10.96	9.886	12.582	10.858	14.507	11.939	12.475	8.597	11.356	9.027	10.152	11.178	9.178	12.946	10.811	9.494	12.749	12.337	12.884	12.137	10.534	12.528	10.054	12.921	10.968	12.979	12.837	11.382	12.304	12.254	11.515	9.06	13.707
VCAM1	12.726	12.573	13.312	11.338	12.286	10.98	12.396	11.468	10.864	10.876	12.348	14.798	12.029	11.264	9.511	11.391	11.316	10.357	10.723	11.432	10.974	10.3	10.677	11.869	11.357	12.342	10.023	12.291	11.557	10.719	10.533	11.331	11.805	11.992	12.032	11.921	12.482	12.161	11.88	11.21	12.071	12.228	12.195	11.321	11.455	10.227	11.331	12.557	12.428
VAX2	6.186	6.809	4.248	6.285	6.739	5.924	5.986	6.727	6.52	6.176	6.661	6.291	6.238	6.365	6.354	6.188	6.284	5.588	5.928	2.485	7.209	6.411	6.661	6.78	6.509	6.049	5.883	5.013	6.892	8.173	3.858	6.28	6.597	5.638	6.848	3.609	6.036	6.72	5.744	4.739	3.07	6.598	6.456	6.519	3.17	6.555	6.423	6.399	5.72
VAV3	9.742	9.298	9.631	10.466	9.347	10.405	9.159	9.571	8.167	8.794	8.494	10.248	10.035	9.681	8.917	10.212	8.706	9.616	9.066	9.251	9.209	8.77	9.733	9.398	8.261	10.39	9.372	9.264	9.596	8.916	8.981	9.071	9.571	9.965	9.3	8.303	9.726	9.347	10.018	10.715	9.758	9.821	9.942	9.355	9.759	9.935	8.682	9.35	9.307
VAT1L	6.397	11.115	4.787	4.217	4.536	6.274	7.411	7.419	6.106	6.794	5.65	4.843	6.464	8.039	5.792	6.925	6.629	6.146	4.278	7.793	6.91	12.148	6.044	6.648	7.785	4.329	7.157	4.113	7.129	6.747	7.67	6.271	7.492	6.274	8.524	5.833	6.469	7.377	6.397	7.786	6.889	6.513	5.703	6.213	4.178	3.916	6.84	7.654	7.224
VAT1	11.17	10.686	10.807	10.422	11.564	11.007	10.512	11.516	9.983	10.879	10.319	10.929	10.303	11.33	10.549	11.076	10.797	10.451	11.633	11.03	12.049	9.904	10.49	10.56	10.096	11.786	10.433	10.378	10.591	10.674	10.168	9.917	10.735	10.379	11.117	10.806	9.4	10.349	9.876	10.988	9.982	10.599	10.319	10.615	10.386	10.248	10.716	10.508	10.552
VASP	10.388	11.288	11.622	10.514	10.858	10.676	11.026	11.579	11.677	11.576	11.088	11.405	12.508	10.656	12.072	10.029	10.785	11.61	10.771	9.902	9.44	10.117	11.059	9.592	9.165	10.461	9.797	10.495	9.733	10.729	10.186	11.654	10.329	10.417	10.802	10.839	10.133	10.942	10.816	10.339	10.475	11.078	10.839	9.397	10.954	9.81	10.659	10.833	10.841
VASH2	7.336	7.959	8.754	8.957	7.999	4.739	10.788	7.489	10.034	6.14	8.133	6.477	7.282	8.306	7.568	8.551	5.776	6.296	7.038	8.515	7.422	8.444	5.977	9.423	12.411	7.435	6.146	7.692	7.76	6.65	6.571	7.61	5.982	7.962	11.167	11.868	6.814	10.986	6.924	5.508	7.594	7.081	8.297	7.695	7.02	8.56	6.49	7.864	7.632
VAMP5	9.858	8.44	9.983	9.17	10.075	9.478	9.78	10.328	9.388	9.565	9.166	9.385	8.942	10.051	9.116	8.335	9.947	9.965	10.402	10.232	10.164	8.938	8.685	9.987	8.778	10.745	8.67	10.525	9.56	9.058	8.046	9.72	10.633	9.336	9.743	9.502	10.38	10.576	8.801	9.173	10.224	9.645	8.983	9.403	8.573	9.02	9.092	9.538	9.985
VAMP3	12.097	10.931	11.458	11.129	11.439	11.298	11.688	12.01	10.605	10.944	11.364	12.027	11.016	11.436	10.593	10.822	10.803	10.714	12.062	11.806	12.765	10.999	11.317	11.407	11.508	12.565	11.112	11.862	11.23	10.713	10.604	11.128	11.843	11.316	11.757	11.115	11.694	11.744	11.096	11.824	11.64	11.753	11.232	11.111	11.227	11.138	11.403	11.666	11.676
UTF1	3.787	6.516	5.848	4.162	7.482	5.542	6.35	6.217	6.178	6.999	6.331	4.7	6.609	4.615	5.698	7.179	3.186	6.783	6.984	6.318	7.605	4.104	6.859	6.638	6.816	7.362	5.533	6.186	7.078	4.194	4.916	5.542	7.291	3.907	4.76	6.517	6.972	6.347	5.644	6.84	6.459	6.252	3.733	7.064	6.184	5.722	6.933	4.542	4.542
USP6NL	9.073	9.676	9.231	10.041	9.35	9.511	9.346	8.221	8.907	9.147	10.002	9.26	8.772	9.349	10.097	8.761	9.912	9.266	8.552	9.734	6.835	9.775	9.403	9.115	8.462	8.163	8.715	8.494	8.191	8.712	8.687	9.951	8.468	8.783	8.474	9.504	9.479	10.168	9.718	9.558	7.902	9.56	9.53	9.547	9.866	9.519	10.035	9.114	9.557
USP53	8.863	7.958	8.462	7.384	7.461	6.98	7.6	8.527	5.548	6.382	6.677	9.444	5.848	6.062	7.19	6.621	6.677	7.848	6.921	6.315	9.921	6.762	6.347	7.119	4.42	7.02	7.918	6.081	6.89	8.135	8.447	8.354	9.408	6.356	7.418	7.397	7.491	3.138	5.446	8.889	7.796	7.356	7.775	6.821	8.111	10.282	10.18	7.583	8.646
USP44	5.695	8.562	7.759	10.598	9.373	7.089	5.895	7.726	9.264	7.827	7.683	6.935	6.691	9.388	9.425	8.751	9.663	6.751	5.358	7.984	6.747	5.7	8.361	8.564	7.204	6.384	8.345	7.582	7.58	7.773	8.013	7.036	3.018	5.511	5.961	3.609	9.975	6.492	8.641	5.833	7.924	6.235	6.877	8.115	6.025	8.267	9.284	5.263	5.178
USP43	6.86	7.298	6.975	5.875	6.119	6.366	6.932	7.232	6.801	7.52	6.76	7.15	7.074	6.756	5.233	5.109	6.401	7.907	5.443	5.973	7.17	6.57	6.562	6.37	7.691	6.982	4.178	6.377	5.603	7.178	4.233	4.129	7.328	3.916	7.639	5.692	6.403	7.368	3.733	7.379	5.511	6.087	7.099	6.597	7.254	6.198	6.182	5.9	6.315
USP25	8.189	8.225	9.145	8.489	8.35	8.82	9.217	8.386	7.994	8.347	8.646	9.299	8.592	7.589	8.216	7.87	8.117	8.177	9.086	8.324	9.367	8.306	8.727	8.907	7.944	8.277	8.957	8.335	8.001	9.105	9.457	9.112	8.833	8.898	8.455	8.357	8.885	8.692	8.612	8.984	9.859	8.961	9.162	8.669	8.758	9.134	8.418	8.473	8.751
UQCC2	6.198	7.45	7.271	5.98	5.564	4.307	6.634	7.131	6.527	6.771	5.7	7.334	7.126	6.939	6.425	7.486	7.474	7.404	3.365	7.588	6.274	4.973	3.954	6.468	7.222	6.366	6.645	5.945	7.173	7.539	7.782	5.873	7.839	3.982	5.982	6.895	6.115	5.638	5.514	4.991	5.45	6.087	6.952	6.154	6.625	7.385	5.225	4.336	6.618
UPP1	8.391	8.792	9.14	8.637	8.569	9.405	8.316	10.008	7.557	8.093	10.509	8.872	10.718	8.535	7.771	9.387	9.457	6.743	10.803	8.247	8.963	9.258	10.201	7.103	8.555	9.916	8.999	10.295	8.882	7.597	6.309	8.641	9.425	8.608	8.141	7.95	9.291	8.73	9.182	8.611	8.29	9.591	7.837	7.841	8.689	6.327	10.163	8.951	9.609
UPK3B	5.626	4.138	6.922	4.706	4.722	4.293	3.322	7.534	7.262	4.524	4.94	4.406	6.852	5.706	6.87	7.011	5.018	7.084	4.868	4.24	6.672	4.146	6.717	6.487	7.299	5.489	4.853	5.98	4.278	7.591	4.833	6.914	6.897	6.638	8.425	5.018	3.776	3.787	6.717	8.44	6.204	6.117	5.162	6.898	7.057	4.7	7.398	6.28	4.626
UPK1B	7.373	7.787	6.847	5.684	6.451	6.634	7.909	7.964	6.933	7.317	5.573	7.355	6.466	7.299	5.109	6.762	7.717	8.05	6.144	6.603	7.579	6.261	6.915	6.703	7.465	6.916	6.985	6.194	7.283	8.116	8.202	2.766	6.318	5.954	8.328	7.795	5.89	7.392	5.807	8.262	6.07	6.635	7.625	6.815	6.519	6.601	6.536	3.982	6.479
UNC93B1	8.714	8.797	9.394	10.228	10.271	9.321	8.925	8.719	10.862	9.378	9.169	8.442	8.878	9.404	10.412	8.843	9.097	10.554	8.621	9.335	8.073	9.945	8.295	9.51	8.022	9.23	8.746	8.597	8.633	8.079	8.3	9.466	7.009	8.918	7.875	8.624	10.133	7.945	10.01	7.847	9.334	8.83	8.891	8.892	9.146	8.181	9.098	8.788	9.262
UNC5CL	6.208	7.661	7.326	6.166	7.622	5.632	7.457	7.165	6.19	7.459	6.365	7.771	6.036	7.289	7.297	5.921	7.723	7.265	5.495	7.019	6.664	6.615	5.567	7.718	6.075	6.752	7.46	7.073	6.921	7.621	7.796	7.208	6.219	6.632	7.536	5.752	5.022	6.361	7.141	7.406	7.255	5.285	7.628	7.586	6.476	7.06	5.545	7.489	6.699
UNC5A	5.289	3.755	3.263	4.959	6.25	6.07	5.892	5.354	4.505	4.113	4.472	4.744	6.096	5.166	4.963	6.311	6.166	5.784	5.225	5.194	7.296	4.35	6.115	3.963	5.423	4.036	5.752	4.935	6.613	5.709	5.217	4.711	5.65	4.567	4.517	6.14	6.485	5.318	4.632	5.036	3.609	4.912	4.44	7.273	3.104	3.916	4.706	3.036	3.963
UNC45A	8.236	10.024	10.093	9.419	8.441	9.878	9.289	7.813	7.644	8.793	8.095	9.858	7.82	7.385	9.486	8.73	9.535	9.029	7.34	8.519	7.482	9.317	9.39	8.717	9.257	8.524	7.508	8.067	7.556	8.975	8.977	9.107	8.01	8.473	7.638	9.255	9.342	8.641	9.82	8.898	7.535	8.651	9.758	9.116	9.481	8.502	8.636	9.317	8.069
ULK2	8.463	7.978	8.613	9.025	8.242	8.603	7.957	8.235	9.198	8.365	7.818	9.105	7.284	9.263	10.517	7.716	8.91	7.977	9.021	8.796	9.042	9.342	7.454	8.223	7.329	8.553	6.552	8.697	7.576	7.286	7.854	7.489	7.414	7.71	7.775	7.721	9.367	7.409	8.46	8.343	8.73	7.544	8.268	9.791	7.228	6.474	8.255	7.807	8.428
ULK1	8.473	6.343	6.538	7.624	7.394	6.909	7.784	8.12	7.724	7.921	6.265	9.163	7.182	6.106	6.788	6.416	7.325	7.636	7.491	7.459	8.864	7.359	7.521	7.921	8.132	8.208	8.871	8.01	6.298	6.768	8.24	6.285	7.349	8.177	7.322	6.448	7.604	5.658	7.912	7.897	7.027	6.595	6.913	6.592	6.064	7.941	7.221	8.278	7.737
ULBP2	6.739	6.083	4.162	6.67	5.236	4.655	6.178	4.755	4.555	5.083	6.848	6.74	5.053	5.828	4.433	7.431	6.047	6.517	7.074	5.635	6.194	4.027	5.083	4.498	7.471	6.217	5.282	6.271	6.102	7.738	7.756	7.033	5.658	5.892	7.764	6.589	4.603	7.143	4.661	7.334	5.684	6.567	7.892	6.497	5.368	6.435	7.309	6.922	6.347
ULBP1	6.158	7.44	7.558	6.609	4.256	5.995	6.259	7.626	7.507	5.888	4.307	7.837	6.287	7.814	6.764	6.852	7.671	7.787	7.005	7.223	6.272	5.76	5.961	6.223	6.953	6.227	6.174	6.904	5.482	8.37	7.915	6.282	7.416	4.479	7.653	7.211	6.293	7.164	6.603	6.585	2.036	5.797	7.069	6.573	6.227	2.536	6.94	4.062	5.573
UGT8	6.35	7.434	8.087	7.995	8.321	8.488	6.531	7.828	5.489	8.882	6.463	6.334	7.94	6.217	7.919	6.553	7.889	9.71	8.114	8.833	5.315	8.463	8.42	8.192	8.198	6.514	9.128	7.157	7.007	8.563	9.293	8.643	8.225	8.199	6.94	6.225	8.335	6.426	6.28	7.505	8.545	8.696	7.812	9.184	7.966	9.861	8.825	7.123	8.727
UGT2B28	6.349	5.655	4.792	3.776	5.7	5.322	6.938	6.872	3.907	4.878	5.966	4.797	4.807	5.125	3.597	3.472	6.172	4.744	6.047	4.044	4.322	6.349	5.304	6.013	5.89	6.485	3.945	6.044	3.722	4.892	4.146	6.739	4.585	4.413	7.43	5.217	5.15	6.698	7.264	4.776	4.399	5.495	5.797	3.459	4.209	3.621	4.42	4.579	4.977
UCA1	6.24	6.206	6.668	6.703	6.073	6.644	7.664	7.165	6.919	7.928	7.224	6.506	6.423	7.5	4.65	6.517	7.129	7.176	7.153	7.781	7.724	4.104	6.706	6.95	8.501	6.823	7.582	7.624	6.28	7.993	8.256	6.349	7.62	7.375	7.456	7.564	6.647	7.75	6.919	7.269	6.978	4.711	7.694	6.969	7.033	5.508	6.877	6.37	6.597
UBXN7	11.796	10.106	9.625	9.774	9.954	9.824	9.671	9.05	10.143	9.804	10.164	9.712	10.344	8.589	9.655	9.319	10.144	10.211	10.378	9.638	9.786	9.717	9.864	10.091	8.962	9.532	10.61	9.966	10.515	9.424	9.737	9.737	8.805	9.43	9.888	9.656	9.511	10.089	10.351	9.817	9.979	9.9	9.786	10.597	9.731	9.841	9.548	9.558	9.524
UBE2D1	10.9	11.691	11.105	11.18	11.72	10.852	11.745	11.935	10.743	11.49	10.988	10.857	10.827	12.121	11.148	9.926	10.78	10.328	10.775	11.104	9.538	10.854	10.978	10.664	11.178	12.061	9.575	11.677	10.799	10.599	9.669	10.457	11.56	10.347	11.195	11.119	11.249	11.379	10.561	9.816	10.951	11.306	11.156	10.412	10.518	10.383	11.151	11.238	11.311
UBASH3A	7.19	2.945	7.051	6.838	8.581	4.104	8.668	7.135	3.485	3.644	6.835	2.585	5.858	3.07	5.005	4.392	6.347	2.868	7.684	5.812	6.17	6.236	2.828	7.837	3.036	9.172	4.209	8.424	7.871	6.322	3.138	8.138	7.409	4.609	3.433	5.9	7.939	6.635	7.263	4.609	9.348	7.792	5.022	6.835	2.511	6.09	3.828	9.487	8.862
UBALD1	9.141	8.691	8.829	7.45	8.5	8.744	7.594	7.007	9.145	8.486	8.418	9.112	8.988	8.711	9.019	8.886	8.911	7.325	8.002	8.775	9.311	9.216	9.09	9.045	8.605	8.636	8.463	5.259	7.86	6.938	8.287	8.022	5.897	8.608	7.535	8.66	7.899	6.746	8.205	9.654	8.738	8.625	6.298	9.129	9.079	8.584	6.616	8.393	8.261
TYROBP	12.352	10.916	11.832	11.085	12.808	12.374	11.942	13.343	10.268	12.161	11.789	13.098	11.784	12.967	11.506	10.866	12.062	10.686	13.426	12.785	12.239	11.417	12.091	12.392	11.945	13.761	10.289	12.798	12.003	10.716	10.642	12.023	12.527	11.529	12.557	11.973	12.312	13.337	10.941	10.58	11.672	12.279	12.322	11.321	10.413	10.631	11.516	12.096	12.17
TYMP	9.716	11.099	10.606	8.984	10.384	10.433	10.354	11.186	9.433	10.709	10.058	9.897	9.932	10.099	10.415	9.78	10.573	9.074	9.934	10.039	8.579	9.374	9.821	9.598	9.431	11.652	8.693	10.7	8.819	9.917	8.952	9.71	10.864	10.628	10.171	9.525	9.995	10.278	9.671	9.307	10.076	10.488	9.839	9.252	9.427	8.538	10.055	11.064	11.03
TXNDC2	3.973	6.779	5.289	5.848	7.3	3.248	7.318	6.252	5.087	3.322	5.687	4.873	6.011	6.983	5.213	6.469	3.868	6.461	3.154	7.268	3.755	6.562	7.492	2.848	6.307	6.77	4.567	3.573	5.97	7.58	7.706	3.787	3.807	3.233	7.675	7.858	2.766	6.436	6.342	3.036	6.356	7.114	7.821	5.626	2.807	4.878	6.018	3.186	6.379
TXN	13.187	12.64	12.999	13.458	14.011	13.045	13.494	14.168	13.088	13.873	13.07	11.637	12.948	14.542	13.075	11.86	13.077	12.927	14.54	13.252	11.487	13.331	13.203	12.734	14.241	13.912	13.151	13.777	13.478	12.338	12.117	12.475	13.731	12.216	13.509	13.689	13.537	14.459	13.108	13.791	13.339	13.771	12.806	13.203	12.438	11.565	13.673	13.261	12.389
TWIST1	8.768	7.17	7.304	4.733	7.245	6.811	7.807	7.994	7.712	6.453	7.809	5.315	7.642	7.258	5.895	7.707	7.121	6.051	9.385	7.895	10.263	7.086	6.541	6.553	8.269	7.341	7.172	7.186	7.157	4.53	5.977	6.766	8.827	8.097	8.825	7.355	7.587	8.012	7.444	8.815	8.167	9.512	7.969	6.24	5.828	5.229	8.047	6.957	9.427
TUT1	7.462	7.604	6.04	7.423	7.939	7.7	7.147	6.897	7.936	7.795	7.85	7.896	7.527	7.903	7.966	8.073	7.751	7.806	8.316	7.035	7.477	8.052	7.651	7.531	7.138	7.896	8.405	7.675	7.94	7.407	7.948	8.233	7.897	8.082	7.196	7.446	7.236	8.07	7.881	7.555	7.706	6.583	8.191	7.821	7.781	7.667	7.11	7.511	7.267
TUSC7	6.574	7.758	6.762	3.018	3.217	4.561	4.843	6.178	5.479	4.536	6.764	7.064	5.498	7.116	5.416	5.453	6.248	7.093	5.838	6.641	4.336	6.379	5.664	7.075	7.152	6.545	2.963	4.225	4.863	6.433	6.559	3.121	7.397	4.585	7.307	6.809	5.781	6.384	6.051	6.261	6.28	2.926	4.591	4.018	3.766	6.098	6.57	6.311	4.379
TUSC3	8.409	8.575	8.999	7.632	8.129	7.432	8.726	8.05	8.059	7.03	8.43	8.849	8.476	7.845	7.419	8.603	7.506	8.27	7.992	8.204	9.714	8.52	7.866	7.596	8.154	8.288	7.455	8.392	6.897	8.782	7.751	8.078	8.877	9.085	9.601	8.641	8.355	7.447	8.265	8.364	8.118	8.286	8.358	8.278	8.006	7.501	8.161	8.452	8.05
TUBG2	7.839	8.195	7.676	8.298	8.543	8.356	8.412	7.8	7.22	8.243	7.579	8.308	7.417	8.039	8.619	8.534	8.725	7.981	8.679	8.805	9.349	8.124	7.333	8.185	8.25	7.739	8.648	7.509	7.879	8.657	7.865	7.097	8.009	8.801	8.441	8.145	7.13	7.864	7.578	7.343	7.467	6.081	8.041	8.51	8.419	7.38	7.249	7.716	7.896
TUBBP5	6.766	5.182	4.945	5.426	5.358	5.747	6.379	4.194	5.229	5.396	5.285	8.079	4.044	5.092	4.995	7.181	7.356	7.47	6.182	6.104	6.514	5.322	3.392	5.392	9.191	6.038	4.329	5.579	3.678	6.025	6.44	5.675	4.343	7.278	7.022	8.816	3.818	6.685	6.595	8.136	6.688	6.638	7.342	6.342	5.711	6.176	5.062	7.734	6.445
TUBB6	10.836	10.36	11.511	11.11	11.24	11.281	9.687	9.811	9.14	10.409	9.443	10.081	9.41	10.812	10.699	10.124	11.468	9.637	9.881	10.576	11.768	12.586	10.105	10.862	11.088	10.297	7.852	11.051	9.01	10.099	8.432	9.046	10.057	10.757	10.876	9.815	10.042	9.961	9.869	11.504	10.106	10.311	10.071	9.957	9.915	9.123	12.018	9.888	10.665
TUBB2B	6.172	8.826	8.043	5.848	9.046	6.011	5.95	4.498	3.838	4.728	6.606	5.585	6.418	7.278	2.233	10.653	2.322	5.624	6.798	7.652	7.569	6.582	2.406	6.123	9.106	7.114	5.469	7.152	5.125	6.289	6.511	4.07	7.119	4.096	12.678	6.802	6.725	4.632	7.412	8.597	5.926	5.138	4.706	12.044	9.797	3	4.343	8.443	12.017
TUBA4B	7.701	8.385	8.286	8.076	6.428	7.321	8.731	8.224	7.641	8.31	6.858	7.444	7.969	8.709	8.489	7.128	7.152	9.127	7.55	8.516	7.239	8.101	7.129	6.803	7.998	7.832	7.063	7.125	7.777	8.526	8.268	7.904	7.886	7.543	8.391	8.813	7.657	8.091	8.141	7.577	7.448	7.351	8.16	7.397	8.585	7.512	7.645	7.906	7.423
TUBA3FP	5.379	5.142	7.582	6.498	7.156	4.567	6.313	7.908	4.446	5.579	6.092	8.197	5.423	6.99	5.336	6.458	5.672	5.564	4.935	4.672	4.315	5	4	3.926	3.597	7.397	7.167	6.384	7.334	7.808	7.563	6.897	5.855	7.151	5.379	4.256	6.092	4.087	6.741	4.597	6.265	5.413	3.511	6.75	3.916	7.526	6.261	6.997	4.959
TUBA1A	13.182	12.11	12.727	12.512	12.407	12.128	12.934	13.39	12.738	12.802	13.119	12.404	11.881	12.78	12.337	13.339	11.504	11.867	11.462	12.8	13.686	12.845	12.516	11.914	13.078	13.204	13.793	13.16	11.983	12.792	12.549	12.269	13.628	12.316	13.322	13.099	11.9	12.417	12.437	12.939	13.195	12.822	12.358	11.826	11.79	13.058	13.273	12.513	13.416
TTYH3	9.742	9.38	9.684	9.396	10.166	9.801	9.889	10.001	9.998	9.433	9.96	9.24	10.594	9.453	9.261	9.834	9.341	9.719	10.159	9.012	9.226	9.461	9.93	9.684	9.53	9.844	9.295	9.886	9.025	9.031	8.348	9.737	9.4	9.913	9.925	9.428	9.72	9.693	10.241	8.568	9.392	9.7	9.773	9.417	9.658	8.425	9.79	9.832	9.844
TTYH2	9.8	9.269	8.779	8.171	9.286	8.286	9.34	7.732	7.925	6.743	8.685	9.378	8.705	9.143	7.516	7.913	5.892	6.022	9.042	7.721	9.484	9.115	8.587	8.262	9.476	9.51	7.442	9.188	8.777	8.32	8.113	7.049	8.358	9.274	8.698	9.056	9.432	8.35	8.573	8.271	8.117	8.923	8.993	7.573	7.652	6.72	9.124	9.149	8.95
TTTY8	4.263	6.588	6.038	6.198	3.154	6.718	6.399	6.821	6.09	6.58	3.087	6.438	6.476	6.777	5.511	6.983	6.092	6.64	4.802	6.539	5.85	5.392	5.684	3.621	5.129	5.459	3.766	6.166	5.296	6.083	7.342	6.426	5.409	6.524	6.648	6.235	3.644	6.484	6.236	3.485	5.403	3.498	5.935	6.776	4.406	5.909	5.469	4.907	5.672
TTTY10	3.807	4.926	6.14	5.539	3.433	6.013	5.895	3.897	5.186	5.04	6.8	9.437	5.182	4.888	5.714	4.771	3.897	6.406	6.011	6.681	4.517	6.607	6.506	3.379	5.514	5.44	3.991	6.913	5.982	7.722	8.569	5.536	6.924	6.406	5.771	5.975	5.768	3.154	4.766	6.615	6.571	3.797	4.838	3.776	6.055	5.453	2.722	5.304	6.698
TTTY1	7.501	7.814	7.887	7.105	6.827	6.315	7.549	7.667	5.65	7.918	5.311	7.784	6.168	7.541	6.503	7.469	7.907	7.613	4.75	6.952	7.286	6.533	6.695	5.6	7.23	6.854	6.555	6.075	6.313	7.64	8.246	6.282	6.474	6.125	7.608	7.652	6.055	8.328	6.261	4.271	5.733	6.629	7.974	6.513	6.413	6.009	6.144	7.189	3.446
TTPA	6.256	6.261	6.884	3.485	3.897	4.65	6.106	6.519	4.797	4.343	5.485	5.919	4.858	4.217	3.982	6.1	6.922	6.242	5.463	5.752	5.945	6.079	5.406	5.456	6.962	6.152	5.289	6.406	3.322	6.413	6.556	5.501	6.604	4.202	6.621	6.702	2.868	6.408	2.536	3.897	2.982	3.07	6.096	6.304	5.755	5.416	6.263	5.536	4.695
TTN-AS1	7.736	8.074	8.625	8.524	9.141	6.695	8.084	4.982	7.313	8.945	8.409	8.73	8.138	7.946	7.458	7.594	8.706	8.65	7.869	5.763	8.438	8.812	8.919	8.49	7.822	8.03	8.343	8.478	7.779	7.334	6.693	8.248	6.396	7.286	7.652	7.962	8.429	8.531	8.734	8.026	8.276	7.825	8.03	8.623	8.391	8.358	8.4	8.649	8.133
TTLL3	8.142	9.47	8.441	6.832	8.126	7.973	9.027	8.182	8.057	8.074	8.654	8.817	8.341	7.914	7.938	8.314	8.287	8.295	8.063	8.426	9.947	7.221	8.531	8.673	9.629	8.303	9.458	9.449	8.02	8.566	9.357	9.081	8.784	9.222	9.899	8.235	7.859	8.368	8.583	9.027	7.918	8.094	10.03	8.142	9.328	8.582	7.085	8.515	7.346
TTLL11-IT1	4	7.086	7.052	6.592	5.865	5.961	6.431	7.003	6.527	7.262	6.083	7.556	2.678	6.755	6.156	6.634	7.073	7.435	6.09	6.898	6.717	3.868	5.19	5.539	7.496	4.597	6.24	5.385	4.027	7.943	6.935	6.788	5.505	6.029	7.552	6.825	4.079	6.875	6.461	6.15	2.485	6.291	7.38	5.597	5.975	7.05	5.133	6.943	6.018
TTL	10.147	9.783	9.725	9.197	9.804	9.167	9.555	9.452	8.886	9.822	9.92	9.104	8.964	9.891	9.689	9.628	9.264	8.254	9.625	9.951	10.411	9.259	9.116	9.847	9.724	9.651	9.092	9.851	9.494	8.713	9.098	8.855	9.83	9.39	9.613	9.573	9.259	9.453	9.204	9.619	9.74	9.564	9.058	9.595	9.228	9.563	9.598	9.748	9.952
TTC9	8.698	8.096	7.462	8.142	8.109	8.313	7.922	5.973	3.766	5.895	8.208	6.431	9.097	4.807	7.538	8.231	6.461	9.068	5.096	5.361	5.293	4.433	8.377	7.376	7.877	7.473	8.148	7.634	7.172	8.702	8.1	8.432	8.344	8.905	5.066	8.279	6.954	7.279	7.898	9.006	7.583	7.349	7.988	6.672	7.898	7.591	7.747	8.786	7.917
TTC8	8.972	8.846	8.812	8.777	7.96	8.436	8.719	8.566	9.299	8.665	8.173	9.677	7.886	9.04	8.151	7.398	9.07	8.379	8.071	8.25	9.742	7.286	8.489	8.46	8.139	9.164	8.339	8.573	6.966	8.062	8.3	8.024	8.863	8.117	9.02	8.144	8.318	8.117	7.073	9.382	7.879	8.248	8.409	9.148	9.655	8.104	7.339	7.813	8.256
TTC7B	9.005	9.291	9.042	8.703	8.717	8.615	8.837	8.73	9.106	10.455	8.614	9.94	8.544	8.885	9.073	8.014	8.312	9.719	8.842	8.097	9.532	8.197	8.094	8.051	8.844	9.4	7.049	8.921	8.466	8.033	7.642	7.409	9.936	7.684	9.073	8.372	8.495	8.623	8.864	8.557	7.906	8.705	8.767	7.862	7.562	8.23	8.229	8.311	8.607
TTC6	7.032	7.479	7.637	6.329	7.136	7.351	6.148	8.276	7.445	7.202	6.641	7.412	7.594	7.313	7.117	4.585	6.842	8.257	7.207	6.901	6.044	6.945	6.945	6.261	8.213	7.155	7.174	6.426	6.011	7.446	6.267	5.463	7.055	7.011	7.76	6.889	6.399	4.717	6.456	7.256	3.485	3.722	8.055	6.948	6.722	6.531	6.428	6.844	6.104
TTC39A	4.873	6.784	6.867	3.945	6.474	6.428	6.387	3.307	3.524	5.514	7.007	7.091	6.824	3.945	3.632	4.278	3.991	4.897	6.534	2.787	6.446	4.358	6.075	5.158	6.91	4.579	5.609	6.642	3.036	7.309	4.621	3.621	5.252	5.597	5.853	7.55	6.854	4.603	2.678	8.488	5.65	2.263	4.916	6.406	3.293	4.009	6.32	6.784	1.807
TTC38	8.715	8.676	8.242	9.094	8.686	8.603	8.774	9.288	8.803	7.571	8.203	9.196	9.33	8.867	7.883	8.451	8.3	9.616	7.406	9.778	9.215	7.65	9.285	7.753	7.982	9.143	7.461	9.365	9.252	6.65	4.385	8.336	7.306	9.259	8.006	7.913	9.167	8.41	7.77	6.919	8.261	8.755	7.978	7.986	8.982	5.354	7.571	9.263	8.81
TTC25	6.928	5.895	6.505	3.797	5.739	6.363	5.629	6.1	6.677	4.498	4.797	4.263	3.138	3.621	2	5.17	5.225	6.505	6.267	5.632	7.096	3.498	5.81	5.259	6.133	6.821	3.561	3.838	6.35	7.003	4.426	4.995	6.762	5.647	6.818	5.561	6.225	6.585	4.113	6.657	5.368	5.739	5.446	3.982	6.413	5.485	5.225	2.945	6.272
TTC23L	6.667	8.115	7.815	6.815	7.098	6.307	7.48	7.7	6.618	7.888	5.236	8.307	7.84	7.574	6.933	6.435	7.603	8.129	5.385	7.906	7.174	5.315	5.747	6.092	7.51	6.135	6.111	5.285	4.162	7.802	7.938	7.039	7.099	6.138	7.326	7.339	4.838	7.84	4.446	6.779	6.53	5.221	7.555	6.688	6.516	6.634	5.945	6.379	6.506
TTC23	8.696	7.867	7.795	5.632	7.732	6.788	7.998	7.554	6.574	7.809	8.021	8.99	7.522	7.382	6.342	6.455	7.533	5.031	7.384	7.262	8.71	6.594	7.249	7.904	7.948	8.252	5.403	6.973	7.119	8.204	5.1	6.748	8.171	7.168	8.222	8.185	7.366	7.986	6.682	7.826	7.388	7.731	8.006	6.392	6.809	7.327	7.496	8.217	8.087
TTC21A	8.103	9.059	8.332	8.066	9.167	7.777	8.083	7.16	9.291	7.57	8.867	8.248	7.455	7.679	7.663	8.313	8.531	7.893	8.083	8.813	9.22	8.118	6.815	7.262	7.272	7.827	9.555	7.791	7.802	6.685	9.812	8.83	5.379	8.505	8.266	7.621	7.523	6.576	8.483	7.24	7.395	7.309	8.07	7.725	9.919	8.792	7.904	8.385	8.042
TTBK2	4.995	6.791	6.265	5.354	2.293	4.285	6.168	5.709	6.064	3.053	6.389	5.895	5.396	6.88	4.293	5.409	4.883	5.585	7.264	6.117	6.372	3.498	5.873	4.626	6.495	2.293	5.924	6.693	4.667	4.178	7.11	5.892	3.888	5.658	6.244	6.392	4.684	7.71	0.585	1.963	4.3	5.722	3.722	5.162	6.544	5.259	5.382	5.476	4.744
TST	8.849	7.691	8.612	8.447	8.18	8.575	8.782	10.267	5.443	8.585	8.502	8.577	8.044	8.553	9.627	8.432	7.694	9.546	9.099	9.881	9.599	8.062	7.538	8.939	7.9	9.825	10.188	9.237	7.998	5.479	5.049	7.773	8.633	8.691	8.327	6.317	8.56	7.939	8.779	10.342	9.946	8.712	7.323	9.203	9.023	8.61	8.562	8.491	9.014
TSSK4	4.655	7.191	4.722	6.1	6.428	5.902	6.511	6.595	6.827	7.595	5.385	5.83	5.446	6.313	3.828	5.945	7.531	7.652	3.548	4.233	6.363	5.182	4.379	5.426	5.752	3.446	6.873	3.498	3.689	7.947	7.789	6.329	6.511	5.343	7.511	7.34	3.104	7.767	6.04	7.26	5.85	6.07	7.036	3.689	6.401	5.423	5.213	6.087	3.406
TSPYL5	9.125	8.517	8.264	7.524	8.64	7.687	8.91	8.945	7.87	8.173	10.845	9.674	8.597	8.213	7.38	7.687	7.629	7.991	8.121	8.633	9.638	8.199	9.762	7.839	10.35	10.118	9.379	8.239	8.113	10.364	7.467	8.283	9.199	8.489	9.397	8.301	8.027	8.671	7.722	8.926	8.481	8.76	9.753	7.584	7.854	8.524	7.886	8.54	10.464
TSPO2	4.823	5.133	5.315	4.828	5.036	4.233	6.271	4.24	4.75	5.794	5.005	5.582	5.368	5.146	5.104	5.433	5.784	7.14	7.22	4.632	5.399	6.445	4.329	5.698	7.274	5.005	3.202	3.954	4.413	4.706	6.342	6.545	6.752	4.413	5.113	6.986	4.121	5.326	3.907	5.315	4.459	3.907	5.514	4.621	4.853	4.413	4.632	4.728	3.991
TSPAN7	9.468	8.38	11.11	7.443	7.543	6.702	9.343	7.999	9.036	7.914	7.75	12.528	7.982	8.363	6.612	7.778	7.43	8.697	7.083	8.237	9.966	7.97	8.357	9.07	8.87	8.208	7.737	9.405	8.043	7.935	8.142	7.642	10.113	9.206	9.385	9.314	8.924	10.649	8.249	10.279	9.815	8.581	9.177	7.811	7.841	9.719	7.845	9.084	8.429
TSPAN5	6.855	7.057	8.081	7.493	7.748	7.205	8.941	8.529	6.315	7.211	7.867	9.368	7.012	6.92	6.229	5.3	7.472	7.499	8.061	8.926	8.992	6.289	7.372	8.192	8.783	8.531	4.322	8.275	9.015	4.35	4.848	8.132	5.354	7.637	7.332	6.53	8.048	8.835	7.963	8.984	9.829	8.331	7.607	7.171	3.766	5.182	5.558	9.268	8.262
TSPAN4	10.949	10.2	10.889	9.819	10.897	10.161	10.643	11.05	9.549	10.483	10.76	11.646	9.954	10.729	9.482	10.518	9.918	9.625	10.944	10.543	11.953	9.81	9.714	10.231	10.592	11.648	8.901	10.957	9.986	9.573	9.185	9.848	10.847	10.846	11.148	10.22	10.196	10.596	9.663	10.066	9.999	10.45	11.199	9.716	8.995	9.428	10.207	9.912	10.705
TSPAN15	8.472	8.709	8.043	7.753	7.357	8.027	8.405	7.09	7.29	7.397	8.212	9.943	8.092	6.821	7.392	6.918	7.207	6.714	8.078	6.632	8.798	6.514	7.493	6.932	8.494	6.895	4.372	7.153	6.878	7.423	7.377	6.618	8.922	8.305	9.214	6.941	7.766	7.439	8.317	8.479	7.067	7.2	8.302	7.136	8.33	7.61	8.834	7.647	7.867
TSPAN13	11.895	12.183	12.858	12.244	11.24	11.804	10.922	11.454	12.451	12.011	11.637	11.874	12.658	8.929	9.528	10.724	10.931	12.183	10.096	11.143	12.304	11.32	11.18	10.784	10.494	12.107	13.663	13.15	11.043	12.583	13.336	12.461	11.411	12.245	10.695	10.011	13.56	9.566	11.316	13.748	10.178	11.606	11.276	12.144	12.889	12.615	13.579	12.146	12.844
TSPAN12	7.254	8.468	8.156	7.117	2.138	5.784	7.15	4.76	6.997	5.588	7.16	11.489	6.672	5.053	5.343	6.188	5.45	6.372	2.036	5.868	9.142	6.579	7.079	6.65	6.92	6.451	7.304	7.307	4.3	6.525	5.87	6.474	7.623	7.056	7.284	7.138	7.773	6.166	8.678	9.771	6.115	6.531	6.859	6.373	5.612	7.13	6.66	7.224	6.164
TSPAN11	8.606	9.904	8.416	5.779	7.416	7.106	8.926	7.75	6.391	8.264	9.383	7.501	9.139	7.94	7.149	7.61	6.373	9.997	8.359	8.14	9.148	7.552	7.445	8.076	9.704	7.44	7.67	8.292	5.368	10.032	10.164	4.399	7.396	8.603	8.283	8.766	5.993	7.558	7.35	8.901	6.172	9.118	5.975	7.349	7.762	5.044	8.157	6.976	8.266
TSNARE1	8.221	7.886	8.167	8.09	8.261	8.849	8.126	8.387	8.673	8.307	7.489	8.742	8.81	7.936	7.992	8.012	8.553	8.245	8.251	7.917	8.511	7.944	7.808	6.801	7.924	7.488	7.851	5.505	5.347	7.652	9.257	6.729	7.598	8.412	7.793	8.308	7.872	9.091	7.005	8.867	7.88	7.811	8.462	7.856	8.963	8.115	6.564	7.769	8.635
TSKU	8.924	8.792	7.665	6.915	8.498	8.874	9.027	7.57	7.506	6.681	8.571	8.793	7.122	9.031	6.672	8.118	6.098	6.274	8.038	7.931	9.391	6.962	9.077	7.821	8.675	7.355	5.641	4.853	7.216	7.762	6.968	7.271	9.141	9.038	5.943	8.699	7.925	8.763	7.858	9.564	7.128	8.277	8.566	7.117	7.526	6.657	8.099	7.772	8.732
TSHZ3	8.845	7.889	8.107	7.586	7.705	7.685	8.422	8.441	8.086	7.87	8.062	9.17	7.478	7.818	7.229	7.5	8.17	8.039	8.855	8.188	9.882	7.558	7.994	7.735	8.54	8.128	7.675	8.078	6.528	7.692	8.399	6.978	8.999	8.943	8.862	7.388	7.906	8.495	6.198	7.959	7.346	8.406	8.792	7.379	7.629	7.713	7.561	7.446	8.623
TSHZ1	9.626	8.757	10.149	10.311	9.911	9.562	9.643	9.681	8.969	9.26	8.977	9.363	9.325	10.303	10.032	9.077	10.706	10.458	9.161	9.995	10.073	8.702	9.549	9.926	9.223	9.282	10.279	9.918	7.852	9.008	8.791	8.797	8.519	7.391	9.157	9.708	9.66	8.82	8.913	9.394	9.667	9.536	8.844	9.504	8.81	9.182	8.434	9.138	9.39
TSHB	5.924	7.679	7.528	5.109	6.055	6.115	7.335	7.326	6.213	7.543	6.562	7.984	7.341	7.314	5.576	6.99	7.45	7.505	6.235	6.295	6.838	5.409	6.525	5.392	7.056	3.307	6.347	3.632	6.492	8.837	8.286	5.957	7.476	6.589	7.15	7.609	6.571	6.313	6.033	6.792	5.94	5.311	8.284	6.707	6.102	5.684	6.872	6.985	6.022
TSC22D1	12.142	9.886	11.685	11.055	11.327	11.496	11.888	11.376	11.514	12.072	12.076	11.875	12.901	11.386	9.83	10.395	10.953	9.244	13.39	10.994	13.436	11.282	11.074	10.928	12.264	12.269	11.649	11.332	10.501	11.404	10.396	11.099	12.955	10.598	12.559	10.845	10.244	11.106	9.841	12.863	10.97	13.149	11.566	10.132	11.444	11.626	11.993	11.79	11.417
TRPV6	5.382	4.95	3.322	5.698	7.187	3.379	4.959	4.096	4.733	5.722	4.113	4	6.645	7.677	6.113	4.689	3.982	6.854	4.498	4.536	4.591	4.062	6.615	5.125	3.963	4.536	4.498	3.392	4.853	8.242	6.756	4.739	5.966	4.358	6.92	4.567	5.382	6.531	4.603	5.049	3.472	6.238	4.843	4.638	4.209	4.94	4.892	4.838	4.446
TRPV3	5.863	7.334	6.852	7.104	7.21	7.053	7.498	7.23	6.989	7.859	7.202	4.322	8.025	7.011	6.886	7.55	6.953	7.694	6.729	7.105	5.618	5.35	6.461	7.263	7.866	7.083	7.222	6.588	5.952	8.204	8.521	6.881	7.544	4.995	8.435	7.754	5.895	8.683	6.833	5.706	6.011	6	6.784	6.807	7.385	6.174	6.875	7.198	5.678
TRPM4	4.044	5.07	7.724	10.976	6.025	6.066	8.338	8.512	12.83	8.842	3.848	4.561	8.257	11.195	11.062	4.75	12.492	9.483	11.493	12.879	8.923	3.954	7.008	4.146	10.993	5.174	4.138	4.684	3.336	3.848	4.129	4.129	8.425	6.713	10.58	10.357	8.341	7.486	2.787	6.925	10.958	8.714	11.318	11.238	3.104	3.485	4.113	2.807	9.648
TRPA1	4.129	7.652	7.165	3.711	4.315	5.655	6.327	6.961	6.125	4.524	6.994	7.038	6.246	6.506	5.315	4.278	6.834	6.835	4.121	6	6.61	5.129	6.231	4.722	5.828	6.746	2.807	6.261	3.561	6.665	7.526	4.433	7.603	6.479	6.714	7.104	3.787	6.174	4.492	2.609	6.18	6.271	7.145	6.306	5.083	6.728	5.966	3.536	5.943
TRIM78P	5.652	7.51	7.922	6.252	7.109	4.792	6.892	5.166	5.162	6.969	6.304	7.557	6.777	6.721	6.252	2.536	7.66	7.471	6.798	6.135	7.847	5.812	4.53	6.282	7.147	7.143	6.81	6.484	6.787	8.605	8.053	6.365	6.6	7.838	7.222	7.184	6.106	7.855	6.751	6.166	5.85	6.451	7.605	6.133	6.293	5.3	5.741	6.679	5.83
TRIM73	7.544	8.515	8.662	7.11	7.584	6.027	8.162	8.275	8.169	8.013	7.318	8.749	7.653	6.654	7.152	7.996	7.427	7.992	7.317	6.721	7.696	6.236	7.368	6.84	7.207	7.474	7.672	6.433	6.696	9.907	9.127	8.104	8.754	7.228	8.023	7.267	5.469	7.516	7.94	7.378	7.655	6.944	8.337	7.041	7.944	8.132	7.301	8.334	7.401
TRIM7	4.35	4.609	3.121	5.498	4.812	6.272	6.133	5	5.982	5.768	3.511	6.781	6.675	4.42	5.667	4.466	3.935	5.76	1.807	5.463	4.146	1.766	3.888	5.7	6.309	4.365	3.585	3.561	4.138	6.574	7.029	2.982	9.137	4.802	6.468	5.883	5.536	6.391	5.766	7.517	6.287	4.968	6.238	5.533	6.215	6.474	5.267	5.924	3.536
TRIM63	5.498	5.379	6.401	3.472	6.479	4.485	2.485	6.933	5.403	3.797	3.053	6.485	2.945	3.154	2.459	6.206	4.991	5.938	5.066	5.35	5.875	4.661	4.644	4.771	4.194	4.95	7.623	4.42	2.678	6.645	6.036	4.912	11.153	6.104	4.858	5.333	4.792	4.878	4.863	7.294	5.307	3.907	3.797	5.573	5.517	8.509	4.878	5.256	5.914
TRIM61	8.078	8.538	8.86	7.604	8.183	6.645	8.118	8.791	6.38	7.66	8.392	8.49	7.312	7.813	8.015	7.128	8.25	7.302	6.883	7.076	8.306	7.163	7.541	7.414	8.063	8.157	7.237	7.569	8.531	8.87	8.976	8.382	8.6	8.754	8.822	8.731	9.128	8.117	6.342	7.75	7.77	7.535	9.274	7.426	7.322	8.453	7.935	7.726	9.018
TRIM6	6.664	6.06	6.42	7.777	4.781	5.347	6.816	8.49	8.385	7.123	6.71	9.46	5.158	7.352	7.001	5.661	6.862	6.236	8.037	6.709	8.684	6.311	7.052	5.72	6.548	6.658	5.555	8.186	6.322	6.802	3.935	6.451	7.32	5.533	8.283	6.907	6.662	7.077	6.254	8.305	7.156	6.913	7.256	6.306	6.42	5.343	5.921	6.411	6.867
TRIM47	10.062	7.985	9.265	8.32	9.155	8.069	8.803	8.551	6.616	7.176	8.706	10.201	8.76	8.068	8.103	9.508	4.95	9.728	8.848	8.457	9.882	7.888	8.649	9.007	8.94	9.859	8.438	9.338	8.208	7.067	6.833	7.488	8.773	9.907	8.727	8.456	8.656	8.636	8.667	9.63	8.51	8.848	8.65	8.626	8.382	6.845	8.341	8.457	9.735
TRIM42	7.049	6.684	4.626	5.469	5.459	6.368	6.482	7.169	5.641	6.32	4.982	6.661	6.259	5.998	5.85	5.878	7.434	7.564	3.858	6.223	7.042	4.711	5.561	6.049	5.681	5.45	5.178	5.466	4.209	7.684	7.568	3.053	6.751	6.416	7.006	6.967	6.384	7.594	6.354	6.558	6.009	6.002	7.051	5.758	5.845	6.1	4.644	6.291	5.579
TRIM38	10.823	10.732	10.869	11.529	11.405	11.016	11.447	11.052	11.942	11.014	12.149	11.267	11.272	10.893	10.558	10.856	11.23	11.253	10.774	10.127	10.511	11.795	10.811	10.871	10.509	10.694	10.994	11.244	10.544	10.532	11.002	12.183	10.848	11.004	11.21	10.885	10.707	11.05	10.987	10.568	10.894	10.556	12.032	11.132	10.921	10.674	10.88	11.865	10.542
TRIM36	4.343	7.372	6.087	8.126	7.814	9.033	5.647	7.212	5.142	8.111	6.562	3.392	5.687	7.5	5.053	8.517	9.481	3.018	5.252	6.668	6.585	7.183	8.319	8.185	5.322	5.096	6.885	7.02	4.498	7.498	6.722	5.984	4.459	5.271	5.066	2.963	7.883	6.448	6.66	5.966	5.446	2.35	5.89	8.802	5.182	6.793	7.066	6.678	5.848
TRIM31	6.945	6.152	6.144	5.469	5.329	3.776	3.916	6.455	3.293	5.984	4.684	6.9	6.148	7.675	6.186	6.883	6.977	7.097	4.585	6.409	8.224	3.511	3.655	5.031	4.963	5.706	5.692	3.17	5.818	7.272	6.588	3.446	7.361	4.178	4.329	6.37	6.027	5.65	6.373	7.115	3.722	3	7.265	2.963	3.433	5.998	2.233	4.17	3.797
TRIM29	5.736	7.46	6.204	6.459	6.375	6.869	7.052	6.88	4.897	7.627	6.533	7.711	7.561	7.839	6.564	7.664	7.607	7.008	7.015	7.451	6.35	5.787	5.81	7.075	7.048	7.322	6.129	6.458	6.664	8.263	8.421	4.087	7.036	6.411	7.113	7.383	6.567	6.675	6.409	7.407	6.918	6.84	7.411	5.868	6.981	6.307	5.87	7.131	6.618
TRIM25	11.445	10.425	10.944	10.903	11.037	10.531	10.98	11.1	9.587	10	10.801	11.361	10.503	10.256	11.013	11.09	11.075	11.308	10.507	10.85	11.44	10.997	10.973	11.289	10.874	11.391	11.888	11.24	11.332	11.128	11.561	11.106	11.412	10.224	10.819	10.902	11.48	11.241	10.61	11.324	11.806	10.72	10.789	11.175	10.412	11.274	10.504	11.274	10.837
TRIB2	10.175	11.321	11.514	10.191	9.732	10.496	11.036	9.986	10.073	8.893	12.553	12.215	11.265	8.61	8.373	11.401	9.666	12.372	9.106	9.649	10.988	9.565	9.148	9.791	9.047	10.922	9.546	11.569	9.25	10.806	11.248	10.624	10.552	10.692	10.46	9.842	10.542	10.045	11.154	11.38	11.726	11.92	10.08	10.237	12.422	12.647	9.626	12.411	11.337
TRIB1	12.377	12.057	11.93	11.821	11.543	10.61	11.461	11.148	11.84	10.978	10.327	12.409	11.549	10.102	10.088	11.044	10.254	11.931	11.099	11.917	11.104	10.651	12.431	10.919	12.261	12.571	10.546	11.762	11.39	10.705	9.641	10.731	11.374	10.867	11.463	12.52	11.283	11.739	11.788	11.989	11.912	11.576	11.472	10.2	10.754	9.77	10.267	12.203	11.124
TREML4	6.962	7.486	7.75	6.324	7.184	7.09	7.114	7.725	6.763	6.789	5.591	7.706	6.513	7.229	5.763	7.336	7.307	7.817	6.696	7.403	7.72	5.217	5.133	6.797	7.096	7.206	6.832	6.176	6.385	8.909	7.983	2.379	7.714	6.302	7.208	7.162	6.576	7.763	6.404	6.094	5.909	6.881	7.365	6.815	6.891	6.66	6.675	6.408	6.773
TREML2	7.032	4.787	7.323	7.964	8.556	8.465	6.042	3.828	8.561	4.433	6.238	5.15	4.672	5.24	7.977	8.063	5.482	7.97	5.966	4.372	4.717	6.354	6.98	7.335	8.972	6.662	7.178	6.215	3.926	7.506	7.025	5.943	5.511	7.162	5.67	5.315	6.404	4.285	3.828	4.644	7.881	7.435	7.943	6.654	4.248	3.982	3.982	6.252	6.993
TREM2	8.457	5.624	4.233	3.35	6.476	6.468	6.343	6.76	5.818	7.878	6.106	5.096	4.711	8.277	4.433	6.558	6.476	5.714	5.558	3.655	9.446	7.037	7.822	5.975	3.787	10.733	5.104	4	7.123	5.744	4.233	3.42	5.533	5.194	8.878	6.801	5.508	8.909	4.858	7.329	3.379	7.455	4.322	7.222	6.148	3.982	7.982	4.062	4.178
TRDN	4.492	5.267	2.138	2.459	4.555	5.453	5.318	5.079	2.744	5.267	5.263	5.684	2.293	5.943	5.04	5.542	5.552	5.792	4.358	6.295	4.027	4.897	4.248	5.916	3.689	4.162	4.771	4.609	5.274	7.563	3.888	5.555	12.354	5.336	5.392	6.215	3.776	5.162	3.365	6.291	2.632	4.892	6.002	4.823	1.138	10.373	4.912	4.655	4.706
TRBV27	6.104	6.336	6.036	5.423	5.928	5.794	6.501	6.702	6.044	6.202	3.878	9.295	5.632	3.858	4.807	4.027	6.43	6.874	6.716	6.539	5.436	6.365	6.538	6.672	6.907	7.259	3.585	6.28	6.878	7.207	7.286	6.1	7.349	6.819	6.356	7.716	5.747	6.229	3.632	6.915	7.039	6.315	6.717	6.86	5.909	3.597	3.263	6.957	6.152
TRAV12-2	7.507	6.479	6.777	3.655	6.872	5.552	7.792	7.144	2.982	7.197	5.524	6.326	6.886	7.827	5.267	5.865	6.431	7.244	7.033	7.948	3.307	6.414	7.016	6.857	7.873	6.445	6.511	3.573	6.995	5.142	8.333	7.119	4.009	2.104	6.555	7.561	6.202	7.427	3.907	7.142	6.729	3.954	7.132	2.322	5.15	2.678	6.254	6.842	7.076
TRAT1	8.217	8.61	9.799	7.916	8.991	7.556	10.733	9.48	4.945	7.559	7.83	7.672	8.351	8.248	5.706	6.396	8.049	7.471	9.152	7.522	6.261	7.722	6.95	8.758	8.212	9.909	5.423	9.838	8.338	6.293	7.626	9.386	9.343	6.802	7.194	8.385	9.334	9.71	7.877	7.94	9.727	9.16	8.507	8.552	7.783	6.561	6.564	10.389	9.163
TRAPPC3L	5.968	6.209	6.688	5.582	3.018	5.34	5.853	5.776	5.318	6.481	5.322	8.059	5.514	5.667	5.517	6.215	6.706	6.416	3.573	5.687	6.516	5.079	5.945	6.338	4.472	4.892	6.007	6.373	5.747	6.801	6.011	4.336	7.084	6.121	6.901	6.121	5.121	7.667	5.296	5.86	4.672	4.873	5.641	3.42	5.902	5.582	5.585	4.113	3.722
TRANK1	9.122	9.489	10.011	10.36	9.784	11.105	9.554	9.12	9.213	9.224	11.314	8.932	9.358	9.482	10.672	11.217	10.25	9.455	9.345	9.972	9.314	9.457	10.137	9.567	10.189	9.481	10.168	9.889	9.424	9.99	9.836	9.783	9.166	10.155	10.195	9.902	10.495	9.585	9.411	8.921	9.499	10.026	9.728	9.573	10.292	8.804	9.742	9.829	9.93
TRAM2	10.704	10.94	11.459	11.467	10.22	10.355	10.647	9.852	10.424	11.923	9.877	11.314	9.919	9.59	12.383	10.824	10.855	11.481	10.243	11.543	11.509	10.572	10.029	9.967	11.079	10.529	10.612	10.811	10.465	10.606	10.883	9.84	10.163	11.002	10.62	9.911	10.906	10.584	11.173	10.413	10.463	10.246	10.028	10.271	10.999	9.568	10.287	10.233	10.481
TRAF5	11.266	11.707	12.2	12.449	10.772	11.247	11.939	11.134	11.157	11.684	11.031	10.807	11.622	11.053	12.825	11.45	10.702	11.719	11.122	11.337	11.399	12.179	11.36	11.487	11.538	12.166	12.302	11.715	11.094	12.266	12.984	12.156	10.725	13.119	10.567	10.948	11.791	10.783	11.517	11.221	11.734	11.473	10.835	11.711	13.435	12.175	11.62	11.737	12.393
TPPP2	5.42	2.511	5.318	5.263	2.888	5.787	4.921	6.631	5.186	6.98	6.051	3.678	4.113	6.119	5.498	5.98	6.011	6.64	2.828	5.423	4.505	5.406	5.423	4.781	4.178	5.252	3.278	5.943	5.539	7.587	6.891	4	6.083	6.144	4.17	3.711	6.204	4.186	4.3	7.033	2.379	5.267	4.406	5.667	5.582	3.963	5.968	6.022	3.548
TPM2	9.486	8.991	11.242	10.649	10.96	9.08	9.898	9.239	9.732	11.994	9.399	11.278	9.215	12.255	12.222	9.378	12.282	8.295	8.848	12.753	12.885	10.199	11.096	12.112	9.431	8.186	11.043	9.507	7.638	9.573	8.327	7.894	13.606	9.893	11.208	9.041	9.789	8.767	7.406	10.948	9.16	9.918	9.459	12.059	10.288	12.193	9.693	7.814	9.657
TPM1	12.558	10.691	11.138	10.745	10.107	9.939	12.095	10.207	10.88	9.721	11.733	12.781	11.178	10.423	9.506	10.619	9.851	9.943	10.766	9.981	14.102	11.61	11.959	9.757	11.091	9.987	10.548	10.543	9.057	11.678	9.841	10.247	11.751	12.229	12.784	11.037	10.447	10.432	10.13	12.503	10.517	11.447	11.801	10.699	11.729	10.365	11.244	10.034	12.276
TPD52L1	8.164	7.693	8.742	7.718	8.208	6.018	7.873	7.138	6.794	7.516	8.696	7.897	7.358	7.198	3.536	7.499	7.618	7.767	4.833	6.257	9.734	7.523	6.338	8.102	8.23	7.306	7.878	7.93	6.233	8.475	7.105	8.476	10.915	7.795	9.182	8.185	8.645	5.15	7.324	11.747	7.615	7.256	7.984	7.006	8.046	9.298	8.369	7.845	7.249
TPD52	10.993	11.792	10.439	11.613	11.411	12.64	10.131	11.069	11.048	10.801	11.311	9.797	11.916	11.095	11.169	11.664	10.957	12.071	9.734	9.917	8.079	11.155	11.008	10.527	11.38	10.719	13.018	10.784	11.075	12.26	12.169	12.494	11.215	11.453	10.46	11.041	11.472	11.49	11.303	11.805	9.976	11.293	10.358	11.174	12.686	13.34	12.248	11.278	11.811
TPBG	10.636	9.766	9.914	7.965	8.436	8.766	10.105	9.554	8.618	8.689	9.859	10.442	9.111	8.405	7.709	9.16	9.009	8.631	9.243	8.871	12.048	9.153	9.426	8.368	9.891	8.927	9.006	8.897	8.129	9.961	8.557	8.772	10.468	10.639	11.406	9.573	8.162	10.048	8.628	10.951	8.467	10.436	10.018	8.716	8.753	8.675	9.34	8.995	10.95
TP63	10.652	10.088	8.959	9.026	8.097	6.855	10.089	10.568	6.81	9.876	8.464	7.084	7.913	8.746	10.336	7.248	8.804	9.036	6.657	7.456	4.036	10.605	11.843	7.782	11.177	8.678	9.814	10.726	8.449	8.733	8.43	7.754	8.238	10.005	10.582	11.947	10.739	9.356	11.299	11.348	8.622	9.379	9.253	8.995	8.826	6.28	10.81	10.422	10.272
TP53TG5	5.498	7.069	6.629	5.678	6.259	6.53	6.559	6.82	4.916	6.586	6.927	7.334	6.852	7.864	5.027	6.096	6.75	7.738	5.049	5.621	7.665	6.192	7.369	6.34	7.031	4.963	5.17	3.644	5.121	7.13	8.084	7.152	7.513	7.479	6.81	7.103	4.843	7.708	5.166	6.24	6.392	3.848	6.94	3.689	7.145	5.423	5.675	6.598	4.7
TP53I3	10.823	8.876	9.135	10.102	8.607	8.667	9.031	9.455	8.652	9.155	8.579	8.671	8.646	8.963	9.394	9.338	8.903	9.803	8.703	9.325	10.609	9.757	8.711	8.846	9.171	9.433	7.648	9.036	9.377	9.873	8.425	8.083	9.7	9.805	10.208	10.521	9.228	9.407	9.525	9.726	9.27	9.01	9.346	9.415	8.58	8.359	9.024	8.839	9.719
TP53I11	7.155	7.12	6.44	6.773	7.522	7.389	7.897	5.375	4.897	8.003	8.115	7.281	6.568	7.91	6.952	8.458	7.451	6.394	7.511	6.215	5.943	4.293	7.235	6.645	5.878	5.406	5.333	5.935	6.84	8.223	5.423	4.406	4.897	3.858	5.117	7.386	6.534	7.736	7.488	5.044	5.121	6.857	6.198	6.188	5.087	4.912	5.97	7.469	7.526
TOX2	11.17	10.119	10.035	10.941	9.288	10.276	11.348	9.338	11.307	10.019	6.961	7.912	10.297	9.704	9.709	6.629	12.267	8.605	10.06	10.036	8.526	7.199	10.699	11.164	13.064	11.14	3.293	9.917	10.911	7.256	5.498	8.543	8.71	9.019	11.93	11.437	8.057	10.682	9.22	8.008	10.819	8.406	7.672	7.795	7.505	4.935	7.428	10.928	9.906
TOR2A	8.819	8.26	7.894	8.046	7.761	7.629	8.195	8.735	7.433	7.361	7.867	8.507	8.069	8.063	7.231	7.458	8.122	8.14	7.148	8.767	8.316	7.253	7.864	7.429	8.972	7.823	7.918	8.242	7.711	7.064	8.272	8.018	8.562	7.628	8.053	7.935	8.081	8.206	9.071	8.399	7.888	8.029	7.811	8.412	7.074	8.123	7.748	8.553	7.942
TOP1MT	8.334	6.794	8.516	10.4	9.297	9.243	8.481	8.198	6.892	7.859	5.433	8.383	9.125	8.283	9.028	9.398	8.934	4.931	8.255	8.961	6.967	6.941	7.404	8.001	7.957	7.354	9.636	7.372	8.409	6.033	6.148	7.503	7.358	8.899	8.495	6.131	8.688	7.771	7.95	8.307	7.892	7.165	8.012	8.583	9.233	8.068	7.267	5.897	8.188
TONSL	7.744	7.537	8.273	8.396	7.809	8.456	7.036	6.918	8.208	7.124	8.511	5.221	8.174	6.916	7.064	9.033	7.673	5.591	7.202	7.18	7.582	8.482	8.057	7.548	7.75	6.754	7.909	6.45	7.67	6.087	5.53	7.124	6.3	8.263	6.725	7.42	7.811	7.677	7.658	7.468	8.27	6.821	6.777	8.025	8.63	7.267	8.071	6.632	7.308
TOM1L1	5.98	7.595	8.377	5.914	5.536	6.223	7.186	6.829	5.755	3.104	7.333	6.797	7.781	5.174	6.104	6.223	5.044	6.665	6.426	5.954	7.598	5.482	5.182	7.402	6.389	7.508	6.018	7.56	5.945	7.548	6.921	4.954	6.854	5.466	7.61	6.884	7.545	6.152	6.589	10.678	7.057	6.675	6.531	6.938	7.084	5.72	6.695	8.072	5.463
TOM1	8.491	7.471	8.719	8.626	9.021	8.638	8.23	8.488	8.15	9.129	8.17	8.35	8.316	8.489	7.962	8.257	7.944	7.57	8.832	8.626	8.697	8.101	8.002	8.185	8.098	9.03	7.796	7.7	8.21	5.426	7.082	8.114	8.75	7.771	8.012	8.098	7.97	8.339	6.934	8.46	7.69	8.457	7.627	8.023	7.916	7.629	7.735	7.94	8.438
TNXB	6.824	4.931	6.423	6.645	7.775	7.059	4.087	5.42	4.517	4.609	4.689	3.138	7.847	5.621	6.018	6.213	4.413	6.52	4.087	6.246	7.077	5.921	4.609	5.895	3.536	4.733	6.204	4.096	3.963	7.521	7.412	6.506	3.621	6.236	7.011	7.343	3.585	7.096	8.064	6.671	4.372	5.902	6.025	7.122	7.501	5.97	6.638	4.771	7.326
TNS3	13.018	12.108	12.248	12.612	12.543	12.035	12.142	12.949	11.737	12.209	13.274	12.047	12.324	12.502	11.929	11.472	12.797	11.474	13.351	12.653	12.162	12.186	11.86	11.799	12.51	12.976	10.689	12.838	11.876	11.156	10.629	11.267	12.665	12.077	11.818	11.28	12.915	12.298	13.354	11.565	12.006	12.599	11.889	11.216	12.556	10.725	13.116	12.677	13.019
TNS1	11.574	10.984	11.04	9.605	10.258	11.068	11.044	11.051	10.484	10.324	10.712	13.487	10.585	10.207	9.137	9.608	10.657	9.872	11.694	10.212	14.101	10.232	10.403	10.503	10.432	11.323	10.376	10.121	10.398	11.747	9.862	9.806	12.807	11.514	11.507	10.89	9.922	11.217	9.374	12.062	9.766	10.628	10.595	10.181	10.901	10.031	10.439	9.865	11.213
TNNT1	2.963	3.336	3.202	3.536	3.945	4.35	3.322	2.828	3.991	3.916	4.079	3.897	3.307	3.263	3.233	4.186	3.511	3.935	3.868	3.498	4.129	3.498	3.644	3.722	3.755	3.293	2.459	3.392	3.548	4.209	4.453	3.573	14.212	3.35	3.202	3.433	3.878	4.162	3.186	4.621	3.202	3.498	3	3.878	2.787	13.006	2.766	3.667	3.322
TNKS1BP1	8.301	7.704	8.529	5.221	7.782	7.473	8.022	7.189	8.631	4.935	7.633	8.951	7.04	5.256	4.771	7.645	8.162	5.954	8.618	5.013	9.778	4.802	7.571	7.237	7.127	7.438	5.315	7.427	5.784	5.855	7.825	6.164	8.571	8.592	8.86	7.654	7.588	5.375	7.275	9.395	7.542	7.696	8.083	6.458	6.814	7.289	7.138	7.493	8.358
TNK2-AS1	5.963	7.532	7.895	6.053	6.573	5.794	6.78	7.092	5.684	7.577	6.379	7.693	7.002	6.829	6.34	7.251	7.2	7.27	5.146	7.505	4.781	2.233	2.766	3.365	6.955	6.637	5.935	5.479	5.248	7.87	6.818	5.379	6.688	1.888	7.357	6.468	5.695	7.256	4.379	6.269	6.005	5.382	7.094	6.806	5.731	4.781	6.477	6.495	5.495
TNIP3	6.188	8.134	9.029	6.577	7.214	6.468	8.774	10.094	6.055	6.542	6.428	5.501	2.963	5.036	8.097	3.963	8.176	3.293	7.545	6.986	3.573	7.259	6.135	6.852	8.037	7.12	3	7.751	6.07	4.062	3.42	5.968	4.194	2.322	8.384	8.584	8.122	7.547	9.217	5.626	7.95	6.952	6.073	6.898	5.036	1.585	4.792	7.425	7.626
TNIK	8.425	7.294	9.764	7.178	8.197	7.561	9.19	8.499	8.889	6.409	6.696	9.477	8.27	7.785	6.04	6.619	7.838	7.707	9.608	6.752	8.955	7.652	6.721	7.643	8.436	9.738	6.751	8.909	7.778	8.361	6.714	8.851	9.468	6.242	8.631	7.926	7.988	10.528	8.205	8.107	9.517	9.373	8.666	6.806	7.531	6.481	7.318	10.02	8.356
TNFSF14	6.75	7.193	7.791	5.85	7.09	6.568	6.751	7.416	6.552	7.224	5.86	7.84	5.731	7.061	7.111	7.269	6.671	6.894	6.779	5.626	6.356	5.311	7.382	6.957	6.601	8.102	6.049	7.17	7.045	7.602	7.933	6.553	8.096	6.64	8.768	5.895	6.874	7.67	6.269	7.213	7.632	6.534	5.779	6.845	6.66	6.062	6.17	7.897	7.648
TNFSF13B	11.926	11.016	11.478	9.889	12.157	10.984	11.595	12.548	9.735	11.553	11.378	10.19	10.77	11.984	10.101	9.632	11.034	10.36	12.562	11.349	9.385	10.499	11.248	11.4	11.443	12.431	8.969	12.424	11.086	10.012	9.19	11.437	11.969	10.904	11.787	11.371	12.093	12.703	10.679	10.265	11.138	11.608	11.781	10.73	10.287	9.79	11.2	11.648	12.213
TNFSF13	10.346	10.614	10.693	9.551	10.537	9.882	11.562	12.048	9.235	11.077	11.495	9.737	10.003	10.837	8.085	10.691	10.469	9.264	9.693	10.638	10.611	10.057	10.763	9.807	11.374	11.505	8.792	11.189	8.403	9.59	8.861	10.385	10.883	11.551	11.513	10.124	11.008	11.428	10.239	10.575	10.616	11.049	11.3	8.727	10.299	8.449	9.89	10.579	11.43
TNFSF12-TNFSF13	10.242	10.844	10.887	10.048	10.931	10.394	11.701	12.343	9.44	11.26	11.771	9.903	10.073	11.161	8.446	10.902	10.254	9.212	9.908	11.059	10.682	10.209	10.741	10.524	11.539	12.047	9.359	11.572	8.566	9.578	9.232	10.55	10.732	11.611	11.535	10.116	11.411	11.573	10.606	10.865	11.052	11.424	11.421	9.127	10.433	8.437	10.004	10.813	11.634
TNFSF11	6.172	8.116	10.125	5.336	9.126	7.305	7.235	8.387	5.125	6.641	9.09	4.755	8.528	5.76	6.497	9.019	6.333	8.842	3.655	7.877	3.293	5.919	7.291	8.321	9.104	8.83	7.801	8.408	9.39	6.842	6.509	7.558	7.249	8.509	5.469	8.319	7.919	7.958	8.037	6.511	8.957	7.881	6.168	8.313	5.43	2.511	6.196	9.162	6.816
TNFRSF9	10.704	11.863	11.41	9.388	10.832	10.097	11.534	10.699	9.806	9.91	12.004	7.592	11.019	10.282	8.186	11.485	11.039	9.327	10.47	9.782	7.555	10.902	11.586	10.364	10.475	11.78	7.661	11.779	11.762	8.944	9.159	10.172	10.725	11.718	10.082	10.902	11.202	11.135	11.218	9.897	11.774	12.246	11.136	9.765	10.432	8.168	10.826	11.712	11.589
TNFRSF4	8.202	8.427	9.083	8.101	9.425	8.54	9.396	8.928	5.044	8.208	9.077	7.665	9.743	8.563	7.538	8.296	7.391	5.833	8.942	7.979	7.358	8.2	8.091	8.672	8.887	9.762	6.256	9.214	7.722	6.49	5.278	8.787	8.722	9.241	8.636	8.704	9.025	7.397	9.612	7.281	9.892	9.086	8.999	8.277	8.743	5.476	8.127	11.003	9.672
TNFRSF25	7.88	8.206	9.362	8.005	8.532	7.247	8.565	8.425	7.937	6.96	8.305	10.041	8.82	8.243	5.083	7.473	8.646	4.968	8.659	8.082	9.393	7.762	6.411	8.198	7.844	8.547	7.83	8.608	7.901	5.307	5.966	8.111	7.384	8.656	8.184	7.401	8.776	7.17	8.811	8.274	9.218	8.016	7.894	7.536	8.292	5.225	7.944	9.761	9.372
TNFRSF21	9.636	10.081	9.733	11.039	11.745	8.516	9.507	8.472	10.456	9.296	9.631	10.002	9.737	10.473	10.4	10.915	10.304	9.341	10.203	9.901	10.862	9.287	9.154	11.244	9.287	9.048	7.698	9.169	9.832	9.707	9.632	8.643	9.353	9.2	11.547	8.937	9.673	7.879	10.821	11.292	9.065	9.253	8.985	8.622	10.222	8.501	9.147	9.251	10.379
TNFRSF1B	10.137	10.13	10.818	9.519	10.84	9.98	10.492	10.441	9.834	9.591	10.028	10.758	10.7	10.383	10.137	10.237	9.782	10.52	10.949	9.859	10.807	10.033	10.169	10.144	9.69	11.215	9.038	10.734	11.179	9.289	9.136	10.054	10.234	11.006	9.6	9.953	10.402	10.29	10.376	9.321	12.284	10.834	9.892	9.136	9.447	8.675	9.441	10.909	10.751
TNFRSF1A	10.493	9.464	10.574	9.634	10.202	9.341	10.533	10.153	8.747	9.405	9.895	11.844	9.368	9.607	9.05	9.152	9.273	9.134	10.301	10.16	11.421	9.388	9.911	9.645	9.568	10.42	9.817	9.986	9.05	10.103	10.174	9.411	10.956	9.853	10.655	9.897	9.821	10.058	9.247	10.629	10.023	9.662	10.541	9.432	8.694	9.546	9.721	9.956	10.37
TNFRSF19	7.376	6.027	6.309	3	5.358	5.561	6.99	6.229	4.615	5.85	5.018	9.101	6.042	6.055	5.057	2.7	5.89	5.717	4.65	4.186	8.33	2.609	4.818	5.443	6.334	6.053	4.225	4.733	5.52	7.366	5.545	5.492	8.307	4.717	7.729	5.717	3.217	6.038	5.505	9.287	5.687	5.561	7.111	6.198	1.485	5.403	4.293	6.655	6.451
TNFRSF17	12.335	10.914	8.692	7.444	11.062	12.58	11.16	7.385	7.488	5.722	8.407	8.66	6.823	8.01	3.711	11.218	12.422	10.824	6.079	9.828	3.667	11.536	8.607	12.292	13.689	9.725	9.259	9.804	10.757	10.835	11.022	11.107	8.329	11.064	11.552	11.897	10.369	11.155	9.869	9.161	11.937	6.716	12.156	12.425	8.215	11.22	9.26	8.531	9.938
TNFRSF13C	8.164	8.445	6.503	5.459	7.407	9.324	6.65	4.853	8.411	7.407	8.082	6.309	9.19	6.89	8.415	9.254	7.629	8.422	7.995	6.229	5.815	9.274	8.153	6.533	8.978	5.476	8.741	7.143	7.828	9.411	6.565	9.308	7.397	8.581	7.803	9.066	7.095	8.865	9.062	5.812	7.938	8.073	7.878	8.456	8.2	5.635	8.808	8.513	7.138
TNFRSF12A	9.635	8.718	6.994	6.519	6.832	5.1	8.159	8.334	8.416	8.071	8.22	8.389	8.191	7.947	7.064	8.078	7.42	7.315	8.763	5.576	8.908	7.771	8.618	5.495	8.125	5.548	4.873	5.823	6.42	8.605	8.371	5.282	9.843	9.259	9.174	7.604	6.079	8.561	7.275	8.521	6.57	8.512	7.764	7.764	7.727	8.479	7.994	7.502	8.949
TNFRSF11B	8.468	9.379	6.789	6.431	8.07	4.036	8.811	6.248	5.318	6.272	8.281	7.01	7.652	9.145	6.458	6.634	6.43	8.025	6.113	7.027	7.154	6.672	6.658	7.033	7.316	6.519	7.369	6.989	6.76	8.343	5.582	6.969	6.37	7.754	8.715	6.219	8.089	6.391	6.64	6.109	7.212	7.31	7.818	5.423	8.974	6.7	5.984	8.251	7.561
TNFRSF10B	11.311	10.81	10.366	11.012	11.086	10.828	10.684	11.087	11.594	10.138	11.444	10.557	11.179	10.598	11.825	10.13	10.382	11.28	11.408	10.587	10.504	11.626	10.818	9.958	11.214	11.026	10.698	11.259	11.054	10.666	10.918	10.612	10.406	11.305	10.828	10.159	11.002	10.95	10.449	10.53	10.638	10.378	11.295	10.727	9.867	10.519	10.856	10.892	10.758
TNFAIP6	10.446	7.847	7.978	6.446	7.821	9.229	9.421	10.925	8.792	9.315	9.416	8.348	7.304	7.56	7.35	6.09	8.515	6.519	10.774	8.008	10.664	9.516	8.21	7.666	11.089	8.226	8.063	9.279	6.296	8.945	7.335	6.867	9.748	9.06	11.371	9.925	8.813	10.113	6.55	8.478	6.621	11.087	10.457	8.245	7.365	6.897	10.832	5.278	9.638
TNFAIP2	11.677	11.946	12.365	9.514	12.306	11.751	11.972	12.014	9.2	11.512	10.951	12.109	10.081	11.84	8.744	10.057	11.389	9.826	12.38	10.707	12.17	10.82	10.388	11.945	11.59	12.54	8.776	12.224	10.598	9.388	8.999	10.075	11.747	11.64	12.538	11.718	11.261	12.068	10.568	11.756	10.35	11.002	11.263	10.374	9.473	9.627	11.616	12.038	11.103
TNC	11.195	12.486	11.08	9.505	11.866	9.217	11.29	11.545	10.882	8.957	10.735	11.023	10.533	10.004	10.546	10.046	10.929	10.972	11.022	9.963	10.006	11.048	10.599	10.437	9.721	11.225	11.483	10.848	10.818	10.69	10.201	10.476	10.949	11.17	10.506	10.933	10.532	10.982	10.323	11.636	11.672	11.003	9.938	10.187	10.704	11.03	8.155	10.602	11.063
TMTC2	8.297	7.865	7.305	7.1	7.586	6.91	8.002	8.917	8.307	7.218	7.425	7.842	6.83	7.118	6.506	7.637	8.45	8.552	7.891	6.331	8.698	7.637	6.909	6.884	7.916	8.411	9.461	8.729	8.144	9.528	9.894	7.223	8.535	7.77	9.054	7.293	8.638	8.483	6.788	9.523	8.403	7.974	7.962	6.574	6.217	8.345	7.124	7.955	8.117
TMTC1	8.756	7.094	8.16	8.729	10.15	6.7	8.11	8.223	7.763	7.941	7.787	12.89	7.571	7.873	7.174	7.607	7.938	7.59	7.388	8.037	11.012	7.909	8.032	7.316	8.134	7.695	7.63	7.878	8.021	9.232	8.908	6.64	9.242	7.631	8.44	8.588	7.396	8.506	6.848	8.335	7.414	8.372	8.692	7.664	8.016	7.056	7.567	7.154	7.684
TMPRSS3	6.733	7.45	7.703	5.174	7.216	6.334	8.506	7.906	3.7	6.453	6.707	6.811	11.525	7.135	6.762	6.451	7.838	6.713	7.278	6.571	6.98	5.7	3.858	7.145	9.824	6.889	6.408	6.505	6.654	8.164	6.53	6.527	7.785	7.218	7.244	6.921	6.642	7.973	7.031	7.294	11.183	6.077	7.607	4.968	6.634	5.079	5.75	7.79	7.493
TMPRSS13	5.921	5.739	7.116	6.276	6.612	7.628	5.57	7.949	6.654	4.472	7.388	7.409	5.943	5.479	7.164	5.53	5.714	5.733	7.031	7.038	8.338	7.003	7.431	6.166	5.858	6.748	4.897	4.863	5.267	8.162	7.692	5.479	7.91	7.245	7.61	6.868	7.358	7.328	7.074	6.768	6.855	6.571	6.068	6.34	6.845	6.702	4.406	6.468	6.428
TMPRSS11B	4.863	5.372	5.576	5.259	5.87	5.802	6.022	6.064	4.585	6.685	5.652	6.801	5.802	6.595	5.818	5.066	5.456	5.635	5.013	5.186	6.392	5.062	6.394	2.104	6.15	4.146	3.379	1.585	5.933	7.513	6.892	4.632	5.812	5.43	6.847	6.464	4.573	7.173	4.797	13.84	5.995	4.315	6.081	5.863	6.278	0.678	5.714	5.456	6.031
TMOD4	6.04	5.771	6.848	5.482	5.307	5.225	6.525	6.031	7.675	3.848	6.119	4.293	5.036	4.897	5.863	4.293	3.897	2.561	2.07	4.293	5.794	5.34	5.843	5.714	6.031	6.94	7.729	6.506	4.954	7.293	7.477	6.528	12.717	7.179	5.209	3.963	7.222	7.265	2.787	6.963	6.764	4.479	2.322	6.248	4.684	10.164	4.573	6.64	6.573
TMIE	5.863	6.64	5.67	6.524	6.568	7.322	4.53	7.455	7.327	7.807	7.031	6.61	4.248	7.946	7.043	5.423	7.851	7.294	6.455	6.509	4.991	3.644	5.329	4.695	7.169	6.033	6.777	5.582	5.661	6.37	7.283	4.853	6.182	6.271	8.16	6.544	5.406	8.103	5.81	4.472	6.354	3.036	4.838	6.102	3.433	6.746	5.267	6.966	5.945
TMEM98	8.748	5.902	7.092	7.516	6.707	6.009	8.77	6.972	8.301	7.72	7.783	8.649	7.471	6.32	9.492	7.212	7.126	6.875	5.142	7.731	9.801	7.296	10.148	5.564	8.899	6.448	5.706	6.509	6.591	9.62	7.114	7.357	8.047	9.442	10.046	7.389	7.973	8.394	6.055	10.355	6.733	8.711	7.834	7.231	7.415	6.489	7.822	6.172	9.301
TMEM95	7.261	8.488	7.117	8.07	6.725	7.789	7.956	7.336	8.025	7.783	7.687	8.528	8.25	7.781	4.413	7.138	8.332	8.423	6.1	7.494	5.109	3.945	5.198	5.399	9.018	5.498	5.758	6.567	7.463	8.224	6.464	6.632	5.536	4.567	8.553	8.289	7.957	6.883	7.264	7.495	5.855	7.429	8.509	6.833	5.158	5.472	4.907	6.834	5.392
TMEM92	7.091	7.672	7.62	6.269	5.776	6.606	7.682	7.451	6.359	8.017	6.295	8.264	6.079	7.791	6.806	6.986	7.781	6.392	6.71	4.233	7.45	4.536	6.685	7.308	7.612	7.465	4.678	5.855	6.692	8.587	8.423	7.178	8.213	6.927	8.151	7.668	6.309	7.941	6.327	7.515	6.463	5.498	7.321	7.199	5.624	5.85	6.387	6.142	5.773
TMEM91	7.181	7.417	8.139	6.668	7.807	7.973	7.502	6.677	5.304	7.226	6.525	8.621	6.562	7.893	6.703	7.124	7.742	5.914	8.242	7.18	8.97	6.533	7.074	4.977	7.128	7.624	7.846	6.492	7.644	8.508	8.929	7.775	7.844	7.753	8.388	6.72	7.259	7.345	8.078	8.011	4.968	6.166	6.94	7.921	7.388	6.933	7.694	7.414	7.97
TMEM88	8.738	4.248	6.129	6.002	5.162	3.935	6.404	4.897	6.848	5.248	6.552	8.595	5.83	4.912	7.032	7.615	4.644	7.056	4.76	6.96	10.742	6.1	4.479	4.76	5.04	7.594	6.109	5.672	6.77	6.098	5.365	5.855	7.398	6.816	8.424	7.459	4.087	6.229	4.621	7.055	7.406	5.158	6.548	6.158	3.597	6.493	4.935	5.885	4.728
TMEM74B	7.688	7.187	8.165	7.3	7.306	7.344	7.536	8.382	7.15	7.982	7.617	8.407	6.545	6.857	6.3	7.675	7.686	7.242	7.686	6.747	9.63	7.101	6.567	6.272	7.7	6.909	6.469	7.047	7.117	7.954	8.148	7.339	8.168	7.635	8.814	7.326	7.253	7.823	6.28	7.446	7.423	7.459	7.58	7.49	7.525	4.256	7.787	6.168	7.053
TMEM74	5.125	7.368	7.662	6.416	6.256	5.579	6.1	7.796	5.158	7.383	6.322	6.509	8.215	6.797	5.658	5.741	6.654	7.252	5.89	6.459	5.154	6.564	5.552	3.154	6.248	5.555	5.075	6.401	6.977	8.273	7.798	6.394	7.978	5.293	7.262	7.055	5.508	6.891	6.352	6.583	6.313	8.083	5.725	4.963	6.571	6.5	5.389	5.567	4.868
TMEM67	5.88	7.335	8.036	7.571	6.709	7.056	7.5	7.58	6.692	7.297	7.741	7.343	7.099	7.538	6.548	6.71	7.793	6.84	6.785	7.022	7.722	7.098	7.096	7.164	7.092	3.935	6.937	7.504	6.766	7.165	7.792	7.18	6.918	7.033	7.067	6.188	6.884	7.872	6.632	7.846	7.163	6.924	6.681	6.385	6.562	7.594	7.119	5.855	5.717
TMEM63A	8.648	8.276	9.196	8.06	8.848	7.717	9.232	8.726	7.147	7.779	7.956	9.169	8.099	7.736	8.095	8.104	8.36	8.929	8.803	8.601	8.928	8.243	8.476	8.344	8.218	9.12	9.868	9.277	7.869	9.823	9.804	7.878	8.658	8.926	8.463	7.612	8.773	8.049	8.668	9.064	8.701	7.997	8.609	7.972	7.982	6.977	7.845	8.83	8.578
TMEM54	7.81	8.893	8.323	9.33	6.983	8.57	7.805	8.832	7.888	8.71	7.582	8.317	7.432	9.161	9.239	7.264	7.456	8.022	7.842	8.919	8.514	8.565	7.687	8.848	7.462	7.018	8.888	9.192	7.337	7.737	7.688	6.958	7.978	7.969	8.009	7.208	8.653	8.001	8.76	9.763	7.949	8.109	8.127	7.928	7.857	6.857	7.698	7.408	8.331
TMEM51	8.235	8.147	7.693	7.48	8.947	8.783	8.832	8.597	7.816	8.556	9.174	8.156	8.068	8.806	7.867	7.302	8.436	6.932	10.393	7.943	8.698	7.951	9.43	7.879	8.468	9.883	7.614	8.609	8.619	8.226	4	8.21	9.384	8.423	9.277	8.362	8.463	9.239	7.365	8.293	7.849	8.793	9.109	7.258	7.524	7.588	8.22	8.097	9.225
TMEM47	10.795	8.876	9.749	8.164	7.92	7.498	9.77	8.35	8.538	7.842	9.662	10.189	8.576	8.122	6.446	8.076	8.241	7.757	9.073	8.084	12.548	9.066	8.693	7.924	8.514	8.461	8.049	7.629	7.069	9.502	8.127	8.477	10.112	9.935	10.201	9.02	7.921	7.872	7.387	10.549	7.961	9.951	10.08	8.549	9.642	9.018	9.01	8.404	10.258
TMEM45A	9.418	9.682	8.181	7.913	7.509	10.926	9.55	8.426	8.214	8.845	8.567	9.259	8.243	8.93	7.629	7.77	8.705	7.876	10.999	7.592	10.75	9.347	9.766	7.19	10.042	7.925	8.438	8.169	7.852	9.231	7.98	7.577	10.32	9.281	10.233	8.619	8.824	9.399	6.889	10.752	7.939	10.268	9.656	7.47	8.343	7.978	9.703	6.606	10.566
TMEM40	4.524	7.561	7.278	3.459	4.285	6.011	6.897	7.23	6.632	6.788	5.789	7.978	6.269	4.823	6.365	4.459	6.519	7.538	6.267	6.223	7.323	5.717	5.684	5.672	7.777	3.307	6.144	6.377	3.632	8.129	7.494	6.464	7.062	6.907	6.801	6.645	3.982	7.816	6.77	8.876	5.828	5.902	7.351	4.315	6.513	3.42	6.029	6.174	6.411
TMEM31	4.878	6.522	6.322	4.787	5.492	5.67	5.318	6.763	5.858	7.11	5.995	6.244	6.343	6.252	5.776	4.027	5.413	6.345	6.505	6.717	7.363	5.456	6.073	5.892	7.273	5.365	6.957	4.178	4.096	7.367	4.678	6.426	6.845	5.97	7.074	4.858	5.527	5.524	3.248	4.755	4.162	4.733	4.548	4.722	4.542	3.233	2.632	4.728	5.76
TMEM259	8.152	9.253	9.399	8.823	9.64	9.124	8.863	8.111	9.98	9.124	9.355	9.579	9.303	8.754	8.771	9.821	9.476	9.074	8.75	7.459	9.096	8.661	8.323	8.985	7.438	8.168	8.487	8.822	7.925	8.169	9.469	9.557	8.265	8.84	7.633	7.89	8.758	7.147	9.209	8.35	7.293	8.01	8.937	9.025	9.562	9.517	9.51	9.241	9.269
TMEM255A	10.346	7.814	7.713	6.231	9.489	9.101	10.25	8.36	5.624	8.799	8.091	6.92	10.073	10.011	9.088	5.423	6.049	6.2	5.641	5.3	7.241	4.812	8.612	5.358	8.437	6.752	7.13	8.271	9.876	6.97	4.995	8.77	8.132	10.119	8.693	9.753	6.807	8.001	8.312	6.287	8.2	6.787	8.563	6.634	7.159	4.853	6.094	9.573	7.083
TMEM254-AS1	6.411	4.644	5.125	6.693	5.689	4.263	3.787	4.977	3.973	3.797	5.661	3	6.34	5.138	4.018	6.511	5.053	4.248	7.042	4.492	7.266	5.403	5.049	4.567	3.053	4.848	5.318	6.707	6.559	4.07	6.441	5.954	3.597	4.603	5.892	2.868	6.1	3.689	4.722	8.013	6.667	5.909	5.121	6.849	5.24	5.664	5.259	4.392	5.966
TMEM252	6.728	6.875	7.238	6.162	6.002	6.727	5.995	7.071	6.168	7.237	6.789	7.805	6.974	7.259	5.511	6.98	7.071	7.488	6.501	4.3	7.761	4.995	5.952	5.684	7.26	6.227	6.721	6.463	6.142	8.101	8.558	6.894	6.952	6.345	7.489	7.03	6.252	7.645	6.688	7.118	6.236	6.368	7.298	6.645	6.162	5.977	6.002	6.579	6.451
TMEM239	5.776	5.453	6.446	6.824	6.733	5.907	5.24	2.868	6.172	4.517	6.823	5.399	6.635	6.66	6.574	5.609	5.296	5.07	4.863	6.322	6.211	4.53	6.75	5.603	6.198	5.961	7.1	4.888	2.433	7.118	6.934	6.236	2.35	6.379	5.138	5.174	5.426	6.252	6.176	5.138	6.221	5.835	5.618	6.413	3.392	6.104	4.95	4.365	5.957
TMEM237	8.703	9.047	8.733	9.09	9.474	9.155	8.661	8.815	9.109	9.146	7.798	8.408	8.84	9.514	8.608	8.466	8.209	7.707	8.128	7.823	8.661	8.86	9.84	8.328	9.379	7.292	8.328	9.925	8.598	8.589	8.75	8.196	8.786	9.071	8.664	8.9	9.262	8.157	9.181	9.552	9.067	7.985	9.396	9.411	7.866	9.343	8.575	8.062	8.675
TMEM232	6.746	6.016	5.94	5.361	4.986	6.32	5.763	4.689	7.174	6.453	2.202	6.007	3.35	7.185	5.629	5.15	2.7	5.75	6.278	5.385	4.897	3.848	3.722	4.433	6.196	4.062	4.977	5.229	5.476	7.807	6.272	5.828	6.824	5.612	4.644	3.907	2.433	5.117	3.776	6.284	5.667	4.263	6.875	4.225	1.433	4.505	4.781	5.873	4.781
TMEM191A	4.591	7.234	6.86	5.912	4.945	6.99	5.19	4.94	4.3	4.902	4.678	4.293	4.963	6.776	5.244	6.806	4.573	4.931	4.717	5.057	4.667	6.86	3.485	6.714	3.632	5.539	5.392	6.506	6.802	5.031	6.274	6.855	6.766	4.426	4.256	4.94	3.689	4.24	8.187	4.3	6.603	4	5	5.138	4.399	5.508	5.066	6.709	4.146
TMEM19	9.779	10.056	9.895	10.101	10.402	10.161	9.896	10.342	9.431	10.477	9.063	9.425	9.768	9.347	9.44	10.065	10.028	10.737	9.116	10.08	9.023	10.01	9.114	9.748	10.78	9.988	10.652	9.831	10.193	9.341	9.915	11.671	10.161	9.61	10.547	10.449	9.962	9.881	10.066	9.685	9.316	9.32	10.179	10.231	9.975	10.742	10.164	9.716	10.705
TMEM180	7.543	7.677	8.368	6.681	7.028	7.703	7.672	9.26	8.137	9.115	6.698	8.303	6.718	7.275	9.088	8.084	7.289	5.561	8.534	7.886	6.466	8.985	7.971	8.119	8.026	7.842	7.257	7.805	6.877	6.138	4.479	7.379	6.967	4.711	7.702	7.748	7.934	8.085	8.412	7.287	7.36	8.044	7.479	8.172	6.925	8.662	6.773	7.361	7.433
TMEM176B	12.924	12.222	12.18	11.984	12.723	12.21	12.739	12.953	12.091	12.289	13.093	10.099	12.826	12.421	11.57	12.29	11.729	11.362	12.693	12.33	11.123	12.137	12.891	11.742	12.43	12.993	10.348	12.937	11.848	11.063	10.572	12.116	12.067	12.52	12.343	12.287	12.973	11.862	12.112	10.742	11.804	12.768	12.012	11.317	12.192	11.045	11.872	11.998	12.97
TMEM176A	12.453	11.553	11.697	10.903	12.219	11.498	11.029	12.341	11.729	11.744	12.101	10.427	11.823	11.645	10.618	11.684	11.081	10.71	12.115	11.059	10.644	11.311	11.519	10.605	11.927	12.514	10.185	12.382	10.601	11.127	10.881	10.841	11.792	11.686	11.817	11.585	11.799	11.384	10.672	9.945	11.322	12.362	11.329	10.106	11.193	10.215	11.282	11.001	12.023
TMEM173	10.294	10.508	10.722	9.387	9.895	8.919	10.554	9.868	9.738	9.036	10.491	11.364	9.638	9.592	8.188	9.656	9.196	9.488	9.952	9.317	11.815	9.813	9.513	9.597	9.715	10.138	8.595	10.271	8.729	9.444	8.949	9.075	10.23	10.04	9.879	9.849	10.764	9.954	10.47	10.552	9.699	9.939	10.095	9.41	9.635	8.685	9.469	11.12	11.647
TMEM17	6.777	7.052	6.519	5.919	6.373	3.263	6.409	5.957	6.09	4.426	7.558	7.64	6.798	3.858	5.489	3.392	3.711	3.609	4.096	3.233	8.394	3.406	3.573	4.621	6.839	6.565	2.888	8.409	4.511	5.406	4.498	2.322	6.999	3.787	6.702	4.209	6.313	5.888	4.104	7.218	7.383	5.433	6.471	5.083	5.536	6.589	4.233	6.858	7.052
TMEM169	6.098	6.828	7.059	4.536	6.104	6.613	7.471	5.902	6.363	7.343	6.309	5.672	6.718	6.711	7.135	2.868	6.349	8.031	6.699	7.61	5.138	6.436	6.935	6.306	5.989	4.479	4.65	5.789	6.959	5.311	5.482	7.114	6.886	5.635	6.372	6.87	4.684	5.664	6.356	5.594	6.545	6.461	6.14	5.582	4.684	4.399	5.322	6.257	5.612
TMEM159	8.438	8.943	7.993	9.101	8.643	8.165	7.901	9.005	9.424	8.809	9.085	8.154	9.643	8.725	8.803	8.651	9.007	7.952	9.237	8.554	8.881	8.254	8.187	8.65	7.828	7.435	8.046	8.356	7.764	7.811	8.001	9.498	8.516	8.017	8.144	8.005	7.394	8.746	9.497	8.815	8.207	7.989	7.589	7.997	8.403	8.212	8.614	8.612	8.507
TMEM158	7.755	8.358	6.291	5.318	6.816	9.468	7.913	7.708	7.135	7.612	7.372	8.167	5.443	5.489	6.939	7.42	9.005	6.066	9.595	7.216	8.222	8.597	8.842	7.115	8.678	6.461	5.027	7.139	4.358	5.698	4.315	5.322	10.003	8.225	7.437	7.042	6.777	8.589	3.278	8.44	6.396	10.168	7.978	4.621	6.036	5.508	8.297	4.585	8.317
TMEM156	9.511	9.428	9.018	9.273	8.246	10.674	8.951	7.712	8.369	9.522	9.62	7.298	10.27	8.241	8.347	9.874	9.202	10.819	7.772	9.342	6.459	9.117	9.977	10.059	7.511	8.475	10.455	9.689	9.7	8.859	10.475	10.671	7.71	10.678	9.52	6.908	9.024	9.777	9.704	7.571	10.563	9.353	8.328	9.165	10.839	9.974	9.725	9.513	10.769
TMEM155	7.7	8.005	8.15	6.768	9.009	6.862	10.016	8.56	6.384	7.916	7.477	6.947	6.246	8.524	5.053	5.013	8.58	7.408	8.805	7.989	6.815	7.636	7.753	8.538	8.43	9.036	6.368	8.977	9.081	7.696	7.848	8.725	9.277	7.401	8.474	7.499	7.568	10.072	7.752	7.234	8.304	7.804	9.153	7.582	8.059	7.379	7.349	9.003	8.67
TMEM154	9.561	8.971	10.148	9.468	10.401	9.165	9.765	10.099	10.074	8.04	8.956	9.425	8.051	8.718	6.428	10.513	8.283	11.493	6.638	10.317	5.413	10.53	8.994	10.551	8.455	9.39	8.576	8.874	11.031	9.21	8.758	9.851	8.063	11.318	7.947	9.529	9.58	9.585	10.034	9.565	9.588	8.69	8.836	10.361	11.113	8.489	9.642	9.7	9.519
TMEM151B	7.586	7.052	6.192	6.869	7.503	7.173	6.829	6.231	7.943	7.08	6.818	7.244	8.011	8.087	8.108	7.579	7.33	7.464	6.306	7.805	4.42	6.874	8.012	6.718	6.094	7.834	7.794	7.305	6.671	5.031	7.557	6.807	7.021	7.67	7.604	7.132	7.065	7.069	5.495	6.823	6.568	6.963	7.453	8.069	6.746	6.484	7.692	7.264	6.278
TMEM150C	9.26	9.504	9.816	7.585	6.2	8.483	9.961	7.693	7.131	7.066	8.622	10.559	9.919	7.44	6.315	6.875	5.336	6.812	8.626	6.803	10.931	7.671	8.219	9.826	9.773	7.902	6.6	9.546	7.888	7.363	7.161	8.234	8.868	8.847	7.621	8.419	8.954	7.534	8.26	9.735	8.01	8.634	9.635	8.145	8.712	6.311	9.029	9.406	9.772
TMEM144	8.414	6.927	7.09	6.674	8.783	7.906	7.968	8.792	6.815	8.333	7.536	8.403	6.588	8.621	6.81	6.594	7.674	8.092	8.507	8.488	9.136	6.847	7.21	7.786	8.304	9.06	6.781	8.176	7.876	7.202	7.297	7.659	8.381	7.66	8.662	8.15	7.725	9.065	7.011	8.782	7.093	7.714	8.143	7.518	7.182	6.672	7.887	8.227	7.118
TMEM143	9.086	9.186	9.412	8.546	8.784	8.377	8.618	9.297	9.547	9.023	8.604	8.886	8.517	9.416	8.707	9.073	9.706	8.876	9.33	9.2	8.899	8.259	8.742	9.326	8.731	8.961	9.34	8.742	8.612	9.908	9.256	8.45	9.62	8.43	9.129	8.719	8.854	7.749	9.289	8.478	9.11	8.204	9.055	9.358	8.518	9.132	8.425	8.958	8.605
TMEM139	7.218	7.101	6.645	5.022	6.667	6.172	7.294	6.44	5.365	5.403	4.209	7.57	6.209	7.793	3.511	4.459	7.539	6.763	4.293	5.053	6.815	4.372	3.406	5.022	5.582	6.263	7.733	5.15	4.907	7.957	8.217	5.818	7.341	4.3	7.124	6.6	4.07	4.892	4.426	7.992	3.888	6.217	6.823	4.7	5.591	6.513	5.585	6.945	5.609
TMEM136	7.944	8.528	8.259	7.133	7.989	6.886	8.266	8.364	7.451	8.952	7.272	8.373	8.076	8.469	8.518	8.276	8.513	8.235	7.816	7.847	8.14	7.362	7.178	6.394	8.732	6.986	7.997	8.168	7.319	6.098	6.053	7.527	7.801	7.054	8.403	8.565	8.142	9.048	8.291	7.587	6.977	7.018	9.04	8.249	7.7	7.564	7.399	7.52	7.556
TMEM133	8.831	8.982	8.454	8.425	7.414	8.476	8.522	7.33	8.511	8.041	8.618	8.641	8.173	3.597	5.733	7.409	6.425	7.684	8.432	4.511	8.894	7.444	7.827	7.595	7.642	7.665	6.838	7.89	8.983	6.49	6.999	7.074	7.687	8.148	8.084	7.35	7.795	5.267	7.969	8.306	7.522	8.221	6.855	6.582	7.903	7.44	8.256	8.655	9.203
TMEM132E	6.948	6.955	6.062	6.1	6.135	5.597	6.15	6.665	6.049	6.42	5.758	7.64	6.455	6.957	6.359	6.064	6.966	6.991	3.536	6.81	7.071	6.418	5.714	6.131	6.487	5.641	6.977	5.453	3.053	7.472	7.64	2.379	6.993	6.548	6.413	6.09	6.565	5.865	6.144	6.837	5.904	6.696	6.7	6.343	6.524	5.986	4.603	3.548	5.469
TMEM132A	6.678	7.647	6.788	6.993	6.793	6.827	7.26	7.52	4.542	8.45	6.682	7.527	5.747	7.644	7.131	6.811	7.102	7.98	7.243	7.452	7.282	6.484	6.42	6.133	5.031	6.776	6.751	3.35	6.379	7.687	7.284	4.626	7.341	6.81	7.105	7.309	2.485	8	5.7	7.03	5.89	5.858	7.632	6.359	5.092	3.036	6.691	5.982	6.843
TMEM129	7.65	8.798	8.413	8.2	8.662	7.802	8.539	8.701	9.214	7.971	8.624	8.935	8.66	8.558	8.022	8.567	7.94	9.192	8.447	8.548	8.906	8.52	8.034	9.403	8.235	8.502	8.627	8.347	8.227	8.838	9.313	8.73	8.722	9.096	8.898	8.051	8.082	7.745	8.45	8.873	9.373	8.374	8.491	8.646	9.412	9.097	8.746	8.145	8.429
TMEM125	6.469	6.629	7.919	5.792	5.385	5.664	7.112	7.328	4.433	8.325	5.652	7.553	5.129	7.033	6.263	6.772	7.733	8.19	6.324	5.092	7.307	3.609	6.361	5.511	7.365	6.309	5.755	6.119	5.825	9.026	8.23	6.508	6.681	6.317	7.59	7.727	5.935	7.159	6.894	9.445	6.113	3.498	6.955	5.43	5.993	2.459	4.843	2.807	5.838
TMEM121	4.485	3.293	6.695	3.991	6.582	6.215	6.276	4.695	4.271	6.215	6.441	6.863	3.322	4.591	3.776	5.933	4.248	4.655	6.085	4.873	7.941	2.926	4.426	5.166	4.472	5.644	5.154	4.343	5.109	3.776	6.18	4.3	5.009	6.818	5.42	4.293	3.787	4.392	7.472	6.186	6.773	7.291	6.047	3.828	5.579	3.644	4.672	6.119	6.3
TMEM119	11.667	12.119	10.469	8.503	9.173	9.515	12.325	9.213	9.741	8.283	12.463	8.292	11.808	9.387	7.526	11.137	8.045	8.194	9.941	7.42	12.315	10.219	12.009	8.004	11.19	8.386	6.489	10.409	8.254	9.297	8.86	8.306	10.935	12.475	9.842	10.287	10.403	10.138	10.411	9.345	7.705	11.758	11.677	8.429	11.058	8.183	12.001	10.556	12.497
TMEM108	5.117	6.256	6.392	3.982	6.154	7.575	4.672	5.062	4.626	6.793	7.451	6.921	6.631	4.863	3.973	4.973	4.935	4.706	6.098	4.853	5.079	5.858	6.425	3.573	4.771	3.907	7.434	4.954	3.621	5.436	5.644	6.182	5.883	7.513	6.366	4.744	4.225	6.421	5.066	3.787	4.256	5.092	7.246	4.888	8.203	8.005	8.117	7.311	5.711
TMEM106C	11.478	10.381	9.808	12.451	10.207	10.729	10.106	11.335	11.162	11.592	11.766	10.445	11.506	11.152	11.711	12.515	9.479	12.118	10.348	11.184	8.502	10.91	11.355	10.679	11.094	10.178	11.203	11.456	11.303	10.389	10.224	10.593	10.213	10.841	10.316	10.616	11.054	10.13	11.157	10.845	10.619	11.389	10.619	11.266	11.501	12.116	11.745	10.427	10.173
TMEM106A	8.274	8.85	8.953	8.24	9.184	8.077	7.906	9.498	7.406	8.595	7.454	9.388	8.227	8.785	8.422	8.14	8.923	8.313	8.612	8.695	8.681	8.528	8.275	8.641	8.477	9.016	8.26	8.698	8.234	8.186	8.382	8.289	9.487	8.647	8.894	8.379	8.693	9.06	7.782	7.8	8.257	7.825	8.862	8.524	8.598	8.376	7.716	8.321	8.539
TMEM100	8.205	7.466	7.794	12.798	5.44	8.174	5.818	6.506	6.916	6.036	5.658	9.156	6.079	6.78	6.737	6.338	8.702	6.98	3.42	10.595	9.18	5.672	5.555	8.149	7.796	6.574	9.225	6.5	6.271	8.18	8.242	7.989	7.862	6.803	7.027	7.208	6.855	6.886	6.664	8.527	5.256	6.396	5.416	8.275	5.776	7.758	11.138	5.368	6.92
TMC7	7.183	7.183	6.945	5.618	5.97	5.86	5.022	7.641	6.229	5.709	6.085	6.443	6.77	6.358	6.282	6.43	6.038	7.445	5.87	6.96	7.158	5.307	7.172	5.456	7.385	6.739	3.278	6.675	5.907	7.728	7.397	5.221	7.531	5.511	6.664	6.999	6.345	7.107	5.641	6.223	6.534	5.865	7.209	6.377	6.204	6.682	6.49	6.531	7.135
TMC5	5.863	6.57	6.192	6.479	6.425	7.72	6.358	8.165	5.372	7.773	4.263	6.479	6.741	7.43	9.214	6.621	5.385	5.88	2.459	4.256	5.678	3.202	3.138	5.329	5.274	3.17	6.002	6.45	7.298	5.307	6.952	6.479	5.104	6.436	6.737	5	6.044	7.181	6.25	5.326	3.186	6.624	6.94	6.02	6.603	6.631	5.225	6.469	2.293
TM6SF2	6.912	7.37	7.687	5.296	6.733	4.426	4.954	4.818	3.973	5.603	7.066	7.49	7.588	5.658	6.7	7.827	8.039	6.902	5.354	5.624	8.009	5.597	4.695	7.289	6.104	7.663	6.948	4.307	4.667	7.121	7.437	7	6.336	5.539	7.773	7.258	6.897	7.594	7.307	7.735	3.973	5.825	8.107	7.875	7.38	7.912	7.071	4.912	6.387
TM4SF18	7.376	7.538	8.988	8.113	7.52	6.691	8.221	8.495	8.156	8.219	8.322	11.198	6.492	8.154	7.115	4.162	8.06	8.501	7.365	7.171	8.66	6.737	7.146	7.047	8.301	7.293	7.257	7.813	6.28	8.075	8.249	7.217	8.939	7.483	8.934	8.207	7.657	7.561	4.307	7.816	7.207	7.675	8.395	6.002	6.66	6.489	7.272	6.219	7.185
TM4SF1	10.504	8.516	10.462	9.844	8.924	9.3	9.981	8.866	10.5	9.722	9.3	13.561	9.116	9.429	8.77	9.235	9.008	9.542	9.19	9.433	12.834	9.587	8.946	9.278	9.38	9.205	9.799	9.591	7.729	11.168	8.612	9.018	11.02	10.149	12.483	10.599	9.962	9.518	8.495	13.237	9.64	10.654	9.952	9.728	9.191	9.546	9.255	9.067	10.085
TLX2	6.242	6.647	5.853	6.477	5.709	5.926	5.036	3.655	6.629	8.028	4.293	3.07	6.592	3.278	7.88	4.873	6.888	4.225	5.17	3.548	7.368	6.607	6.635	5.921	3.472	6.585	6.148	7.622	4.178	5.233	5.062	6.44	3.406	6.038	4.053	3.766	7.083	6.055	4.883	6.315	6.896	5.044	2.963	6.837	5.278	3.104	5.878	2.982	5.897
TLR9	7.833	9.372	9.299	9.58	10.74	8.879	8.368	8.388	12.142	9.894	11.815	8.019	10.735	10.07	10.047	9.765	10.383	10.794	9.714	9.907	7.395	9.16	8.445	9.48	9.275	8.102	9.393	7.735	8.921	9.203	9.446	8.413	8.707	9.289	7.957	8.253	8.521	8.305	9.768	8.052	8.951	8.885	8.944	9.993	8.105	8.591	8.88	9.863	7.34
TLR8	10.161	9.993	10.99	9.742	11.368	10.311	9.761	13.001	8.284	11.301	9.101	11.562	8.501	11.613	8.916	7.405	10.869	9.092	11.864	11.557	9.671	9.78	9.575	10.517	10.412	12.639	7.864	11.444	10.171	9.241	9.301	10.082	12.076	9.001	10.399	10.772	10.226	12.065	8.32	9.005	9.803	10.586	11.086	9.018	7.055	8.827	9.487	10.903	10.487
TLR6	5.498	7.853	7.372	6.469	7.586	8.076	7.8	7.803	3.766	8.218	8.994	8.022	7.768	7.82	6.78	8.22	7.446	6.352	4.828	7.769	5.53	5.695	7.32	8.212	6.287	6.513	5.6	6.906	7.471	7.989	4.044	8.356	7.882	7.599	5.768	6.534	7.33	5.19	6.256	6.446	8.51	7.136	8.365	8.201	6.455	6.927	7.534	7.375	6.858
TLR4	10.158	9.121	8.815	9.429	9.433	8.65	10.226	8.705	8.974	9.387	9.75	10.344	9.661	9.041	9.156	8.96	8.763	9.22	9.715	8.298	8.618	9.4	9.47	8.686	9.237	8.502	7.464	9.255	9.807	8.497	8.476	9.255	8.527	9.127	9.013	8.979	9.843	9.433	9.358	8.428	7.829	9.067	9.763	8.574	8.391	7.341	9.449	8.716	9.903
TLR3	7.262	6.874	7.853	5.539	5.843	5.784	7.79	7.215	5.776	6.246	4.935	8.574	5.202	6.938	5.271	6.396	7.101	6.702	6.542	6.516	7.541	4.336	5.828	6.522	6.732	7.461	5.375	6.174	6.752	7.14	7.237	5.959	7.754	4.498	7.956	7.055	5.436	6.913	3.511	7.683	5.802	6.098	7.745	6.396	5.588	6.011	3.897	6.531	7.64
TLR2	9.152	10.387	10.035	10.603	11.106	10.891	10.169	11.319	8.693	10.984	10.057	10.929	9.544	10.77	10.573	9.301	9.298	8.034	12.726	10.614	9.848	8.589	9.709	9.516	9.904	10.544	8.607	11.163	9.558	8.598	8.873	9.486	10.841	9.861	10.332	9.651	10.115	10.839	8.871	9.189	8.534	9.703	10.686	9.027	7.953	7.965	9.752	9.435	10.345
TLR10	9.271	10.312	10.713	9.328	10.02	11.532	9.497	10.162	12.626	11.553	12.319	9.346	10.996	11.652	11.432	11.434	11.471	11.512	10.573	11.643	7.403	11.278	11.389	12.726	7.832	8.511	7.807	11.496	11.273	10.496	10.672	12.055	9.267	10.815	9.818	9.956	11.085	8.201	12.631	9.676	11.552	11.429	11.403	12.125	9.714	10.841	11.03	11.989	10.717
TLR1	9.664	8.809	9.372	8.918	9.364	9.81	9.185	9.988	8.322	9.598	9.66	10.021	9.602	9.861	8.569	9.424	9.417	8.829	10.335	9.986	8.525	8.903	9.233	10.165	8.984	9.321	6.311	9.66	9.554	8.347	8.525	9.994	9.525	9.168	8.729	9.511	9.575	9.442	8.64	8.391	9.313	9.439	9.481	10.048	7.909	8.419	10.056	9.503	9.53
TLE1	9.103	10.341	11.239	11.01	10.505	7.935	9.137	8.66	11.971	9.147	7.796	12.062	8.007	9.078	6.356	8.518	12.701	10.399	10.082	12.166	10.872	11.422	9.053	12.239	8.586	9.457	9.616	8.181	12.333	9.688	9.495	10.442	9.503	9.797	10.352	8.347	8.362	10.635	11.715	10.065	7.937	8.519	8.681	7.805	7.735	10.196	7.675	8.487	9.781
TLDC1	7.281	7.475	4.863	7.107	7.986	6.986	7.824	5.629	7.295	7.256	7.22	5.508	7.679	8.295	8.313	6.648	7.77	7.35	7.733	8.251	8.074	7.513	8.274	7.583	7.406	7.81	6.868	7.715	7.176	5.868	8.115	9.59	8.288	7.684	5.6	7.67	7.284	6.925	8.295	8.428	7.903	7.853	5.501	7.685	7.647	6.236	8.07	7.36	8.388
TLCD1	8.266	8.499	8.457	7.607	8.976	6.158	6.53	7.771	8.604	8.376	8.936	4.792	8.054	8.216	8.664	7.722	7.155	4.358	8.279	6.527	4.322	8.719	6.32	8.231	4.655	7.993	6.986	7.805	7.104	7.78	7.74	6.345	6.573	9.078	6.884	7.598	8.264	3.104	7.804	8.499	9.005	7.307	6.142	9.071	5.711	4.878	7.711	7.451	7.856
TK2	8.865	9.023	8.672	7.894	9.023	7.846	9.012	9.37	7.709	7.539	8.785	10.07	7.65	8.427	6.092	7.723	7.881	8.322	8.654	8.701	9.962	8.41	7.621	7.767	8.527	9.14	7.689	9.006	8.395	8.183	8.184	8.763	9.595	8.791	9.201	8.282	7.97	8.903	7.596	8.777	8.266	8.592	8.887	7.687	7.665	8.276	7.944	8.665	8.698
TJP2	9.075	9.522	9.493	8.205	9.97	11.261	9.602	10.389	7.657	8.541	8.803	8.481	8.689	9.34	8.178	9.912	9.259	9.926	10.587	8.784	10.389	8.667	8.859	9.171	11.27	9.381	11.305	9.963	8.974	9.101	9.121	9.06	9.268	9.414	10.477	9.237	10.614	9.532	9.285	10.614	9.708	9.312	9.792	8.504	9.647	10.296	9.492	9.429	9.734
TJP1	10.844	9.707	10.671	8.827	8.747	8.376	10.318	9.122	8.813	8.803	9.877	11.672	9.481	8.655	7.93	7.856	8.549	8.569	8.731	8.603	12.189	8.82	8.992	9.135	9.313	9.242	8.791	9	8.138	10.117	8.488	8.806	10.748	10.079	11.067	9.484	9.391	9.521	8.866	11.823	9.483	9.756	10.091	8.887	9.139	8.799	9.156	9.983	10.441
TJAP1	7.156	8.47	8.757	6.148	7.01	8.271	6.152	7.869	8.015	7.837	8.433	7.934	7.916	8.034	6.963	8.484	8.338	4.459	7.399	8.76	8.813	8.202	6.824	7.586	7.354	7.777	8.425	6.678	7.101	9.021	8.634	7.889	7.601	8.113	8.705	8.545	7.787	8.419	3.548	8.292	7.574	7.748	8.5	6.278	7.82	7.431	7.302	8.618	6.883
TIPARP-AS1	6.828	7.536	6.267	5.684	5.863	5.773	5.993	6.531	5.476	6.762	5.597	5.975	5.018	6.559	6.345	6.95	7.516	5.492	6.04	6.797	7.399	5.304	5.88	6.358	5.129	6.322	4.921	3.868	6.92	7.691	7.644	4.517	6.458	7.5	5.84	6.946	5.638	7.116	5.921	6.45	6.814	6.459	7.485	6.079	6.655	6.81	5.031	4.233	6.331
TINAGL1	6.15	7.22	6.777	7.488	7.056	5.902	6.246	6.527	7.272	6.066	6.907	9.406	6.884	7.08	7.26	5.711	7.272	7.766	6.5	5.647	8.614	6.807	6.182	4.626	5.909	5.34	6.592	4.591	6.481	6.485	5.728	6.531	7.099	6.194	8.433	7.85	7.157	6.76	7.119	4.65	5.919	6.564	7.7	6.939	6.728	6.334	6.52	6.176	7.092
TINAG	5.274	7.89	7.32	5.952	4.358	6.192	7.539	8.053	4.858	7.99	6.707	7.811	6.514	7.316	4.733	3.916	6.984	7.641	5.731	7.628	6.306	3.217	6.806	5.296	7.428	5.76	4.018	4.75	4.492	9.327	9.7	6.392	7.649	4.129	5.781	6.748	2.459	7.954	4.573	6.598	3.121	4.959	7.701	5.209	4.776	6.208	4.202	6.644	5.049
TIMP3	14.132	11.743	11.953	10.218	8.612	10.82	13.074	10.865	10.863	10.7	12.909	13.203	12.705	11.763	10.807	10.344	11.733	9.85	11.546	11.902	13.189	10.944	13.078	11.716	10.975	9.828	9.077	10.533	10.408	11.357	12.103	10.41	12.115	13.733	14.092	11.735	9.871	11.723	8.232	12.448	9.455	11.07	11.695	11.592	12.185	11.063	11.468	8.898	13.225
TIMP2	12.615	10.444	11.263	10.983	12.001	11.25	11.646	11.778	10.783	11.031	11.199	13.324	10.89	11.537	9.686	9.857	10.859	11.051	12.209	10.861	13.923	10.673	11.608	10.763	11.419	12.636	9.3	11.103	11.235	11.072	9.707	10.381	11.98	11.621	12.427	11.201	10.846	11.861	10.028	12.259	10.512	11.825	12.04	11.024	10.366	10.343	11.499	10.981	12.525
TIMP1	14.333	14.224	12.789	11.756	12.246	13.807	14.454	14.313	13.209	12.853	14.066	12.582	14.594	14.818	13.851	14.076	12.672	13.935	14.124	13.574	13.654	14.253	15.584	11.638	12.753	14.237	13.276	13.607	14.192	14.116	13.545	11.666	13.957	15.18	15.052	13.932	12.805	14.098	13.053	15.52	14.987	15.08	12.177	13.713	12.925	13.702	12.31	12.297	14.61
TIMD4	10.474	8.595	10.245	11.861	8.498	8.016	10.22	9.155	8.542	8.664	9.056	9.413	10.406	8.492	8.679	9.114	9.165	11.286	8.629	10.392	7.174	8.218	9.249	7.686	9.406	8.174	6.743	10.478	9.386	9.932	11.059	8.619	8.761	9.231	7.597	7.808	11.223	8.845	8.772	7.743	9.013	8.924	9.02	8.264	9.978	8.749	7.683	9.962	9
TIGIT	8.529	8.496	9.849	9.385	10.347	9.526	10.948	10.651	7.528	9.338	9.54	8.876	9.483	10.015	9.567	7.992	10.186	9.35	9.513	11.812	6.263	10.5	8.342	11.981	9.27	11.092	6.657	10.369	11.214	8.556	8.111	10.237	10.189	11.514	8.716	9.542	9.429	10.545	9.758	8.351	11.788	10.623	9.631	10.009	9.61	7.245	7.614	10.959	10.31
TIGD6	5.354	5.843	5.379	4.912	5.524	5.664	6.358	2.655	4.459	6.111	6.358	6.684	4.781	5.655	5.603	4.154	5.43	5.221	5.087	4.315	5.75	4.44	5.703	6.073	6.358	6.955	6.764	4.343	6.446	6.76	5.812	5.938	5.794	6.505	4.818	6.661	5.664	6.588	4.921	6.448	4.95	6.431	3.42	3.154	6.261	4.771	2.766	6.976	6.176
TIGD4	6.972	3.322	4.202	6.192	6.094	4.797	5.709	5.573	5.621	6.55	5.993	6.324	3.573	5.406	4.644	3.459	4.053	4.248	4.973	6.863	6.937	5.252	6.087	6.379	5.825	4.579	5.244	5.991	6.842	7.53	6.503	5.709	6.577	4.916	7.09	6.186	3.379	6.863	3.459	5.389	4.44	4.194	6.505	5.933	3.392	6.092	5.75	5.689	6.002
TIE1	7.973	4.812	8.776	7.27	5.567	7.019	7.464	6.916	7.629	6.595	7.88	10.859	7.33	4.689	6.083	4.728	4.087	6.119	7.422	6.231	11.552	7.613	8.447	6.909	7.233	7.588	9.676	7.048	6.37	7.598	3	6.707	8.319	7.958	9.903	8.422	7.653	5.635	7.427	8.351	7.925	8.613	3.722	7.796	6.681	6.998	5.65	6.908	7.834
TIAM1	9.877	9.01	10.146	8.639	9.481	9.294	10.206	9.3	9.661	8.532	8.727	9.627	9.561	8.874	6.815	9.509	10.24	7.916	10.432	10.781	9.41	8.883	9.783	9.769	9.397	11.45	10.309	10.296	8.462	9.141	9.094	9.849	9.337	8.648	8.701	8.814	9.51	10.24	9.959	10.559	11.24	9.485	8.78	9.233	8.133	9.417	8.981	11.332	10.603
THY1	10.121	10.439	10.474	9.497	9.937	9.903	10.688	9.314	10.213	9.806	10.665	9.815	9.549	9.614	8.918	10.662	9.946	9.44	9.396	9.572	11.281	10.061	10.12	9.338	10.82	9.808	9.127	9.633	7.874	10.777	9.236	9.066	11.217	10.692	11.573	10.142	9.262	9.913	9.968	10.066	10.076	10.972	10.392	9.189	10.416	9.412	10.967	10.24	11.409
THSD7A	7.164	6.09	6.815	6.568	5.389	6.257	7.085	7.777	7.77	6.011	6.391	9.298	5.53	6.272	5.129	5.15	7.016	5.725	4.379	7.595	10.467	6.542	5.524	6.081	6.505	7.702	6.489	6.426	6.385	7.685	7.145	6.158	8.008	5.914	8.3	7.038	6.567	7.182	4.912	8.128	6.576	6.842	7.497	5.675	6.755	5.501	6.174	6.687	6.426
THRAP3	6.872	9.094	8.652	7.996	8.055	8.516	8.547	5.86	5.67	6.724	7.284	8.179	8.297	6.997	8.1	8.086	8.729	8.425	6.805	7.242	5.986	8.287	7.855	6.053	7.176	6.967	7.303	5.117	7.931	6.485	8.145	7.925	5.868	8.202	5.818	7.268	7.762	7.485	7.098	7.339	8.151	7.735	8.046	8.254	8.236	8.783	8.3	8.326	8.497
THEMIS	6.451	7.916	9.55	7.095	9.326	7.163	10.166	8.754	6.102	8.776	7.501	8.111	7.851	8.653	5.104	5.94	9.403	7.3	8.588	9.05	6.912	7.737	7.737	8.415	8.316	8.755	6.525	8.747	8.478	7.583	7.38	7.931	9.347	5.392	7.493	7.485	9.066	9.683	6.263	7.05	8.529	8.992	8.791	6.924	7.619	6.586	7.188	9.372	8.866
THBS3	8.188	8.478	8.233	6.766	7.132	7.844	8.531	7.914	9.141	7.526	8.168	8.792	7.835	8.13	6.99	8.247	7.829	7.665	8.271	7.492	10.89	7.469	8.381	7.443	7.501	7.66	9.324	8.208	6.047	8.865	8.759	7.403	9.399	9.057	9.266	7.401	7.14	8.471	7.87	8.937	7.905	7.704	8.911	8.011	8.507	7.915	7.586	8.168	9.211
THBS2	11.391	9.407	8.916	8.808	7.993	11.311	12.052	10.049	10.116	9.867	11.193	9.346	9.586	9.729	8.855	10.291	9.605	8.692	11.052	9.729	12.973	9.74	11.288	6.827	11.615	8.068	9.694	7.812	9.413	11.783	9.962	8.073	12.007	11.733	12.208	10.249	7.685	10.655	7.42	10.892	8.601	11.092	11.958	9.481	10.243	10.134	11.891	6.194	12.807
THBS1	11.38	8.139	10.009	10.356	7.345	9.103	10.847	9.696	10.513	9.672	8.749	12.677	9.326	10.679	7.468	9.58	11.211	7.564	10.536	9.34	11.145	10.376	9.291	7.695	8.937	7.642	9.294	8.453	8.184	10.9	9.13	9.297	10.563	8.96	10.6	10.149	8.273	9.538	6.644	11.289	8.811	10.779	9.998	9.146	9.835	11.356	10.064	7.754	10.308
THBD	9.782	8.796	10.898	7.627	8.682	6.698	8.571	7.655	7.614	7.781	8.77	11.427	8.254	7.254	7.544	8.217	7.39	8.807	6.954	7.604	11.388	8.542	8.943	9.053	7.167	10.065	7.425	8.99	6.244	8.313	7.494	7.779	9.47	9.3	9.756	9.143	9.592	8.778	8.617	10.224	9.773	9.078	7.468	8.741	7.354	8.023	8.145	9.611	10.744
THAP7-AS1	7.539	6.225	6.349	3.711	5.993	5.947	4.555	4.358	6.476	5.403	5.784	5.278	5.24	6.042	3.644	4.329	3.336	6.595	7.629	7.003	6.776	6.164	4.689	6.154	7.293	4.755	3.818	2.722	4.902	6.616	7.705	6.792	6.127	7.647	4.858	6.327	3.755	7.397	7.293	5.406	6.875	6.477	7.512	4.225	6.176	3.186	3.935	4.548	5.626
THAP3	6.838	5.005	4.466	6.601	6.487	4.053	4.771	5.739	5.307	7.318	4.823	7.171	5.463	6.625	5.828	6.998	5.009	6.144	7.007	7.035	7.095	6.961	6.545	6.113	6.75	5.252	4.433	4.17	5.717	5.456	7.11	5.083	7.015	5.406	6.589	6.907	5.142	7.425	4.35	5.009	3.916	6.168	7.042	4.678	6.119	7.153	6.96	6.91	4.843
TGM4	3	7.815	7.049	4.621	4.838	5.781	7.073	7.373	4.079	7.768	6.079	7.262	6.699	7.498	6.441	6.542	7.497	8.038	6.038	7.095	4.579	5.104	2.907	4.293	7.492	4.3	4.35	6.233	4.744	8.326	7.334	6.123	8.426	6.087	6.111	6.922	5.225	7.839	6.318	6.927	5.361	4.797	7.231	5.423	5.989	3.573	4.459	6.135	4.42
TGM2	10.092	9.769	10.673	9.506	9.456	10.006	10.779	10.94	10.342	11.033	9.547	10.231	9.801	10.295	8.64	8.698	10.476	9.722	10.606	9.99	10.1	9.75	10.179	9.312	9.988	10.07	9.823	9.724	9.679	10.255	8.593	10.406	10.649	9.508	10.575	10.38	10.045	10.589	9.766	9.988	9.866	9.975	9.993	9.559	9.351	8.662	9.464	9.682	9.608
TGIF2	8.603	9.275	9.051	8.366	9.314	9.277	9.407	8.428	9.205	9.17	9.512	7.632	9.278	8.629	9.501	9.725	8.897	8.807	8.767	8.534	7.73	8.116	9.127	8.545	9.406	9.012	9.146	8.794	8.743	9.047	9.688	9.403	8.638	8.654	8.955	8.576	8.655	8.766	9.087	8.624	8.328	8.887	8.767	8.581	9.059	9.049	9.183	9.847	9.315
TGIF1	9.719	10.735	11.406	12.536	11.567	10.8	10.363	11.088	12.011	10.936	10.743	10.211	9.233	12.414	12.073	10.453	11.92	7.718	11.697	11.859	10.255	12.024	10.09	10.098	10.107	10.42	10.853	10.316	10.414	8.678	8.91	10.432	9.612	10.817	10.549	9.53	11.068	9.86	10.508	10.378	11.068	11.206	9.416	11.468	11.169	7.757	10.061	9.227	10.539
TGFBR3	9.626	7.805	10.69	9.413	8.728	8.531	8.976	8.263	7.663	7.735	7.498	13.167	8.004	7.693	7.063	7.737	7.237	8.643	8.706	10.93	11.614	8.089	7.667	9.532	7.767	10.656	8.412	8.396	10.453	9.345	8.82	8.878	9.025	8.409	9.178	8.986	9.287	10.52	7.244	10.67	9.456	8.635	8.306	9.118	7.534	7.903	6.939	8.883	8.685
TGFBI	10.586	11.058	11.302	9.204	11.719	11.623	11.757	12.477	10.682	10.965	11.676	12.671	9.361	11.666	10.127	9.626	11.605	10.022	12.338	10.902	12.627	10.69	12.495	10.715	12.399	12.381	10.365	10.684	9.842	11.032	9.493	11.34	13.359	10.618	13.045	10.758	10.749	12.309	9.764	11.28	11.57	12.062	11.822	11.125	9.446	11.176	11.34	10.888	12.944
TGFB1I1	9.736	9.016	9.779	8.214	8.306	8.992	9.149	8.537	8.44	8.304	9.269	10.9	8.802	7.979	6.645	9.106	6.884	7.675	9.457	5.758	12.334	8.759	8.733	7.34	8.951	7.77	8.502	8.121	7.268	9.543	7.61	7.293	9.289	9.256	10.23	8.578	8.295	8.162	8.202	10.094	8.564	9.456	8.287	8.391	9.564	7.409	8.534	7.34	9.602
TFRC	15.984	14.359	13.317	12.866	13.987	13.6	13.162	14.377	15.036	14.749	13.514	10.221	15.087	13.93	14.177	13.438	13.843	13.872	14.636	14.458	11.116	14.032	13.886	13.847	14.663	15.102	11.767	14.259	14.564	12.623	12.296	12.126	12.891	13.177	14.208	14.54	13.815	14.168	14.087	13.029	13.604	13.993	13.673	14.144	13.681	13.47	14.096	14.015	13.097
TFPI2	5.961	4.995	6.722	3.07	7.427	3.154	10.708	3.632	5.805	4.17	5.45	3.336	4.044	7.146	1.807	6.616	2.868	2.485	3.036	6.345	5.062	7.762	5.217	4.492	14.148	2.963	1.848	8.352	1.536	8.778	7.637	3.632	2.632	8.349	8.651	7.312	5.256	3.406	3.263	4.907	5.259	7.999	3.982	6.943	6.562	5.365	3.233	7.205	7.465
TFPI	9.581	8.379	10.802	10	9.547	9.169	9.634	8.864	9.326	7.973	9.181	10.354	9.061	7.191	8.898	7.937	8.229	9.906	10.561	9.301	12.227	9.905	9.438	9.639	8.924	9.86	9.266	9.457	9.135	9.188	9.001	9.795	9.876	8.818	10.353	9.582	10.576	7.748	9.136	10.533	10.277	10.581	9.251	9.556	8.167	9.29	8.656	9.284	9.557
TFEC	12.329	9.977	10.794	9.021	10.886	10.667	11.173	10.427	8.505	10.395	10.454	9.158	11.901	10.794	8.903	9.484	9.036	8.499	10.464	9.499	9.125	9.651	10.21	10.765	11.462	11.131	6.16	11.287	10.131	7.814	7.583	9.407	10.047	10.784	10.169	10.825	11.228	10.869	9.728	8.899	9.652	10.93	11.233	9.186	10.1	7.397	11.508	11.499	11.013
TFAP2A-AS1	8.309	9.202	6.862	6.055	7.711	8.891	8.804	7.42	5.113	6.425	7.963	7.222	8.078	6.87	8.683	6.104	7.093	8.922	8.589	6.606	5.698	6.223	7.766	6.898	7.852	5.933	6.481	6.702	7.29	9.06	9.772	8.351	7.522	7.848	8.813	9.354	6.827	8.079	5.198	6.45	6.271	9.06	8.885	8.652	5.65	5.914	9.217	8.835	8.041
TEX35	5.296	6.509	6.446	5.984	5.89	5.304	6.025	7.308	6.645	7.002	3.916	4.233	5.89	4.858	5.695	7.045	7.031	7.428	6.789	6.04	7.292	6.835	7.119	7.018	6.661	7.127	7.011	3.954	5.311	6.999	7.2	6.583	7.231	5.576	7.485	5.838	3.828	7.487	6.271	7.509	3.597	4.315	7.326	5.98	6.366	6.878	6.075	6.209	5.926
TEX26-AS1	6.794	8.706	6.202	6.783	4.44	6.884	8.134	6.391	4.848	8.559	5.049	6.244	5.741	6.361	6.06	6.002	8.782	6.172	7.342	7.531	7.13	6.471	7.348	4.561	8.247	5.031	5.873	6.78	4.902	7.122	6.511	6.589	9.048	6.338	6.384	7.115	5.252	7.746	7.032	5.692	5.921	6.999	8.821	4.036	6.939	6.263	5.885	5.883	4.959
TEX2	9.474	8.66	9.036	8.758	9.895	9.321	9.41	9.204	9.019	9.447	8.653	10.462	8.717	9.516	8.329	9.043	8.828	8.561	9.832	9.511	9.585	9.07	9.174	8.545	8.903	9.574	8.701	9.759	9.022	8.889	8.818	8.733	9.856	8.856	9.344	9.156	8.991	9.731	8.878	10.184	9.627	9.218	9.072	9.01	8.319	8.865	9.077	9.735	9.413
TEX19	10.447	8.032	7.955	6.657	4.655	6.495	7.534	7.278	7.379	7.857	6.37	7.544	8.199	7.577	5.67	7.035	7.714	7.727	3.573	7.376	6.784	6.654	6.426	6.802	7.648	6.631	4.524	6.818	7.41	7.576	7.313	6.833	7.306	5.989	6.586	7.621	6.863	7.86	6.951	7.672	5.53	6.696	7.274	6.484	5.933	6.469	4.315	7.204	6.621
TENM3	4.35	7.078	6.743	5.206	6.791	6.758	7.056	6.573	6.777	5.868	7.808	7.938	6.772	5.406	3.511	6.528	6.257	4.76	5.993	4.365	9.33	6.168	6.768	7.02	7.485	6.476	7.081	7.285	6.198	5.6	4.194	5.815	8.266	7.055	8.799	8.273	6.771	6.511	7.054	6.72	6.907	6.104	7.143	6.725	7.325	5.658	6.057	6.626	8.086
TENM2	3.954	5.585	6.318	3.248	4.459	3.561	5.647	3.787	4.511	3.406	4.536	4.883	6.123	5.036	4.807	3.561	2.888	4.104	6.044	4.307	5.022	2.585	3	1.766	2.609	4.548	1.632	2.379	5.853	4.329	4.358	3.104	5.638	5.365	2.963	5.35	3.797	4.07	5.485	7.981	3.991	2.963	5.049	3.053	3.07	2.233	3.293	5.82	1.766
TEK	8.343	6.029	8.597	7.472	6.324	5.76	7.604	6.835	7.332	6.111	7.468	11.496	5.926	7.472	5.907	5.138	7.243	7.281	3.548	6.873	11.006	6.589	7.374	7.013	7.426	7.99	6.86	7.289	5.087	8.67	6.91	6.913	8.355	7.799	8.6	7.82	7.752	7.723	7.047	8.086	7.589	7.161	5.771	6.85	6.733	7.096	5.926	7.544	7.843
TECTA	3.926	4.655	4.75	4.186	4.293	5.998	5.04	3.07	3.7	3.511	5.885	6.485	5.489	3.087	3.018	5.459	6.148	6.256	5.07	3.897	6.485	2.982	5.703	5.632	5.87	4.511	5.514	5.35	5.005	8.349	4.044	5.365	6.693	5.154	6.868	6.53	4.776	4.644	5.728	7.082	6.789	2.511	5.966	4.485	3.711	6.394	6.317	4.561	3.379
TECPR2	8.877	8.917	8.346	9.1	8.764	8.757	8.604	8.593	9.188	8.552	8.546	9.245	9.244	8.078	9.202	8.661	8.495	7.906	8.56	8.529	9.251	8.821	8.508	8.83	7.148	9.354	9.165	8.606	8.364	9.332	8.302	8.037	8.533	9.468	8.593	9.165	9.004	8.545	8.353	8.933	9.137	8.272	8.233	9.227	8.716	8.197	8.369	9.166	8.612
TEAD4	5.755	6.463	5.89	5.684	7.487	6.031	6.408	8.61	6.582	4.307	6.206	8.4	7.07	7.606	3.973	5.733	7.886	4.802	6.828	7.901	8.496	5.692	6.61	6.487	6.814	6.655	3.963	3.776	6.974	6.375	4.379	3.036	9.437	5.792	7.918	6.129	8.447	4.728	5.626	6.703	6.631	6.741	7.106	6.261	3.35	7.776	6.913	4.678	7.044
TEAD2	7.982	6.459	8.196	9.782	8.694	8.431	7.84	5.635	6.951	9.212	7.7	8.601	7.864	9.633	7.845	8.497	6.463	5.022	7.22	3.485	9.229	7.107	7.867	6.55	5.752	7.531	7.507	7.385	6.111	7.127	7.149	7.052	6.17	7.404	8.267	5.009	8.878	7.8	6.976	7.195	6.95	7.037	5.81	7.143	7.919	6.775	7.091	7.76	8.024
TEAD1	10.42	10.033	9.558	8.264	8.916	8.707	10.55	9.272	8.937	7.7	10.236	11.106	9.156	8.171	7.197	8.507	9.82	8.509	9.19	8.276	12.224	8.43	8.838	8.953	11.549	9.749	7.67	9.247	8.796	9.936	8.29	8.33	11.953	10.513	11.225	10.646	8.577	10.374	8.006	11.248	8.783	10.227	12.363	8.278	9.961	8.994	9.321	9.1	10.973
TDO2	10.217	8.807	8.861	8.143	8.79	9.087	8.973	8.99	9.733	8.679	10.518	8.527	9.358	9.178	7.435	8.598	9.05	6.42	8.161	7.915	9.192	10.473	9.899	7.974	10.257	8.542	7.47	8.727	6.534	8.176	7.713	7.607	8.89	9.956	10.267	8.962	8.954	8.443	8.501	9.372	9.47	11.042	8.607	7.776	7.601	6.727	9.652	8.615	10.655
TCRBV15S1	5.296	6.18	7.129	4.278	7.642	5.935	8.087	6.762	6.459	6.423	6.77	5.17	5.576	4.517	3.597	5.466	7.555	7.184	7.032	4.42	7.812	6.044	3	7.003	3.667	8.117	3.07	6.776	6.713	6.927	7.006	7.148	5.843	6.055	4.986	6.579	7.114	3.307	6.728	3.293	7.935	4.797	5.755	7.012	3.217	4.263	3.07	7.207	7.256
TCRAVN1	5.989	6.178	7.178	6.363	2.907	3.248	6.484	4.485	4.104	5.396	6.062	5.928	5.672	4.217	5.365	3.17	5.848	6.14	3.104	2.7	5.479	4.446	2.828	6.005	6.349	6.246	4.986	6.17	6.516	7.061	7.296	6.482	5.776	2.609	5.672	6.298	6.474	6.025	5.096	5.392	7.587	6.363	6.672	2.293	6.002	5.17	3.446	7.203	6.977
TCRA	7.113	6.391	8.041	6.005	6.81	5.815	8.074	7.147	4.472	6.574	6.497	6.248	6.74	9.107	5.802	6.254	6.894	7.436	5.709	7.258	6.884	6.416	6.528	6.96	5.763	7.26	6.418	7.85	10.218	7.961	6.645	7.585	7.924	5.125	6.469	7.966	7.237	8.15	6.767	6.425	8.837	6.302	7.863	6.912	6.391	6.693	5.933	8.057	8.205
TCP11L2	7.921	8.191	8.124	7.766	7.34	7.228	8.178	8.2	7.998	7.886	6.687	8.566	7.705	8.748	7.24	7.783	8.215	8.666	7.28	7.673	8.062	8.028	7.023	7.255	8.345	7.482	8.441	7.302	7.43	9.445	8.916	6.877	9.236	6.336	7.973	8.057	7.888	8.539	7.296	5.83	6.326	7.459	8.444	7.229	7.342	7.098	7.754	7.501	7.426
TCP11L1	8.479	7.647	7.655	7.531	8.491	8.773	8.007	8.325	6.411	8.218	7.763	7.859	7.242	8.745	7.999	7.523	8.527	7.259	8.711	8.509	6.93	8.377	7.174	8.395	8.183	8.163	7.219	8.218	9.309	5.186	7.799	7.545	8	8.033	6.798	7.818	8.075	8.215	7.808	7.021	8.367	8.405	8.273	8.947	7.531	7.308	7.438	7.645	7.716
TCP10L	7.066	6.985	7.266	5.501	6.318	6.779	6.244	6.696	6.242	6.944	6.144	6.706	6.123	6.873	5.213	6.073	6.732	7.533	5.902	7.035	7.199	5.805	6.638	6.009	7.334	6.295	6.448	6.545	6.7	8.005	7.771	6.604	6.121	5.87	6.379	6.668	5.635	7.267	6.256	6.261	6.764	6.619	7.198	6.448	6.459	6.064	6.497	6.09	6.43
TCN2	10.09	8.892	9.839	9.256	10.261	9.417	9.48	10.627	9.13	9.751	9.071	9.255	9.176	10.398	9.885	9.837	9.942	9.686	10.273	9.533	10.376	9.303	9.296	8.507	9.592	9.918	7.803	10.944	10.044	9.559	9.326	9.498	9.91	9.438	9.531	9.295	10.681	10.166	8.042	8.896	8.821	10.146	10.071	8.734	8.998	9.03	8.884	9.917	10.004
TCN1	5.76	7.22	7.987	4.24	5.98	2.963	6.854	7.009	5.684	6.87	6.451	7.793	7.315	7.171	5.629	6.352	7.617	5.736	4.982	6.582	7.674	4.392	3.621	3.186	5.053	6.713	2.926	5.991	6.418	6.568	7.092	4.446	7.056	5.755	7.737	7.21	5.739	7.136	3.07	13.403	6.304	6.04	6.505	6.111	6.748	5.267	6.131	5.293	5.198
TCL6	3.954	5.005	5.133	6.131	7.5	8.662	4.823	3.945	7.27	5.652	4.343	4.104	4.695	5.142	6.775	8.964	7.414	5.626	4.009	8.543	3.926	3.848	5.527	8.009	4.672	5.009	8.885	4.113	7.268	9.412	10.119	7.839	4.138	6.699	4.744	3.991	4.771	5.609	4.027	3.667	4.087	8.493	5.511	7.011	7.188	9.35	8.783	4.336	4.492
TCL1A	11.491	8.122	10.631	12.406	14.855	13.898	10.139	7.94	14.533	12.926	5.539	9.002	10.105	14.638	14.341	14.808	14.295	5.385	6.637	13.361	7.513	13.766	13.629	14.598	7.907	11.527	14.154	13.244	13.343	13.356	14.404	11.713	9.522	6.872	8.509	7.888	11.146	7.028	10.278	7.665	8.711	13.462	8.08	13.657	14.378	14.681	14.164	10.525	11.623
TCF7L2	11.159	9.488	11.098	9.451	9.974	9.956	10.345	10.577	9.345	9.754	9.445	13.478	9.32	9.306	8.869	8.804	9.187	8.334	10.643	9.82	13.024	9.225	11.005	10.21	9.74	11.704	10.392	10.807	9.085	10.777	9.926	9.393	11.191	9.923	10.847	9.809	9.778	10.265	8.863	11.496	9.296	10.436	9.942	9.213	9.356	9.065	9.548	10.346	10.714
TCF7L1	8.123	7.736	8.925	6.919	6.391	7.031	7.874	7.935	7.764	7.588	7.682	9.323	7.791	7.243	5.888	7.953	7.947	7.412	7.187	7.579	10.364	6.83	7.062	7.703	7.473	8.31	6.965	7.84	6.555	8.584	8.034	6.881	8.326	7.714	8.537	8.116	7.717	7.329	6.682	8.88	6.797	6.613	7.705	7.656	6.789	7.069	6.677	7.756	7.603
TCF21	7.247	5.206	4.406	7.577	5.044	5.957	6.194	1.485	6.824	4.661	5.921	11.822	4.706	5.952	6.263	7.097	6.508	3.878	5.818	2.926	6.789	5.689	5.511	5.773	5.274	5.446	5.731	5.005	5.86	7.188	6.768	3.42	4.621	5.558	7.515	5.174	6.064	5.588	6.221	3.585	2.459	6.76	6.652	3.524	6.358	6.166	3.036	5.664	2.868
TCERG1L	6.464	6.816	7.692	6.022	6.632	5.895	6.713	7.45	6.445	6.994	6.047	7.352	5.564	6.74	5.938	6.148	7.171	7.234	5.667	7.14	6.051	5.776	5.667	6.7	7.155	6.921	5.672	6.638	6.307	7.213	7.083	6.257	7.225	6.098	5.97	7.122	5.403	6.583	6.051	6.416	5.036	5.924	5.013	6.65	6.592	2.807	5.875	5.973	3.597
TCEB3B	3.766	6.293	4.322	4.248	3.982	5.443	5.792	3.733	6.628	5.966	5.17	4.466	5.501	6.789	6.664	6.513	5.986	5.931	3.392	4.7	3.926	5.564	5.797	5.635	6.692	3.053	5.744	1.322	5.771	7.297	5.95	5.865	6.382	2.561	5.296	4.626	5.655	6.293	4.818	5.95	5.678	5.709	6.953	5.977	6.309	6.359	5.229	6.421	5.129
TCEAL4	11.381	9.562	10.226	11.83	10.718	11.726	10.413	9.268	11.855	8.638	11.205	11.917	11.182	10.921	11.489	8.674	9.892	8.925	11.661	11.221	12.129	9.604	10.923	10.894	11.42	11.042	10.861	10.453	10.692	11.038	9.849	10.552	11.15	11.247	11.187	12.353	10.102	8.933	10.456	11.423	10.746	10.059	11.46	11.27	9.69	10.561	10.545	10.455	11.264
TCAP	4.542	6.78	4.271	6.739	6.38	5.675	5.555	4.977	4.542	4.823	4.597	4.178	5.092	5.04	4.53	4.863	6.235	7.775	4.365	7.545	4.392	4.982	4.902	5.018	7.097	5	8.354	5.658	4.711	5.469	7.832	4.186	13.285	4.912	3.897	4.945	6.657	6.403	4.498	4.129	3.888	3.585	7.156	5.868	4.548	9.973	3.485	4.802	6.654
TBX6	8.075	7.815	8.207	7.078	6.783	6.433	7.431	7.907	6.85	7.976	7.025	7.293	6.741	8.042	6.91	6.672	8.308	7.605	7.505	7.256	7.43	7.436	7.434	6.969	7.809	7.42	7.464	6.256	6.5	8.388	8.122	7.184	7.953	7.678	7.711	7.909	7.142	8.126	6.741	6.679	5.863	6.891	8.219	7.667	7.42	6.873	5.982	6.655	6.25
TBX3	8.916	7.83	7.479	7.497	8.211	8.874	8.106	6.713	7.661	6.661	8.553	9.246	8.173	6.271	5.385	4.178	5.24	4.087	8.395	4.597	10.203	7.271	8.721	7.11	7.335	7.524	7.193	8.116	4.505	7.974	7.467	8.698	8.708	7.848	7.856	7.149	7.385	7.449	6.267	9.421	5.632	7.827	7.636	7.773	6.927	7.55	8.176	6.968	7.559
TBC1D8B	7.464	7.919	7.94	8.059	6.343	7.588	6.411	6.779	8.212	7.8	7.752	7.781	9.139	7.131	7.489	6.811	7.624	8.194	5.567	6.445	7.292	8.856	8.822	7.082	7.463	6.318	8.068	8.071	3.307	8.185	7.872	9.428	6.918	7.015	7.358	7.56	7.196	6.775	9.552	6.955	5.703	7.636	8.406	8.156	8.418	7.737	8.359	7.15	7.166
TBC1D8	9.319	9.416	9.591	9.082	10.836	10.31	9.551	9.938	8.025	8.602	9.12	10.389	8.273	10.255	9.911	9.722	10.289	7.399	10.365	10.139	9.803	8.47	9.15	11.152	8.716	9.266	7.94	9.646	8.829	8.999	8.074	8.072	9.684	8.591	9.43	9.016	9.525	8.358	8.298	9.877	8.846	8.736	9.175	11.058	8.31	8.091	8.457	9.975	9.052
TBC1D24	8.162	7.954	7.488	7.264	7.746	6.664	8.191	7.656	7.584	7.933	7.228	8.47	7.534	6.631	8.62	7.324	8.532	8.408	7.236	7.78	8.971	8.108	8.196	8.479	9.077	8.794	10.778	8.845	7.948	8.797	9.363	7.895	8.148	7.254	7.456	7.989	7.901	8.092	7.818	8.894	7.57	7.781	7.481	9.182	8.697	9.2	7.409	7.998	7.804
TBC1D21	6.43	7.624	7.433	6.509	5.855	6.196	6.506	6.974	7.477	7.316	6.756	7.821	7.348	7.873	7.283	7.454	5.954	6.892	6.748	6.476	4.94	5.416	4.853	6.359	5.278	6.92	6.17	6.814	4.459	7.516	8.386	6.909	7.909	6.999	6.343	6.999	6.733	7.744	5.555	5.618	5.807	6.664	6.89	6.935	7.093	6.062	6.334	7.087	6.053
TBC1D16	9.477	7.242	7.567	7.943	7.417	7.616	8.704	8.475	6.259	6.834	8.402	7.655	8.062	6.389	4.655	6.389	6.732	6.642	8.55	7.435	11.445	6.842	8.408	6.788	8.122	8.016	7.358	7.93	4.921	7.86	6.944	7.97	8.387	8.152	8.897	7.764	7.672	7.888	5.752	8.955	6.906	7.794	8.521	7.731	7.194	6.272	8.485	7.117	8.834
TBC1D10C	9.592	11.345	11.118	9.984	10.663	10.164	10.554	10.177	10.715	10.052	9.628	9.797	10.5	9.876	10.09	11.501	10.036	11.56	9.914	10.387	8.673	11.061	10.329	10.901	9.609	10.83	11.946	10.757	10.254	10.198	11.055	11.576	10.306	10.674	8.592	9.045	9.94	9.967	11.013	9.247	11.203	10.102	9.824	10.533	11.554	10.334	10.317	11.381	10.687
TAT	6.282	6.525	4.892	6.468	6.254	6.86	6.597	6.582	7.404	6.891	4.379	6.642	6.837	6.662	6.784	6.97	7.357	5.97	6.825	6.276	6.806	6.022	6.401	6.313	7.14	6.092	7.603	6.93	7.086	6.029	6.517	6.248	7.436	6.485	6.567	6.047	7.005	5.747	7.155	6.04	6.664	4.178	4.883	6.296	1.322	6.57	6.408	7.228	5.552
TASP1	5.667	6.662	3.446	3.632	4.672	6.472	6.326	3.138	4.492	6.146	6.662	7.092	6.142	5.469	6.674	6.347	6.833	6.127	7.33	6.313	3.991	5.733	7.377	6.311	5.909	2.766	5.307	6.834	6.25	4.585	4.968	6.624	2.888	5.524	6.256	6.223	6.24	6.784	6.16	3.848	5.527	5.989	6.959	6.873	6.178	7.011	5.728	6.329	6.739
TAS2R50	6.44	7.106	6.624	5.125	6.295	5.285	6.438	7.048	6.295	6.718	6.433	7.285	5.773	6.129	5.433	5.815	6.469	5.904	5.555	6.182	6.803	5.361	5.329	5.933	6.729	6.109	5.436	6.464	6.027	7.632	7.397	6.828	6.907	5.773	7.237	6.186	6.079	6.085	5.87	7.207	6.166	5.289	7.202	5.784	5.667	5.138	3.548	5.823	6.304
TAS2R5	4.963	3.406	3.524	5.902	7.771	5.709	5.709	3.689	3.858	3.365	6.508	6.327	5.307	4.285	7.115	3.838	2.722	3.561	6.37	2.807	7.531	6.336	4.632	7.1	4.104	5.947	8.625	6.484	3.878	4.689	7.353	5.695	2.888	6.282	7.043	3.42	5.733	4.585	3.755	6.714	7.127	3.848	4.343	7.324	6.138	6.092	7.197	3.018	6.129
TAS2R39	7.139	7.562	6.728	5.895	6.166	6.406	6.411	6.186	5.632	6.684	6.638	6.7	5.289	7.331	6.138	4.868	7.123	6.902	5.022	5.67	6.621	5.501	6.156	5.233	6.516	7.082	6.752	6.16	3.548	6.675	7.737	5.57	6.562	6.055	7.54	6.642	4.555	4.973	3.711	2.868	6.583	6.133	6.733	4.638	5.781	4.225	6.661	6.409	6.244
TAS2R19	6.372	6.968	7.148	5.333	2.036	5.975	6.61	6.263	5.548	6.989	6.394	6.837	6.002	6.24	4.524	5.558	6.606	7.435	6.198	5.382	6.336	1.138	5.252	3.278	6.873	2.926	5.221	6.053	5.954	6.396	6.544	6.07	5.555	4.986	6.909	5.83	1.322	7.338	5.182	3.678	6.582	5.681	6.225	6.02	3.154	6.689	6.184	5.928	5.681
TAS2R16	6.129	7.048	6.767	5.843	6.022	5.096	6.472	3.17	6.379	7.254	4.446	6.807	5.347	7.201	5.722	6.284	7.223	7.043	5.013	6.436	6.32	5.517	6.087	5.567	6.947	6.138	5.818	5.018	6.736	8.098	2.982	6.25	2.907	4.787	6.469	6.736	5.695	6.567	4.684	6.304	4.446	4.621	6.083	4.807	5.19	4.733	4.991	5.469	5.591
TAS2R10	6.236	7.465	7.078	4.087	6.414	1.926	7.094	6.2	4.858	5.07	5.954	7.343	4.626	5.947	4.644	5.597	6.018	7.455	3.991	4.76	7.378	5.053	6.125	7.474	6.857	6.849	5.018	6.724	6.244	6.699	7.419	6.907	6.06	6.52	7.772	7.398	5.542	6.854	5.973	7.099	7.621	5.501	5.957	6.302	6.027	7.672	5.278	6.915	5.818
TAS2R1	6.125	7.764	7.421	3.755	5.361	4.096	6.577	7.487	6.524	6.915	5.209	7.414	6.04	6.797	6.223	7.367	7.925	7.155	5.794	6.085	6.969	6.096	5.916	4.542	7.189	5.489	4.585	6.637	4.343	7.558	7.676	4.399	6.397	6.825	6.501	6.577	5.766	7.545	7.101	5.354	6.642	6.411	7.299	7.125	6.647	6.87	6.525	6.775	6.824
TAS1R1	6.007	8.2	7.203	6.737	6.779	6.967	7.727	7.795	6.827	8.133	6.43	6.267	6.327	6.322	6.463	7.64	7.343	6.775	6.585	6.622	7.957	6.779	6.304	3.982	7.227	4.561	4.517	7.065	4.053	7.493	9.621	6.845	7.743	7.009	8.29	7.315	6.926	7.739	2.233	4.146	6.806	6.721	8.262	7.842	7.444	6.477	7	3.722	6.391
TARDBPP1	6.894	3.973	6.289	2.888	5.206	5.194	5.271	6.421	3.217	6.404	5.6	6.637	3.848	6.75	4.792	5.892	5.65	6.607	5.591	3.982	4.833	3.202	5.87	5.361	6.702	4.113	3.433	6.005	5.626	4.838	6.35	5.698	4.385	4.178	6.787	5.792	3.138	6.892	3.621	2.945	4.833	3.878	3.954	3.776	6.172	3.293	5.022	6.15	5.333
TAP1	11.834	11.799	12.572	12.15	12.919	12.314	12.514	12.782	12.968	12.642	12.46	10.756	10.514	12.029	12.463	11.13	13.067	11.255	12.437	12.105	9.696	11.939	12.231	12.731	12.823	12.54	11.767	12.661	11.632	10.578	10.926	13.145	12.619	12.426	12.546	12.422	13.124	13.278	12.028	11.507	11.672	12.386	12.484	11.96	12.137	10.605	11.237	12.676	12.726
TANC2	8.498	7.564	7.326	6.561	7.979	8.022	8.141	8.075	8.319	8.223	7.741	8.522	7.987	8.118	5.075	4.548	7.922	4.902	7.417	6.75	9.896	7.134	7.869	6.801	8.936	8.431	8.436	7.468	6.773	7.998	7.481	6.436	7.815	8.181	8.941	6.349	6.534	7.78	5.505	8.87	7.634	8.096	8.721	6.289	6.391	6.879	7.621	5.933	8.187
TANC1	9.598	8.623	9.579	7.358	8.252	11.106	9.848	7.809	7.814	7.141	9.428	10.425	8.364	7.337	6.049	7.085	7.285	7.811	8.565	7.751	10.759	7.413	8.331	7.67	11.327	8.027	7.247	8.163	6.598	9.514	7.691	8.404	9.105	10.081	9.754	8.772	8.208	10.301	7.771	10.951	8.312	8.187	10.288	7.144	9.119	7.098	8.408	8.17	9.515
TAL1	6.227	6.42	5.76	5.973	6.685	5.256	6.852	6.025	7.083	7.129	5.57	7.082	4.536	6.081	5.423	5.466	7.452	6.632	4.027	6.347	5.142	4.986	6.552	5.843	6.062	5.952	7.175	6.363	7.607	5.53	6.52	6.982	8.705	7.021	6.051	7.265	5.289	5.982	4.225	4.053	4.573	5.567	6.545	7.054	3.733	6.446	5.863	6.713	5.986
TAGLN2	13.302	12.811	12.688	13.208	13.463	13.293	13.061	13.341	13.82	13.744	12.017	13.284	13.092	14.263	13.962	13.301	12.977	13.021	13.346	13.466	12.426	13.921	12.943	12.778	13.774	13.18	12.879	12.735	12.463	13.621	13.44	12.071	12.726	13.474	13.849	13.69	13.267	13.278	12.67	13.357	13.41	13.589	12.929	12.398	13.273	12.243	13.111	13.089	13.195
TAGLN	11.098	10.391	12.302	11.339	10.766	9.654	11.415	10.387	11.683	9.269	10.838	12.705	10.896	10.64	7.918	11.316	10.317	10.561	10.712	9.917	13.437	11.09	11.532	10.729	9.826	10.877	11.391	10.065	8.714	11.408	9.502	11.127	11.709	10.983	12.629	11.544	10.934	10.131	9.781	12.589	11.31	10.904	11.346	10.569	12.485	10.24	10.975	10.165	11.973
TAGAP	11.759	10.841	11.136	12.358	12.629	10.221	11.44	11.217	11.224	11.712	10.583	10.402	11.818	11.148	11.872	11.514	11.289	12.598	11.195	10.923	8.403	12.611	11.638	12.041	12.437	11.38	11.743	11.277	11.577	11.068	10.952	11.342	10.495	10.32	11.028	11.394	11.956	11.483	11.202	10.211	11.79	11.443	11.329	11.123	12.27	11.763	12.387	10.944	11.639
TACSTD2	7.691	7.143	7.422	6.307	2.868	6.142	7.934	6.803	7.061	7.102	7.133	5.456	7.128	7.329	6.428	6.744	6.828	6.07	5.606	8.704	9.263	6.788	6.334	6.947	7.589	6.479	6.135	6.811	6.235	10.352	6.693	6.827	7.359	5.845	7.311	7.039	6.538	6.926	5.34	14.825	6.934	6.898	7.571	6.102	6.807	2.561	6.736	6.541	6.685
TACC2	6.215	7.872	7.089	5.706	6.792	5.158	6.999	7.54	5.615	4.706	6.079	7.889	5.248	7.814	4.17	3.35	7.665	7.968	7.017	5.959	6.35	4.336	6.257	5.591	7.449	7.05	6.414	6.44	7.193	8.623	8.145	4.498	7.093	5.267	8.145	7.129	2.848	7.529	5.629	7.388	7.296	4.053	7.611	6.732	7.033	5.53	5.684	6.077	6.365
TAB1	7.252	8.14	7.426	7.432	7.625	7.883	7.63	6.622	7.562	7.485	8.053	7.824	7.468	7.586	8.027	7.954	7.826	7.969	7.504	7.777	7.194	7.964	7.736	7.566	6.875	7.159	7.855	7.564	7.421	7.391	8.103	7.774	7.256	7.531	7.66	8.017	7.76	7.432	7.574	5.86	7.578	7.116	8.023	7.974	8.267	7.915	7.912	6.476	7.477
TAAR2	6.984	7.076	7.79	2.926	4.892	5.248	6.618	6.879	6.119	6.878	3.907	7.568	6.565	7.113	5.912	5.88	6.797	6.505	5.843	6.544	6.919	5.823	3.597	3.797	6.6	6.441	5.681	5.678	4.873	7.499	6.696	6.256	7.204	5.104	7.206	6.818	4.888	7.274	6.156	5.564	3.121	5.225	6.493	6.589	5.848	2.263	6.6	4.695	5.576
T-18	5.333	6.1	6.746	5.736	6.265	5.784	5.392	6.689	3.888	4.781	5.009	6.265	6.005	6.651	5.125	4.615	6.989	6.066	3.446	6.503	5.792	3.973	5.833	6.194	4.982	4.833	6.338	5.75	3.498	7.185	6.622	5.548	6.9	5.641	6.66	6.58	4.963	7.646	6.018	3.087	5.94	5.843	7.186	5.638	5.307	6.036	5.527	4.579	3.828
SYTL3	7.61	9.056	9.285	7.76	9.876	8.312	10.087	9.354	8.965	9.6	7.331	8.348	7.961	8.049	9.458	7.187	9.048	8.449	9.187	8.158	7.739	8.481	7.919	8.497	8.403	9.595	6.754	9.566	9.69	7.481	8.092	9.348	8.807	8.72	8.236	7.245	9.817	9.425	9.677	8.77	9.431	8.197	8.85	8.649	8.844	6.81	7.748	9.452	8.593
SYTL1	10.071	11.295	10.937	10.648	10.397	10.756	10.845	9.854	9.925	9.62	10.181	10.126	9.775	8.72	10.463	11.679	10.13	10.993	10.479	10.853	6.698	10.863	10.485	10.737	10.009	10.499	10.425	9.947	10.158	9.946	10.171	11.127	9.556	11.266	9.395	11.242	10.015	8.927	10.936	11.428	10.627	10.394	10.369	9.965	11.421	10.343	10.263	10.803	10.131
SYT9	5.174	7.436	6.925	5.508	5.993	5.479	6.07	5.875	7.065	6.58	6.276	4.644	5.542	7.09	6.445	6.257	6.651	7.163	6.32	5.527	7.008	5.664	6.399	6.225	5.318	6.647	5.728	3.561	6.792	6.852	6.681	5.998	4.129	6.638	6.877	6.309	5.647	5.1	6.373	5.225	5.773	5.789	5.768	5.687	6.399	2.907	5.244	6.792	4.7
SYT8	7.686	7.966	7.958	6.814	7.006	6.883	7.745	7.709	6.916	7.222	7.003	7.163	7.191	8.515	6.759	7.724	7.802	7.347	2.7	8.508	8.191	6.397	7.578	7.333	6.233	5.129	7.317	6.791	4.285	8.935	8.718	6.957	8.352	7.227	7.9	7.951	4.036	8.146	5.72	8.127	4.113	6.668	8.073	7.125	6.906	6.908	6.982	6.705	6.3
SYT7	7.067	6.564	6.131	2.7	5.706	3.766	4.771	6.66	3.621	4.209	5.89	6.07	4.632	4.379	2.511	6.843	6.642	6.354	5.87	4.591	7.291	5	6.477	5.079	6.703	4.733	5.274	6.018	3.322	8.026	6.366	5.733	7.83	5.797	6.542	6.9	2.609	6.81	4.711	6.588	5.933	3.722	5.19	3.711	2.104	4.968	3.459	6.568	5.375
SYT6	7.267	7.943	7.064	6.083	7.529	6.368	7.071	8.012	6.031	7.689	6.618	8.149	6.631	7.412	6.131	7.086	7.298	7.423	6.057	7.729	7.414	6.969	6.978	6.661	7.457	7.105	5.498	5.492	6.687	8.066	7.949	4.579	7.571	6.658	7.505	7.125	7.391	7.177	6.717	7.753	7.672	6.691	7.153	4.53	6.932	7.308	6.53	7.331	4.079
SYT4	3.766	7.577	4.902	6.78	5.83	3.797	6.43	7.263	5.641	7.19	6.129	5.76	6.1	7.023	5.005	6.787	5.706	5.65	5.812	6.497	4.027	6.365	7.394	5.924	5.125	6.916	7.557	6.162	6.04	6.629	6.702	4.217	6.682	6.209	6.798	5.591	5.838	6.152	6.272	2.807	5.912	4.807	7.375	6.174	6.397	6.891	5.603	5.76	4.505
SYPL1	12.649	12.025	11.294	13.123	11.653	12.447	12.004	10.678	12.309	13.343	13.395	10.566	12.894	11.408	12.184	12.937	11.941	12.632	11.4	11.717	10.527	13.069	13.167	11.436	13.138	10.126	11.694	12.273	11.886	10.884	10.557	13.191	11.221	12.09	10.68	13.148	12.593	11.855	14.072	12.021	10.56	11.889	12.189	13.236	12.45	12.466	13.384	11.533	11.506
SYNPR-AS1	6.142	6.881	7.175	3.632	6.057	3.766	7.203	7.493	7.394	7.889	5.84	7.115	6.497	6.238	5.498	6.84	6.857	7.468	4.661	6.436	7.262	6.671	5.82	6.441	6.884	6.943	5.514	3.828	7.049	8.182	7.855	5.838	7.066	3.446	7.555	6.858	6.125	4.781	7.463	6.679	6.445	6.317	6.451	5.787	6.78	4.991	7.021	5.935	6.632
SYNPO2L	4.878	6.577	5.154	4.413	4.178	4.459	3.644	4.833	4.902	5.485	5.109	6.671	4.472	4.609	4.897	5.42	5.013	5.966	3.248	6.645	3.678	4.75	3.667	4.902	5.65	4.278	4.615	3.722	4.472	5.121	5.794	4.399	11.79	4.453	6.029	4.35	4.695	5.558	3.655	4.843	2.722	4.406	5.89	5.229	4.873	9.559	4.524	4.661	6.922
SYNPO2	9.057	7.315	10.322	7.835	7.783	6.728	9.828	8.204	8.021	2.787	8.457	11.129	8.168	8.139	6.229	6.668	5.781	8.022	5.684	7.67	11.237	8.068	6.031	8.142	6.49	8.545	8.029	8.568	7.318	9.41	5.372	8.186	9.73	6.88	9.254	8.687	8.229	7.307	6.803	9.904	7.978	7.792	8.037	7.35	8.674	6.8	5.692	8.113	9.106
SYNJ1	8.728	8.723	9.319	8.37	9.086	8.512	9.244	9.132	8.218	8.691	7.973	9.8	8.503	8.362	8.796	7.817	9.004	8.406	8.388	8.725	9.748	8.637	7.944	9.058	9.201	9.417	8.704	9.391	9.092	6.797	7.854	9.164	8.258	8.036	8.844	8.937	9.139	9.564	8.849	8.618	9.317	8.94	9.172	8.781	8.107	8.527	7.993	9.53	9.391
SYNGR3	10.209	8.641	8.159	7.179	7.145	9.625	9.306	8.445	9.477	9.222	7.968	6.291	11.511	8.711	8.903	8.732	8.664	7.002	8.46	7.919	5.049	9.375	9.152	7.687	10.678	7.613	8.029	7.934	7.027	8.249	6.391	8.176	7.348	8.163	7.978	7.568	7.658	8.28	9.523	5.632	9.561	9.829	8.395	7.821	9.098	4.343	8.32	8.901	7.976
SYNE1	9.958	8.462	9.938	8.571	10.026	10.359	10.507	9.554	8.446	8.915	9.508	11.371	9.774	8.377	8.077	11.241	8.517	9.211	9.115	9.626	10.01	9.458	9.462	10.999	10.256	10.181	10.279	10.105	10.725	9.638	9.546	11.548	9.961	11.638	9.795	9.733	9.428	10.697	10.206	9.216	10.122	10.292	8.874	10.206	10.271	10.324	10.824	10.561	10.88
SYN1	6.736	6.409	7.505	6.005	6.788	6.973	7.115	5.982	5.511	6.031	6.083	6.582	4.853	7.061	6.781	6.716	6.414	6.133	7.505	5.311	5.013	7.183	6.776	5.995	7.464	6.066	7.274	5.695	5.624	9.156	8.08	6.408	7.497	6.202	6.225	7.3	7.23	8.18	5.463	6.261	5.492	7.15	5.684	5.84	6.127	7.033	4.792	5.722	4.597
SYCP1	6.544	6.062	6.714	5.423	5.647	4.776	5.758	6.315	3.733	6.67	4.24	6.754	6.077	7.142	4.812	6.739	6.634	7.101	5.19	5.24	7.203	6.256	5.505	6.209	6.042	4.926	5.931	2.722	2.35	4.892	5.959	5.34	7	5.848	3.524	5.588	2.322	7.405	5.823	6.564	4.7	5.626	6.306	3.087	5.684	5.758	5.7	4.792	3.217
SYBU	7.648	7.794	8.126	11.652	7.66	9.959	8.025	6.482	6.206	9.61	8.394	6.946	6.446	7.022	8.959	9.868	7.3	6.805	6.965	7.122	9.105	10.558	8.928	7.081	5.182	6.71	10.079	7.104	4.632	8.603	8.886	11.947	8.687	8.51	8.427	7.095	8.48	7.907	7.085	9.407	6.952	5.049	8.705	6.703	9.472	9.23	12.097	6.079	10.299
SVOP	6.111	6.796	6.35	6.002	6.047	4.248	5.763	6.252	3.42	6.692	6.553	7.083	6.763	6.969	6.047	6.926	6.036	6.735	5.469	5.19	5.885	4.426	5.833	5.907	4.146	6.044	4.728	4.121	6.2	6.545	7.326	6.379	6.528	5.984	4.453	5.82	5.396	6.392	1.848	6.461	5.285	5.635	4.336	4.728	6.096	4.76	5.966	3.828	5.293
SVIL	10.847	9.761	10.457	8.01	9.231	8.693	10.554	9.412	9.255	9.267	10.46	9.839	11.264	8.897	9.331	8.374	8.811	8.154	8.441	9.042	10.25	9.192	9.166	8.901	9.826	9.165	8.675	9.6	7.728	10.042	8.193	8.64	13.553	9.985	9.713	9.676	9.544	9.067	8.554	10.729	9.542	9.475	9.966	8.3	9.708	10.925	8.4	9.301	10.85
SVEP1	9.479	6.025	10.011	8.147	5.873	3.858	8.771	5.612	4.912	5.615	5.333	9.812	5.158	5.865	4.35	7.288	7.237	6.313	3.186	7.164	10.158	4.755	5.57	8.826	4.638	7.837	9.243	8.72	5.436	6.962	8.769	8.947	8.045	7.99	9.302	5.957	8.792	6.477	4.446	8.806	8.395	8.595	8.101	6.585	7.725	7.373	4.912	8.277	6.885
SV2C	6.713	5.35	6.426	4.661	3.755	4.722	6.655	6.278	5.354	5.8	5.501	6.695	4.35	5.954	4.009	6.106	5.109	5.267	5.989	5.542	4.524	6.068	4.293	4.667	5.888	6.612	6.083	3.722	6.135	5.885	3.498	5.121	7.069	7.023	6.519	6.443	2.888	5.644	5.508	6.047	5.096	5.307	4.413	5.863	5.606	5.807	5.018	3.7	4.009
SV2B	5.524	4.17	7.608	4.585	6.254	3.858	7.904	4.684	6.011	4.863	9.147	5.399	8.22	6.586	7.524	3.561	4.194	6.585	6.304	6.125	9.197	3.838	4.823	7.236	6.144	6.837	6.973	7.148	5.263	8.873	4.678	6.142	7.189	6.379	8.067	6.688	7.179	4.755	6.997	7.394	3.897	7.079	6.648	7.244	4.579	5.792	4.285	7.638	7.146
SUSD3	9.217	8.618	8.369	7.011	8.688	9.454	9.248	7.234	7.445	9.103	7.358	7.604	8.9	7.681	8.666	10.433	7.201	11.025	8.799	8.65	4.797	8.217	6.06	7.129	9.59	8.257	9.16	7.918	9.893	9.816	10.124	8.661	7.916	9.369	7.363	9.275	8.583	9.211	8.932	8.412	9.398	10.033	8.144	8.59	8.273	9.662	8.621	8.723	8.076
SUSD2	8.664	6.993	7.802	7.53	4.609	6.271	9.128	6.983	4.907	7.098	7.272	8.015	8.497	7.567	5.597	7.33	7.008	7.01	6.324	7.204	9.877	6.414	7.134	5.446	6.221	6.638	7.615	6.733	6.88	8.828	8.249	7.006	9.528	8.747	9.252	7.303	6.428	9.401	5.684	8.41	6.418	6.068	7.928	6.884	4.65	6.162	6.595	6.916	9.201
SUSD1	8.369	8.611	8.457	8.754	9.632	8.298	8.495	9.164	7.353	7.65	8.333	8.975	9.066	9.052	8.28	8.501	8.699	9.474	8.289	8.624	8.238	8.855	7.959	8.743	9.182	8.851	7.877	9.285	9.184	8.469	7.909	7.524	8.945	8.659	8.315	6.787	9.521	8.961	9.017	5.221	9.162	8.362	7.998	7.887	8.595	7.879	8.04	8.656	9.216
SURF2	5.492	6.446	7.963	7.171	7.155	7.268	4.853	4.406	5.453	4.916	6.992	4.42	6.495	5.582	5.162	8.066	4.209	6.081	5.658	8.76	5.638	8.078	6.231	8.124	6.509	4.812	7.773	7.481	8.397	5.675	3.868	7.08	5.618	7.746	5.109	7.386	8.157	5.469	8.404	5.24	8.406	7.538	4.479	6.916	4.689	7.211	5.717	4.233	7.661
SUOX	8.926	9.322	9.301	8.22	8.641	8.155	9.571	9.396	8.548	9.143	8.833	9.986	8.386	8.156	6.933	8.29	8.51	8.773	8.502	8.168	9.865	7.701	7.872	8.215	8.928	9.166	8.241	8.69	7.795	8.074	6.408	8.972	8.613	8.824	9.472	8.602	8.537	8.738	7.839	9.445	8.119	8.26	9.095	8.348	8.438	8.224	7.948	8.627	9.023
SUMO1P2	6.965	7.205	7.141	5.695	7.922	7.153	7.773	6.682	7.637	7.118	7.677	6.906	8.076	9.155	7.601	7.22	7.551	8.185	6.668	7.832	6.156	7.041	7.538	6.855	7.547	6.859	7.021	7.13	7.837	7.666	7.332	5.629	7.062	7.642	7.806	7.663	7.453	7.817	6.873	4.485	5.661	6.533	7.726	8.485	6.946	7.426	7.231	6.06	7.092
SULT1C2	9.901	8.994	8.141	7.352	10.414	9.917	9.927	7.535	7.498	8.78	9.462	7.467	8.989	9.518	6.565	8.219	7.576	8.309	11.002	5.739	5.89	7.756	9.229	7.307	9.937	9.092	5.403	9.706	9.933	7.078	7.548	5.802	9.414	9.109	7.281	8.872	8.937	8.449	7.82	7.784	6.83	9.033	8.643	8.082	9.034	3.365	10.966	9.476	8.388
SULF2	10.407	9.865	11.304	11.832	12.415	10.051	10.457	10.867	11.898	10.872	10.494	9.815	10.017	11.064	13.098	8.88	13.569	8.613	11.946	11.033	12.524	10.424	11.001	11.894	10.923	11.483	8.712	10.101	9.57	9.441	8.834	9.198	10.145	12.773	11.132	10.021	10.266	9.633	9.437	10.895	10.119	11.005	10.314	10.791	8.518	9.068	9.685	10.151	11.704
SULF1	10.486	9.516	7.33	7.632	7.477	8.362	11.422	11.083	10.938	10.97	10.918	8.534	10.115	10.877	8.582	9.141	10.115	8.081	11.437	8.86	11.469	12.009	12.736	6.466	10.996	7.388	8.468	8.964	7.592	11.195	8.468	7.507	10.66	11.871	11.995	10.075	8.226	10.488	7.783	11.164	8.899	11.88	11.445	9.779	10.819	10.403	11.832	7.993	13.402
SUGT1P3	4.797	4.615	6.121	7.055	5.358	6.213	5.629	6.418	6.767	5.413	2.233	6.591	6.02	5.714	5.72	5.689	3	6.573	5.991	6.109	6.204	2.35	5.311	4.615	6.064	6.545	2.233	4.744	4.07	5.86	6.88	6.236	6.295	5.248	5.117	6.02	4.883	6.007	4.194	5.8	6.038	3.336	5.233	5.336	6.414	7.077	5.739	5.6	6.077
SUGCT	6.533	4.209	2.926	3.293	4.626	5.784	6.296	3.018	5.416	4.096	5.706	3.263	6.174	3.053	3.655	7.516	4.104	3.322	3.632	4.524	7.47	4.95	6.233	6.133	5.392	3.838	7.52	4.561	2.926	4.285	5.005	7.673	3.807	7.82	5.86	5.271	2.945	4.186	3.888	7.036	3.293	8.981	3.217	5.389	3.524	10.282	14.053	3.536	7.04
SUCNR1	8.438	7.325	8.603	7.117	8.332	7.211	7.999	9.603	6.747	8.79	8.162	10.396	9.79	9.221	7.238	7.219	9.087	8.168	7.357	8.346	9.572	7.518	7.794	8.23	7.685	10.144	6.746	8.835	6.662	7.962	7.571	8.156	8.073	7.529	8.641	8.46	8.172	10.23	7.374	6.879	9.507	8.531	7.833	8.115	4.807	6.714	8.265	7.742	8.191
SUCLG2-AS1	6.322	6.327	7.939	6.707	6.455	6.064	7.662	8.04	7.396	5.482	6.886	8.236	7.706	7.025	5.552	7.186	7.945	7.554	5.476	7.277	4.062	7.22	6.524	7.29	5.274	6.077	6.87	5.781	7.358	8.538	7.954	6.621	6.776	5.053	7.58	5.416	7.149	8.226	7.31	7.298	6.311	4.644	7.97	6.855	7.205	6.952	4.472	6.642	4.209
SUB1	13.527	13.387	13.586	13.457	14.012	12.616	13.844	13.903	14.024	12.893	13.706	13.297	13.512	13.863	12.421	12.33	13.834	14.336	13.72	13.001	12.865	13.794	13.427	13.975	13.598	13.888	14.047	13.449	14.342	13.432	13.002	13.725	13.634	13.213	14.233	14.414	13.984	14.522	13.592	13.426	14.168	13.456	12.831	13.446	12.866	12.978	12.831	14.078	13.3
STXBP4	6.982	6.927	6.879	6.76	6.468	6.06	6.625	6.481	6.117	7.322	6.309	7.511	6.835	7.114	6.55	5.991	6.433	6.296	6.451	6.345	7.153	6.394	6.481	5.343	6.864	6.838	5.372	6.359	5.773	8.148	6.93	6.612	7.066	6.815	7.586	7.086	7.207	7.447	5.848	6.561	6.625	6.634	6.365	5.096	6.658	6.403	5.968	6.662	6.706
STXBP3	6.446	7.083	6.788	6.493	6.555	6.358	7.047	7.503	6.049	7	6.329	8.468	5.907	5.009	5.933	5.895	6.672	3.733	6.621	5.597	8.266	6.539	6.632	6.82	6.86	6.855	7.458	6.86	6.176	7.317	7.444	6.162	7.416	7.252	6.927	6.392	5.807	7.67	6.094	7.366	6.368	7.284	7.609	5.436	6.819	7.389	5.797	5.855	6.855
STXBP1	9.47	8.614	9.088	6.832	7.712	7.964	8.397	7.059	8.872	7.081	7.192	10.2	8.043	6.018	7.207	8.793	7.657	7.565	7.677	7.474	10.327	8.055	7.987	7.28	9.379	7.889	8.848	8.2	7.192	8.605	7.706	7.243	8.608	8.472	9.307	8.234	8.307	8.487	8.122	9.28	8.199	8.531	8.045	8.655	8.478	7.963	7.464	8.321	8.52
STX7	11.382	11.087	10.531	11.021	10.783	12.152	11.398	10.478	12.002	10.977	10.256	10.919	11.083	10.723	11.829	10.959	11.66	12.038	11.398	10.871	10.463	11.707	10.681	10.973	11.559	11.659	11.741	11.146	11.873	11.112	10.397	12.794	11.019	11.469	11.513	11.324	11.59	11.763	11.993	10.327	12.001	12.043	11.442	11.628	12.175	12.441	12.527	12.104	11.777
STX1A	6.418	6.874	8.415	7.258	7.067	7.015	6.311	8.254	7.504	7.116	7.308	7.198	7.854	5.88	7.224	7.842	7.958	6.928	5.717	7.658	7.952	6.634	6.922	6.334	7.496	6.15	7.493	7.7	5.194	7.14	6.291	7.44	7.644	7.327	7.613	7.375	6.898	6.705	6.534	6.213	6.921	6.304	6.005	7.557	7.008	6.818	6.561	6.763	7.305
STRN	9.309	9.058	9.767	8.882	9.191	7.288	9.242	8.965	7.373	8.761	8.663	9.46	8.734	8.456	8.061	8.489	9.022	9.589	7.951	8.698	9.795	8.995	8.735	9.603	8.991	8.999	9.407	9.547	9.116	9.624	9.442	9.229	8.582	8.975	9.422	8.899	9.119	8.899	8.828	10.6	9.989	8.538	9.494	9.022	9.072	9.449	8.952	9.458	9.186
STRIP2	7.922	7.542	7.792	7.441	5.202	6.296	6.993	6.254	6.02	6.238	6.986	5.392	6.994	6.036	5.883	7.464	6.612	7.489	5.725	7.102	7.054	7.316	7.25	6.924	7.725	7.415	6.612	7.128	7.622	3.42	4.35	6.123	9.527	6.598	5.755	6.927	7.447	7.192	7.43	7.436	7.052	6.7	4.498	8.168	8.358	8.977	7.377	7.872	6.966
STRBP	10.179	10.305	10.201	10.703	10.25	10.74	10.164	9.556	10.776	9.961	10.993	8.66	10.236	9.045	10.327	11.132	10.073	11.038	10.394	8.787	8.347	10.267	10.582	10.253	11.687	9.765	11.769	10.013	10.558	11.002	11.342	11.117	9.429	9.487	11.268	10.54	9.99	10.53	10.093	10.611	10.34	10.438	9.808	11.45	11.346	12.422	11.86	10.144	11.15
STRA13	10.469	9.578	9.985	10.841	9.675	9.725	9.435	9.946	10.088	10.174	10.665	9.363	9.918	10.926	9.868	10.679	9.895	10.416	9.998	11.344	9.079	10.157	10.092	10.153	9.211	9.484	10.304	9.877	10.39	9.261	9.092	9.402	9.74	9.731	8.943	10.334	9.916	9.803	9.551	10.907	10.147	10.667	9.695	10.607	10.57	10.407	10.764	9.684	10.127
STPG2	6.597	8.031	8.1	6.352	7.01	5.692	7.116	8.106	6.844	8.15	7.039	8.241	6.556	7.385	6.594	7.106	7.94	8.001	6.455	7.602	6.914	5.343	7.048	5.44	7.544	2.888	7.301	6.696	6.44	8.226	8.238	6.805	4.609	5.815	7.827	7.741	6.823	7.781	7.224	4.385	7.492	7.042	7.717	3.733	6.758	6.453	3.838	6.304	6.425
STPG1	7.544	8.064	7.971	6.459	6.384	7.291	7.651	7.511	7.781	7.854	7.377	7.922	6.455	6.487	8.045	8.117	7.768	6.315	6.548	8.055	7.588	7.026	6.691	6.671	7.602	6.514	7.64	6.989	7.327	8.3	6.372	6.759	7.092	6.982	7.256	7.383	7.58	7.087	7.085	7.559	7.176	7.227	8.121	7.448	7.718	7.391	7.349	7.653	8.102
STON1	7.531	5.755	8.481	7.226	6.648	7.798	7.524	7.202	6.853	7.978	6.858	10.03	7.055	4.413	6.482	6.544	7.558	5.845	8.119	7.286	10.114	7.682	7.919	7.542	7.504	6.762	7.664	7.363	5.9	9.013	7.698	7.309	8.186	6.903	8.801	7.899	6.459	7.591	5.472	8.633	7.406	8.59	8.283	7.022	7.11	6.154	7.668	7.271	8.836
STOM	12.481	11.054	12.172	11.944	12.107	11.82	11.919	13.325	11.322	12.082	10.958	12.948	10.909	11.839	10.684	10.824	11.961	10.579	13.719	12.221	13.406	11.799	11.344	11.334	12.047	12.709	10.873	12.531	11.395	11.338	10.65	11.597	13.229	11.446	12.15	11.578	12.217	12.222	10.362	12.288	11.749	12.496	11.942	10.981	9.9	10.878	11.634	11.609	12.124
STK40	9.418	7.086	8.289	8.084	8.832	8.928	8.137	8.842	8.177	8.793	8.914	8.486	8.267	8.259	7.516	10.196	8.326	8.757	8.268	8.453	8.483	8.241	9.039	8.099	7.327	7.846	7.962	8.659	8.889	6.613	8.762	9.047	7.657	9.58	8.88	8.742	9.015	8.446	7.98	8.718	8.647	9.181	9.151	8.888	9.037	9.672	8.661	8.47	9.68
STK4-AS1	4.868	4.711	6.252	3.848	3.787	4.35	5.95	4.53	5.206	6.298	3.498	6.036	4.24	6.591	4.285	4.843	5.121	7.44	4.307	4.567	4.517	4.372	6.342	4.678	4.902	3.963	3.991	4.597	3.433	5.883	5.698	3.307	4.807	5.248	5.079	5.117	3.585	5.585	5.083	5.692	4.35	5.19	6.372	3.667	4.42	4.113	4.959	3.433	5.482
STK32B	4.365	5.53	7.51	3.7	5.282	4.536	6.739	5.229	4.982	5.336	4.248	4.728	7.877	4.542	3.722	7.56	4.307	4.209	4.492	4.959	8.192	5.142	5.087	5.315	4.907	7.147	3.621	4.963	5.626	5.582	5.075	6.476	4.94	4.797	7.265	6.681	6.76	3.807	6.588	4.621	6.236	7.308	4.897	6.854	7.636	4.76	3.573	7.611	6.728
STK32A	5.248	6.877	7.267	5.527	3.838	5.542	7.42	5.057	5.779	5.315	5.289	6.307	5.154	6.227	5.206	3.868	4.498	6.72	6.027	5.692	7.192	3.858	3.35	4.858	8.72	4.209	3.597	5.365	3.733	7.164	7.406	6.567	7.097	4.744	8.731	7.202	3.573	4.873	6.259	5.416	5.591	6.233	8.162	3.916	5.225	6.309	6.029	4.027	6.113
STK3	8.975	8.914	9.956	10.481	8.748	8.975	8.37	10.249	10.583	10.418	8.658	10.264	9.252	9.132	9.433	8.281	9.735	8.606	9.112	9.603	9.838	8.783	8.565	8.431	9.189	9.308	9.408	10.196	8.317	8.295	8.14	9.033	9.691	8.106	9.504	8.219	10.218	8.349	7.866	9.648	8.525	8.82	8.07	8.855	8.333	9.122	9.678	8.812	8.864
STK24-AS1	5.044	6.329	5.6	6.661	5.681	3.233	4.385	4.591	6.514	6.6	4.991	5.725	6.658	6.837	5.984	6.382	7.02	6.705	5.641	6.448	5.914	6.158	6.64	6.208	6.057	5.433	6.306	6.6	3.982	6.267	6.418	5.828	5.588	6.127	6.672	5.618	6.192	3.233	5.361	5.44	5.784	5.855	5.256	6.834	5.977	2.7	3.104	4.217	5.244
STIM2	9.612	11.356	10.29	10.231	10.017	10.638	10.432	9.405	10.292	9.728	8.894	9.702	9.802	9.612	8.428	10.94	11.101	10.366	9.42	11.197	9.69	9.345	9.154	9.86	9.444	9.292	10.94	9.823	10.495	9.785	11.152	10.393	8.853	10.159	9.711	9.648	9.343	9.533	9.629	9.499	9.97	10.067	10.04	10.098	11.008	10.609	10.538	9.722	9.366
STGC3	6.809	5.94	7.095	5.389	4.154	3.202	4.603	5.968	4.07	4.977	3.678	7.29	4.65	4.459	4.991	4.372	7.005	4.781	2.406	6.081	9.544	6.443	6.236	3.848	3.263	4.044	4.113	3.018	5.943	5.186	3.536	3.548	7.1	5.495	7.209	6.792	6.505	6.909	4.744	5.17	5.681	5.354	5.94	6.928	6.225	5.947	3.787	6.576	5.945
STEAP4	9.192	8.475	10.61	7.807	8.142	6.784	8.848	9.429	7.517	7.885	6.466	10.59	7.687	8.579	7.18	9.017	8.208	9.287	7.387	10.096	13.753	8.509	6.624	9.013	7.904	11.673	9.47	10.069	7.518	10.373	9.904	8.084	10.986	8.323	12.678	9.744	9.308	8.638	7.349	10.72	9.169	8.827	9.301	8.444	6.438	9.939	7.978	9.645	7.613
STEAP3	8.654	8.695	8.702	8.274	9.674	9.805	9.222	10.094	8.232	10.023	7.736	7.976	8.82	9.634	8.221	8.492	8.452	8.187	10.8	8.066	9.028	8.079	8.881	8.204	9.332	9.705	7.97	8.847	8.473	8.199	7.584	7.161	10.761	8.472	8.823	9.023	8.309	9.709	7.818	9.217	7.654	8.72	8.725	8.188	6.83	7.84	9.405	9.18	8.234
STATH	2.963	5.672	3.597	5.365	3.511	3.744	6.263	5.318	2.263	4.498	7.288	6.641	5.229	5.72	4.823	1.807	6.379	5.466	6.168	6.042	4.632	3.121	3.655	5.221	6.318	5.807	6.119	2.433	4.511	4.883	2.807	2.536	3.858	3.307	5.57	5.773	5.805	6.995	2.982	12.016	5.236	6.547	2.233	3.973	3.858	5.664	5.236	6.029	3.878
STAT4	9.003	8.79	10.036	8.233	9.128	8.098	10.248	9.512	7.618	8.542	7.405	9.514	8.312	8.987	7.566	8.86	9.026	7.477	9.402	8.43	8.947	7.626	7.977	9.223	8.216	10.003	6.426	9.552	10.643	9.211	8.747	10.485	9.273	8.142	8.72	9.445	9.698	9.508	8.703	8.364	10.066	9.592	8.835	8.608	7.45	7.076	7.216	10.42	9.476
STAT1	14.345	12.814	13.797	12.739	14.281	13.541	14.273	14.49	12.688	14.011	13.573	12.298	12.118	14.188	13.243	11.02	13.838	12.48	14.164	13.97	11.443	12.759	12.721	13.803	14.369	14.267	11.465	14.163	13.527	12.708	12.032	13.823	14.443	13.338	14.397	14.124	14.214	14.879	12.719	12.454	13.845	14.098	14.111	13.405	11.901	12.578	12.817	13.877	14.013
STARD5	7.993	7.74	8.035	7.725	8.762	8.053	8.211	7.301	6.858	6.743	7.49	8.492	7.941	6.421	7.617	8.787	7.665	8.531	8.004	7.634	8.324	7.396	7.988	8.369	7.509	7.095	7.498	4.986	8.093	7.397	6.555	8.103	7.681	8.303	7.129	7.533	9.275	5.907	6.791	8.83	7.615	7.269	8.226	7.456	8.873	6.468	7.873	7.944	8.314
STARD13	8.081	7.284	7.734	6.25	7.373	6.927	7.912	8.229	7.638	6.959	7.709	9.164	7.403	7.642	5.986	4.868	7.001	5.741	7.432	6.869	10.502	7.279	6.436	7.438	7.839	8.129	5.158	7.593	7.336	8.107	8.008	4.492	8.632	7.977	9.133	7.855	7.099	8.473	6.85	8.56	6.409	8.042	8.322	4.186	7.296	7.611	7.512	7.305	8.515
STARD10	9.211	9.317	8.553	8.691	9.097	8.804	8.666	8.67	8.614	8.259	9.224	8.515	9.088	7.766	8.916	9.489	7.943	8.629	9.101	7.988	8.49	8.835	9.516	8.48	9.112	9.05	8.431	8.847	8.541	6.022	8.129	8.134	8.776	9.21	8.217	8.757	8.815	8.713	9.106	9.733	8.568	9.043	8.883	8.369	9.106	8.162	9.347	9.001	9.304
STAP1	12.389	11.17	9.731	11.438	11.366	12.161	11.896	9.934	8.39	8.704	11.652	7.954	10.78	9.033	10.821	13.182	10.065	12.602	8.074	11.574	4.472	11.115	12.063	12.018	11.508	9.046	12.584	10.527	12.757	11.742	11.844	12.458	11.382	12.938	12.403	12.13	11.305	10.364	11.577	8.437	12.958	12.377	11.569	12.475	13.027	13.166	12.888	11.094	12.303
STAB2	6.973	7.679	9.978	7.149	4.823	5.392	5.263	5.763	5.818	6.83	4.843	12.311	7.336	7.782	4.868	5.267	5.706	6.591	6.215	6.664	7.55	5.533	7.203	6.28	6.009	3.585	5.087	4.479	3.036	6.068	6.902	4.921	7.334	6.446	7.492	7.246	4.75	6.349	6.896	7.184	4.209	6.396	5.711	6.776	5.049	6.556	5.495	6.665	6.354
STAB1	8.631	8.733	11.308	9.942	8.545	9.012	9.126	9.974	8.954	8.918	8.8	13.349	7.375	9.173	8.678	8.302	10.534	9.772	8.499	10.489	12.739	8.878	9.875	8.95	8.88	9.26	10.078	9.931	5.794	10.089	10.277	9.805	11.235	8.804	11.237	9.463	9.388	9.232	7.538	9.984	9.268	8.522	9.577	9.33	8.291	9.67	7.632	8.497	9.689
ST8SIA6-AS1	6.306	5.271	4.597	6.92	7.08	5.482	4.755	4.807	5.982	6.628	8.389	5.396	6.989	5.469	4.902	4.567	6.954	6.591	3.868	4.372	6.148	4.209	2.926	6.567	7.116	3.446	6.57	6.359	4.94	7.953	7.255	3.787	7.393	6.146	5.687	6.363	3.472	6.883	6.1	3.217	5.807	5.67	5.98	4.655	4.044	6.184	2.433	6.806	4.343
ST8SIA5	7.461	6.696	4.479	4.433	5.202	7.472	5.347	7.236	4.935	6.033	5.382	7.256	6.768	6.947	5.15	5.629	4.271	6.209	5.658	6.233	6.955	6.591	7.647	4.044	4.372	6.754	5.154	4.609	5.501	6.711	7.239	6.671	6.772	7.408	6.033	6.725	6.946	7.869	5.626	5.466	5	5.845	7.812	5.935	7.099	6.269	4.3	5.998	2.536
ST6GALNAC5	6.607	7.092	5.221	5.459	6.954	4.096	6.604	4.194	7.361	7.182	6.079	6.309	7.344	8.105	3.744	4.336	7.133	5.406	6.628	7.345	6.092	6.718	5.9	3.7	3.838	6.644	5.022	5.722	5.213	6.284	4.797	6.618	7.596	3.973	6.729	6.585	6.88	7.596	6.106	6.441	5.597	5.823	6.607	6.794	6.404	2.926	5.524	3.573	2.433
ST5	8.702	8.188	8.524	8.162	8.045	7.976	8.731	7.941	7.468	7.507	8.11	10.652	8.157	7.963	7.261	8.139	8.419	7.67	7.999	7.86	10.019	7.829	7.709	7.394	8.679	9.123	7.732	7.495	8.235	9.336	8.08	8.178	9.161	8.558	8.59	8.229	7.796	8.861	8.101	9.864	7.71	8.139	8.683	7.646	8.133	7.84	7.898	7.89	9.012
ST3GAL6	6.414	7.153	7.349	6.007	6.315	6.568	6.847	6.875	7.138	7.75	7.035	7.239	6.296	7.163	6.129	6.775	7.596	7.554	6.094	5.489	6.818	6.448	6.553	6.658	7.202	6.777	6.042	5.343	6.391	7.212	7.973	6.317	6.192	6.379	7.16	7.403	5.921	7.718	6.58	6.895	6.58	6.411	7.493	6.408	6.555	6.622	6.304	5.326	6.079
SSX4	6.509	7.287	3.459	6.568	6.152	4.921	5.835	12.764	4.263	6.672	9.921	7.513	3.42	6.188	6.081	5.453	6.687	6.073	8.869	3.511	5.933	4.733	4.717	6.331	7.359	5.456	6.256	5.912	3.797	7.425	5.472	5.256	6.184	5.062	6.358	6.129	4.561	6.385	6.244	7.212	12.817	4.892	4.542	4.027	6.458	3.916	5.117	5.409	5.828
SSX2	5.426	7.429	7.513	6.416	6.751	5.687	6.921	9.89	6.38	6.943	7.07	7.388	7.242	6.89	5.3	6.459	7.583	7.998	7.149	6.918	6.952	6.413	6.838	4.684	5.825	5.354	3.916	6.291	7.103	7.471	7.834	5.166	6.915	6.09	7.459	7.444	6.156	7.048	6.928	7.669	9.017	5.928	7.265	6.613	7.131	6.93	3.524	5.644	6.204
SSU72P8	6.797	3.776	4.722	6.714	4.902	5.945	3.609	4.843	7.111	4.684	6.111	5.624	6.16	4.632	6.61	5.564	4.426	5.018	3.916	3.632	5.049	4.392	5.89	6.8	4.807	5.19	6.16	4.178	5.771	7.182	5.049	5.117	6.939	4.186	5.326	4.138	4.079	7.28	4.632	6.552	3.248	6.081	4.293	6.073	4.626	6.857	3.07	5.741	5.959
SSR3	12.612	11.816	12.248	12.125	11.999	12.047	12.279	11.78	12.99	12.493	12.645	11.483	12.059	12.626	12.643	11.944	12.166	12.425	12.405	12.059	11.761	12.487	12.372	12.168	12.961	12.913	12.262	12.812	12.81	11.397	10.485	12.167	11.749	12.894	12.294	12.25	12.933	12.329	12.24	12.455	12.038	12.44	12.818	12.195	11.994	11.726	12.113	11.996	11.879
SSMEM1	6.524	6.322	5.585	5.053	2.293	5.501	2.433	5.89	4.336	5.828	6.172	6.647	5.476	6.02	4.94	5.466	6.542	7.061	4.446	4.492	4.548	4.787	3.406	5.209	5.498	5.542	5.973	6.1	5.706	5.722	6.342	6.081	6.82	5.456	4.24	6.259	2.536	5.271	5.423	6.123	3.722	6.345	5.828	3.597	6.121	6.031	5.755	5.013	5.396
SSH2	10.036	9.938	10.434	10.316	10.216	10.342	10.213	10.267	10.144	9.716	10.8	10.19	10.861	9.627	9.79	10.268	9.571	11.345	10.209	10.26	10.053	9.932	10.108	9.887	10.259	10.195	10.575	10.61	10.464	10.682	10.405	10.601	11.081	9.691	9.775	9.532	10.043	9.645	10.255	9.637	10.502	10.141	10.01	10.063	10.665	10.906	10.526	10.637	10.479
SSC5D	8.356	7.317	6.986	8.23	7.794	7.229	6.973	6.776	8.363	7.022	7.718	6.456	7.865	7.962	7.552	8.19	5.615	7.912	8.284	7.287	9.877	7.583	7.822	7.42	7.516	7.624	7.377	7.379	7.921	8.488	7.397	6.664	7.619	8.102	7.823	6.849	6.293	7.347	8.014	8.597	7.504	7.933	7.811	8.557	8.137	7.909	8.083	7.336	8.031
SSBP2	10.491	10.43	8.256	7.537	7.178	11.263	9.158	7.312	10.654	9.082	9.26	8.954	9.586	6.401	6.698	10.99	10.583	7.358	8.233	10.67	10.302	10.379	10.313	8.682	10.169	8.379	11.444	9.788	6.326	10.892	11.147	10.548	9.291	7.469	9.758	11.3	7.886	8.118	8.466	9.496	7.538	8.593	9.39	10.293	10.645	11.603	10.647	9.538	9.75
SRXN1	9.163	9.113	9.541	9.424	9.527	9.074	9.604	9.344	8.075	10.027	8.568	9.901	9.751	10.426	9.905	9.105	8.774	9.528	10.494	8.915	9.666	9.127	9.463	8.826	8.814	8.916	6.975	9.59	9.206	9.184	8.803	8.57	9.797	9.218	8.924	9.708	9.291	9.807	9.397	9.597	9.457	9.452	8.916	8.897	8.406	8.748	9.481	9.45	9.042
SRSF12	3.293	6.931	7.196	6.075	6.047	3.446	6.927	6.397	5.907	6.913	6.278	6.998	6.552	7.15	4.209	4.186	6.287	7.295	2.632	6.511	6.737	6.318	6.306	6.129	4.202	6.403	6.597	7.271	3.888	6.86	6.988	5.736	7.129	6.55	5.585	5.267	6.066	7.147	4.162	6.282	5.336	5.624	7.524	5.865	5.307	6.358	6.18	3.973	6.236
SRRM4	7.177	6.897	5.883	5.7	5.389	6.426	4.466	5.739	5.075	6.087	4.573	4.392	5.186	6.675	5.687	4.797	7.033	4.912	6.233	4.3	6.102	4.597	7.074	6.068	6.687	5.542	6.338	3.907	6.17	8.187	8.012	6.423	6.373	6.644	7.261	4.892	4.121	7.396	4.561	4.888	5.706	5.771	4.916	6.04	5.293	5.43	3.888	4.365	5.326
SRPX	9.364	7.398	10.256	9.257	4.892	5.652	7.752	7.11	7.44	7.421	7.009	7.607	6.284	7.476	7.365	8.212	6.582	9.008	7.393	9.683	12.636	8.751	8.594	8.432	7.833	8.144	9.898	8.074	7.709	9.443	9.694	7.884	11.099	7.566	10.199	9.167	8.446	9.649	6.806	10.686	8.138	8.544	8.44	8.733	5.843	8.889	8.731	6.759	9.326
SRPK3	8.001	7.609	7.681	5.555	5.423	6.858	7.778	7.927	5.365	6.287	5.248	8.337	7.728	6.07	5.198	5.868	8.445	6.365	6.78	6.326	7.461	4.695	6.02	6.559	7.163	5.781	5.618	5.81	5.066	5.629	7.668	6.49	9.87	6.106	7.959	8.071	5.741	8.375	6.466	7.037	6.456	5.221	5.855	6.117	5.018	8.471	5.146	4.95	6.652
SRGN	14.408	14.622	14.333	14.089	14.141	14.061	14.361	14.581	13.635	14.071	13.89	14.696	14.092	14.259	13.869	13.473	14.247	13.719	14.909	14.528	13.711	14.248	13.643	14.133	14.263	14.395	12.708	14.304	14.589	13.367	12.57	13.981	14.43	13.983	14.227	14.497	14.407	14.816	14.247	13.697	14.426	14.367	13.45	13.768	14.08	13.166	14.047	14.196	13.973
SRGAP1	9.624	8.347	8.41	6.324	7.583	6.92	8.525	7.977	7.429	6.873	8.616	10.127	8.877	6.714	5.564	8.315	7.398	3.711	6.635	7.605	11.391	7.773	8.229	7.646	7.811	9.841	7.515	8.433	6.401	8.725	8.362	5.527	9.22	9.348	9.039	8.287	8.236	8.615	7.695	9.57	8.476	9.252	8.666	7.372	7.335	7.631	8.093	8.4	9.194
SRD5A2	7.141	6.583	6.819	6.787	5.206	4.807	5.508	6.853	6.582	6.324	5.963	6.651	6.404	5.838	4.818	6.803	7.452	6.891	6.244	6.471	6.925	3.018	4.797	5.318	6.621	4.968	5.792	6.583	5.433	7.675	6.492	5.329	6.718	5.225	6.544	6.182	3.573	6.64	4.018	4.706	5.545	4.3	7.524	6.755	5.919	3.597	7.307	4.505	5.19
SRC	8.754	9.865	9.251	7.328	8.883	9.156	8.341	9.778	8.117	10.799	7.911	9.609	10.548	8.591	10.355	9.445	8.189	6.19	9	8.344	8.522	8.351	8.548	7.262	10.429	9.674	8.126	8.869	6.619	9.252	6.577	8.941	8.502	8.199	9.109	8.385	8.31	9.227	8.4	8.639	8.224	8.557	9.399	8.474	7.242	7.506	9.121	9.52	9.111
SQSTM1	12.415	11.489	12.25	11.784	12.628	12.527	12.423	12.022	11.904	11.966	11.986	12.055	12.259	12.154	11.781	12.124	11.654	11.624	12.808	11.631	11.971	11.844	11.82	11.377	12.368	12.717	11.401	12.544	11.784	10.738	10.509	11.303	12.309	12.639	11.924	11.972	11.746	11.854	11.635	11.624	11.465	12.465	12.561	11.379	11.643	11.061	12.688	12.14	12.257
SQRDL	12.125	10.159	11.557	13.298	11.972	11.761	11.718	12.423	10.191	11.799	13.62	11.092	11.905	12.029	13.146	10.442	11.566	11.109	13.376	11.233	11.318	11.75	10.934	11.228	12.538	12.518	14.135	12.677	11.131	9.74	9.52	10.744	13.196	11.443	11.725	12.07	13.517	11.942	13.213	11.767	11.695	12.79	12.516	10.775	10.275	10.475	11.969	11.356	13.225
SPTLC2	8.957	8.501	9.347	9.327	9.196	8.988	9.461	9.052	8.588	9.72	9.402	10.267	8.646	9.015	9.129	10.211	8.905	9.769	9.204	9.126	9.502	8.719	10.72	8.892	9.559	8.777	9.362	9.367	8.904	9.982	9.942	9.919	9.64	9.585	9.893	9.367	9.487	9.186	8.673	9.423	9.018	8.946	10.338	10.173	9.075	9.934	10.574	9.276	9.767
SPTB	5.902	7.43	7.75	6.468	7.085	4.492	7.435	6.922	5.752	5.217	7.029	8.082	6.34	7.449	5.904	7.473	8.297	7.943	4.858	7.078	7.815	5.725	7.173	6.844	7.684	5.022	5.009	4.178	5.982	6.867	8.312	5.883	10.067	4.982	7.276	6.487	6.665	8.328	4.863	5.036	4.771	5.812	7.7	6.801	4.739	8.43	7.188	7.408	6.252
SPSB1	8.962	7.743	7.998	7.204	7.693	7.906	8.977	8.317	8.298	7.729	8.16	7.395	8.568	7.187	6.865	7.085	7.585	7.214	8.225	6.933	8.507	7.567	8.881	7.216	8.43	8.432	7.268	8.185	7.015	8.706	7.633	6.583	8.394	8.094	9.047	8.466	7.478	8.391	5.792	9.245	8.203	7.9	8.777	7.269	7.368	7.479	7.129	8.924	9.134
SPRY2	8.995	8.11	8.538	7.15	8.772	6.533	10.015	8.629	7.427	6.654	8.455	11.172	7.266	8.134	6.267	7.425	7.874	7.047	7.22	7.285	9.792	6.811	7.442	7.505	7.352	9.03	6.717	8.26	9.495	7.146	7.472	8.901	9.154	8.203	8.518	8.146	7.541	7.793	8.004	10.127	8.205	7.752	7.966	7.667	6.823	7.759	6.835	7.878	7.775
SPRR3	7.009	4.459	5.446	6.474	4.225	4.044	4.293	3.954	3.935	6.334	4.336	6.583	4.963	5.162	4.256	4.271	5.655	7.16	3.336	4.307	5.585	3.632	3.755	4.285	4.511	4.018	4.485	4.897	5.013	4.912	5.333	3.278	3.807	4	3.711	4.95	4.146	8.596	4.35	16.087	3.278	4	3.561	6.029	4.446	4.053	2.722	3.536	2.848
SPRR1B	5.675	6.208	7.446	6.111	4.733	4.954	6.679	7.007	5.67	6.762	4.684	6.681	5.641	7.129	4.94	5.018	7.221	6.688	5.895	6.482	6.044	5.293	2.868	2.485	7.221	6.591	5.35	5.812	5.739	7.194	7.43	6.545	6.869	4.24	7.076	6.172	3.07	7.226	5.89	14.426	4.162	5.517	6.409	5.225	5.87	5.885	5.787	5.501	5.914
SPRED1	10.063	9.749	9.753	9.602	8.869	8.894	10.092	10.104	8.35	8.94	9.931	9.907	9.733	9.595	8.727	8.059	9.178	8.699	9.423	9.598	9.934	9.281	9.099	9.203	10.184	10.246	7.837	10.024	9.2	8.673	8.651	9.187	9.623	9.208	10.029	9.633	9.586	9.255	8.451	9.187	9.656	10.216	10.066	8.313	8.809	9.046	9.778	9.171	10.582
SPR	6.86	8.337	8.508	7.422	8.666	8.16	7.996	8.855	5.914	9.2	7.36	8.647	6.219	8.99	9.494	7.482	8.891	7.041	8.89	8.504	8.954	7.977	7.475	6.65	7.675	8.221	9.349	9.077	8.534	5.278	6.302	6.821	8.837	7.336	8.365	7.366	8.067	8.95	6.72	9.203	7.771	8.14	9.65	8.013	7.72	8.033	8.394	7.676	8.273
SPP1	10.418	9.064	9.373	8.862	12.171	13.786	9.831	9.793	9.845	8.89	10.052	13.11	12.574	12.139	9.615	7.875	11.743	9.848	15.446	9.275	13.969	10.866	11.029	8.757	10.533	14.125	9.296	10.777	11.103	10.382	9.592	10.169	11.071	10.53	11.385	10.576	9.14	9.526	8.574	11.124	10.753	10.983	10.102	10.63	10.034	10.906	12.979	9.743	9.638
SPOPL	9.831	10.264	10.061	10.986	11.037	11.186	10.41	10.228	10.569	10.784	11.074	10.595	10.073	10.887	10.943	10.207	10.846	9.583	10.34	10.279	9.913	10.949	9.832	10.474	11.732	10.589	10.607	10.316	11.171	10.523	10.733	11.481	9.901	10.097	10.792	10.575	10.354	10.312	10.442	10.216	9.782	10.638	9.426	10.815	10.971	10.525	10.699	10.532	9.929
SPNS2	8.268	9.026	9.818	6.713	7.666	6.083	8.458	8.209	8.262	8.477	7.667	9.926	8.309	8.585	6.331	8.164	8.361	9.035	7.622	8.196	9.464	6.986	7.227	7.028	8.495	7.33	7.45	7.328	7.764	9.172	8.968	6.178	8.763	8.211	9.247	8.633	7.33	8.326	5.15	10.3	7.589	6.945	7.574	8.007	7.729	5.904	7.091	7.049	7.159
SPIRE1	9.659	9.407	8.339	9.242	8.945	8.776	9.011	9.464	8.301	9.567	8.665	9.396	8.353	9.313	9.661	7.865	7.601	8.149	9.711	10.321	10.231	9.195	10.035	9.849	9.031	10.039	8.744	9.779	9.289	9.399	8.968	7.88	9.923	8.669	9.636	9.087	9.448	9.324	8.752	9.435	8.601	8.592	8.778	9.97	9.904	8.888	8.906	9.087	9.547
SPINT1	7.891	6.879	8.228	8.906	8.307	8.954	7.352	9.113	4.892	5.853	8.564	7.307	9.225	6.829	8.929	8.164	6.365	9.893	8.738	8.649	5.133	7.707	7.97	7.706	8.344	8.134	4.406	8.529	7.835	7.648	5.514	8.381	5.24	6.104	7.75	6.423	8.776	7.209	6.172	10.87	7.792	7.19	8.15	6.739	8.443	4.733	6.999	7.476	7.505
SPINK6	6.631	7.816	6.61	4.561	6.638	3.609	6.545	7.315	6.242	7.316	5.392	6.932	6.403	5.329	6.879	6.385	7.011	7.572	6.544	4.579	6.695	5.552	3.868	3.35	5.698	1.963	6.606	5.44	4.459	7.229	7.869	6.714	6.909	3.878	5.04	6.798	6.548	7.195	5.311	7.141	5.914	5.635	7.631	4.921	6.519	4.498	5.858	6.72	6.631
SPINK4	4.511	7.424	6.481	6.352	6.744	6.194	6.505	5.392	7.128	7.274	5.202	4.655	7.241	7.189	7.455	6.472	6.109	7.337	6.677	6.864	6.385	6.819	5.812	4.202	5.527	5.966	3.524	3.42	6.747	7.513	7.37	3.202	3.733	7.234	3.42	5.07	4.744	5.17	6.092	6.824	5.963	4.661	5.998	6.865	5.186	6.311	5.655	7.066	5.794
SPINK13	5.514	7.559	5.005	6.073	3.561	3.609	7.215	4.863	4.087	7.528	6.843	7.208	7.261	4.104	6.776	6.989	6.83	7.44	6.66	5.787	6.489	6.121	6.005	5.87	7.01	3.954	6.517	4.358	6.265	7.76	6.142	4.217	7.599	6.912	7.315	6.931	6.16	7.23	6.271	6.648	5.652	3.982	7.771	3.336	6.61	5.789	6.272	4.453	6.135
SPIC	6.589	6.007	8.361	6.865	5.585	6.06	6.318	10.307	9.407	10.921	6.714	10.407	7.534	9.189	11.553	5.336	5.456	6.61	5.561	6.24	5.501	1.963	5.758	6.762	7.943	7.444	6.932	6.681	3.336	3.954	3.459	6.805	3.744	5.85	6.113	6.517	10.412	1.678	5.744	5.82	5.403	4.365	6.489	5.469	5.935	5.935	4.689	6.083	6.162
SPHK1	9.149	8.433	7.996	7.449	8.131	8.008	9.063	8.878	8.668	8.249	8.806	7.883	8.032	8.547	6.912	7.737	8.553	6.661	8.676	7.657	9.075	8.494	8.66	7.971	9.36	8.096	7.604	8.133	4.892	8.406	8.163	5.567	9.813	9.279	9.001	8.073	8.026	8.799	7.797	8.741	7.727	9.419	8.866	7.265	7.736	7.751	8.795	7.531	9.609
SPG20OS	6.361	7.112	4.536	6.231	6.254	5.229	5.609	4.285	5.456	6.384	4.511	6.644	6.138	4.7	5.838	6.806	6.404	7.039	3.621	5.267	5.85	5.271	6.928	1.585	4.315	6.127	6.453	4.95	5.698	6.598	8.123	5.907	7.458	4.162	5.009	4.818	6.3	5.624	4.511	6.958	6.514	2.322	7.304	5.1	5.582	5.973	5.926	4.336	4.044
SPG20	9.417	9.244	10.307	9.075	9.679	8.938	10.451	9.783	8.524	9.623	9.127	11.405	8.918	9.335	7.934	7.334	8.77	7.719	9.526	8.904	10.445	7.41	8.724	8.458	9.418	9.71	7.896	9.815	8.358	8.526	7.962	9.027	10.434	8.85	10.199	9.154	9.227	9.528	8.47	9.753	8.358	9.19	9.515	8.119	8.553	8.07	9.045	9.064	9.35
SPESP1	6.333	6.679	7.055	4.561	5.954	6.156	5.399	6.83	6.311	6.758	6.326	8.122	6.051	5.567	4.225	5.853	5.43	6.401	6.564	5.952	7.502	6.087	6.489	4.615	5.271	5.482	6.256	6.113	6.385	6.855	6.534	5.066	7.136	6.5	7.276	5.8	5.672	5.469	5.658	6.482	5.271	6.881	6.493	4.711	5.603	6.083	5.267	6.047	6.622
SPDEF	8.521	8.691	6.781	6.702	7.9	7.678	7.327	8.428	8.084	8.19	7.575	7.427	8.772	8.409	7.271	8.211	8.741	7.337	7.21	8.639	7.837	7.272	7.872	8.091	8.234	8.454	8.527	5.495	8.327	8.754	8.723	6.796	8.938	8.185	8.432	8.483	7.275	9.296	7.063	5.802	7.645	7.856	7.568	7.377	8.3	7.863	7.086	7.469	7.085
SPATS2L	11.636	10.324	11.106	12.088	11.105	10.536	11.434	11.39	10.144	9.85	11.07	11.555	11.04	11.565	11.016	9.913	11.392	10.42	11.183	11.74	11.894	11.105	10.585	10.851	11.052	11.414	9.551	11.864	11.476	10.482	9.44	11.042	11.975	11.428	11.286	10.844	11.937	11.043	9.914	12.329	11.103	11.645	11.152	11.694	10.876	10.238	11.362	10.757	12.001
SPATA8	6.857	5.664	7.878	6.55	6.115	6.85	7.939	7.569	6.678	8.143	7.285	7.871	7.111	7.777	3.916	7.118	7.992	7.482	6.206	7.773	7.577	6.451	4.561	4.655	6.628	6.1	7.334	4.162	7.254	8.552	7.443	6.854	8.045	6.751	7.537	6.492	6.172	7.468	6.829	7.44	6.619	6.516	5.382	5.158	5.24	6.548	7.116	6.271	4.579
SPATA7	8.041	7.561	7.371	7.18	8.076	8.17	7.922	7.501	7.798	7.147	7.527	8.64	7.245	8.045	6	4.479	7.194	6.962	8.044	7.85	9.274	6.389	6.064	7.429	8.072	8.434	7.475	6.922	6.983	6.204	7.189	6.747	7.733	6.49	8.459	6.873	7.068	7.084	3.485	8.19	7.011	6.955	8.278	7.715	3.498	8.13	7.705	7.236	7.709
SPATA6	7.086	5.658	7.67	6.217	5.67	6.767	6.585	4.087	3.087	3.807	7.04	8.348	5.479	5.818	4.087	2.561	4.24	3.797	4.433	6.839	8.127	5.98	3.858	3.278	4.138	7.233	4.823	7.012	5.365	7.598	5.959	4.271	6.194	6.418	7.122	6.625	4.776	6.863	4.678	7.859	5.878	5.678	6.997	6.14	3.945	5.117	6.461	6.541	5.6
SPATA31A1	3.744	6.219	5.109	5.728	6.317	3.536	5.389	5.142	5.022	6.586	6.506	5.883	2.263	6.036	1.766	4.977	4.399	6.731	2.104	5.533	5.94	5.672	6.361	5.75	6.814	5.142	4.728	5.664	4.986	6.624	5.943	5.818	6.327	5.658	3.838	6.366	2.263	6.632	6.209	5.647	5.776	2.655	4.009	4.573	5.409	5.022	5.94	4.921	4.873
SPATA19	7.527	7.161	6.997	6.606	5.902	7.298	6.597	7.456	6.931	7.554	5.282	8.736	6.613	7.52	5.53	5.931	7.57	7.561	4.591	7.35	7.785	6.864	6.096	6.511	6.733	6.824	7.545	6.131	6.815	8.483	7.729	7.253	7.464	6.598	6.721	6.873	6.598	8.571	6.489	7.308	4.776	6.34	7.293	4.248	6.423	6.347	6.842	7.055	5.087
SPARCL1	13.232	10.511	12.941	11.291	11.052	9.173	12.547	11.005	12.16	11.407	11.132	12.86	11.396	11.53	10.847	11.073	10.819	11.325	11.04	11.795	14.944	11.847	10.583	11.798	11.08	11.738	11.829	12.248	11.48	11.919	11.629	11.645	12.773	11.834	13.4	12.449	11.797	11.696	11.433	13.662	12.057	12.238	12.078	11.249	10.903	11.457	10.294	12.1	11.989
SPARC	14.441	13.118	12.623	13.067	13.277	12.807	13.936	12.764	12.977	12.95	13.913	13.39	13.452	13.077	12.357	13.602	12.13	12.081	13.451	12.385	15.825	13.523	13.899	11.484	13.399	12.733	11.39	13.08	12.571	13.782	12.317	11.115	13.788	14.389	14.587	13.576	13.098	13.351	13.201	13.125	11.984	14.199	14.337	12.882	13.48	12.847	13.716	12.626	14.598
SPANXA1	5.579	6.336	6.35	6.631	5.914	4.711	4.912	3.511	6.102	7.191	7.064	7.24	7.428	6.919	6.806	4.926	6.184	7.213	5.763	6.706	6.733	4.233	7.124	6.619	6.081	6.626	6.943	6.075	5.267	8.087	7.326	6.127	6.403	4.413	7.063	7.079	3.838	7.659	4.285	6.345	4.873	4.138	7.648	3.776	5.409	3.991	4.638	6.586	5.259
SPAG8	7.851	6.389	6.728	6.238	7.458	6.133	6.329	6.25	6.601	6.702	6.455	6.541	7.094	6.385	7.479	7.1	6.803	5.385	6.721	7.483	7.561	6.937	6.615	7.121	6.677	7.056	7.77	6.385	7.919	7.116	7.184	7.026	7.798	7.591	7.397	6.946	7.155	7.705	7.595	6.662	6.625	6.278	6.252	7.345	6.629	6.43	6.482	6.706	6.428
SPAG6	4.233	6.133	6.317	5.053	5.498	4.912	3.787	5.34	6.081	6.123	4.959	6.65	2.926	5.453	4.744	5.304	6.254	5.747	3.104	4.7	6.142	4.315	3.036	5.233	5.07	2.233	5.6	2.609	5.511	7.41	6.937	2.787	4.263	3.406	3.561	6.152	5.233	6.819	3.202	2.202	5.198	2.632	6.235	5.311	2.766	3.307	4.329	5.833	6.37
SPAG11A	6.504	6.967	7.126	5.956	6.094	5.921	5.933	5.5075	6.404	6.4915	4.8155	6.15	7.2105	6.8105	5.5055	6.6815	6.3675	6.8055	6.242	5.1055	6.4645	5.9945	6.769	6.2775	6.7155	5.2885	6.652	5.6955	6.7195	6.7475	7.03	4.773	6.933	6.491	5.457	6.2515	5.911	4.2355	4.522	5.705	5.589	4.066	7.0705	5.848	5.6885	6.301	6.3535	6.4045	5.471
SPACA4	4.787	7.464	7.255	6.334	6.519	6.133	6.938	5.561	7.53	6.278	6.781	7.395	6.8	7.615	6.142	6.081	5.472	4.644	6.631	5.818	6.781	3.632	6.824	4.621	6.858	6.553	7.059	6.592	4.655	7.707	7.183	6.057	7.626	6.941	6.284	5.711	3.926	7.084	4.573	6.77	5.825	5.65	6.665	6.622	4.787	7.4	6.468	7.301	6.528
SPACA3	4.263	7.074	6.231	5.843	5.982	6.066	5.416	5.092	6.681	6.794	6.544	6.018	4.209	6.735	6.771	5.282	5.933	6.664	4.194	4.154	6.102	3.609	5.629	2.433	5.641	5.961	6.102	6.144	6.359	7.066	6.853	2.07	4.154	3.511	7.086	4.42	3.293	6.102	5.954	6.811	5.399	5.582	6.645	5.198	5.81	5.399	6.629	6.479	4.802
SP8	7.152	6.365	8.032	6.553	6.838	6.963	7.047	5.875	6.409	6.99	6.839	5.594	6.793	6.976	7.367	6.668	5.591	7.877	6.706	7.691	7.157	5.993	6.586	6.941	7.955	7.077	6.916	5.482	5.198	7.982	7.634	7.35	7.576	5.661	6.921	7.468	6.695	7.513	6.825	4.926	6.963	6.727	7.764	7.048	6.345	6.533	7.179	7.331	5.752
SOX9	7.158	8.225	7.201	1.888	5.97	6.471	6.324	6.377	5.784	6.178	9.063	6.618	6.211	6.528	5.372	8.561	5.17	3.263	2.433	7.66	8.931	5.174	7.778	6.648	5.517	3.186	7.317	7.831	6.24	7.716	8.405	10.403	8.12	2.828	7.839	5.567	5.938	7.105	6.691	12.36	2.888	8.237	6.548	6.565	4.178	8.379	7.784	8.66	6.068
SOX8	4.263	7.683	9.095	4.087	7.401	9.669	4.278	3.991	3.667	3.365	7.427	4.695	9.403	2.561	2	9.149	2.263	3.217	2.722	2.848	4.372	3.632	2.868	8.849	2.744	7.37	3.787	8.098	3.609	3.858	3.888	3.744	4.178	9.35	3.459	4.285	8.83	3.548	8.136	4.42	4.162	2.926	4.07	7.456	3.935	2.609	2.678	8.73	3.868
SOX5	7.425	10.079	9.632	10.847	6.918	9.355	6.921	9.525	11.254	11.102	9.28	8.56	9.366	8.184	10.368	9.56	9.397	7.326	7.687	10.118	9.407	10.334	7.466	8.683	7.568	5.67	7.161	8.977	7.08	7.854	8.221	6.527	8.667	8.31	7.87	6.878	10.557	7.605	10.604	10.282	6.28	7.396	7.371	6.409	9.769	6.873	7.878	9.512	7.11
SOX3	6.482	3.848	6.19	4.615	6	7.036	6.009	4.603	3.963	4.505	4.009	5.858	6.468	6.885	5.692	6.976	6.426	6.365	6.533	6.967	5.278	5.98	6.559	3.17	3.888	2.322	4.162	5.24	6.524	6.511	5.282	6.291	6.806	5.194	4.53	7.238	5.178	6.2	5.564	6.331	3.573	6.571	6.192	3.807	6.087	5.236	5.399	5.717	2.379
SOX18	7.187	5.977	8.122	6.306	6.186	5.524	6.192	6.081	7.133	5.921	7.166	8.254	6.18	5.182	6.04	6.445	6.079	5.892	5.689	6.597	9.465	6.461	6.307	6.809	6.075	6.382	5.763	6.657	4.912	7.183	7.18	6.516	5.498	7.569	7.38	6.522	6.42	5.838	6.739	7.233	6.675	5.805	6.24	6.794	5.296	5.318	6.343	6.671	6.998
SOX13	7.592	7.144	7.818	6.5	7.504	6.259	6.953	7.283	6.98	6.505	6.626	8.393	7.171	7.263	5.838	6.632	7.11	6.459	7.387	6.631	9.381	6.25	5.687	6.192	6.492	7.88	6.598	6.752	6.242	7.324	6.589	6.166	7.724	7.201	7.197	6.953	6.375	7.076	6.733	8.398	6.506	7.371	7.404	7.161	6.345	6.448	6.403	6.574	6.632
SOX10	7.359	4.977	4.873	6.196	5.65	4.154	4.711	5.15	5.689	5.233	4.498	5.446	6.345	7.026	6.35	6.252	5.252	5.146	3.982	5.986	5.213	4.843	4.667	3.744	7.168	5.036	3.433	2.982	5.463	5.815	4.722	5.365	6.115	5.961	4.921	5.552	5.382	6.011	4.931	8.385	2.888	6.681	6.16	5.692	7.104	4.336	6.389	7.44	5.121
SOWAHC	9.788	8.622	9.031	7.807	8.152	6.928	9.16	8.325	6.638	8.643	8.643	9.352	8.39	8.14	7.309	7.093	7.426	7.849	8.182	7.792	8.979	7.552	8.028	8.093	8.384	9.169	7.267	8.505	8.683	8.443	8.672	8.526	9.11	8.635	8.995	8.197	8.392	8.78	8.508	10.558	7.849	8.604	8.879	7.855	8.206	7.621	7.534	8.657	8.746
SORT1	9.201	8.919	9.508	9.078	9.531	8.576	9.349	10.194	8.283	9.556	8.802	10.632	8.253	9.726	7.76	7.595	8.468	7.83	9.893	8.371	10.893	8.386	8.664	9	8.894	11.615	9.643	8.619	8.219	9.678	9.221	8.105	11.395	8.325	9.829	9.333	8.172	9.95	8.117	11.392	8.204	8.732	9.417	9.054	8.457	10.505	8.497	8.443	8.321
SORCS2	8.229	7.337	6.565	3.973	6.746	4.744	7.333	6.435	7.031	6.777	8.44	4.307	7.131	3.926	6.073	7.197	5.117	4.186	5.514	6.246	9.22	6.998	6	6.61	2.828	6.583	5.848	5.311	6.123	6.722	7.061	6.087	7.565	8.943	7.248	6.443	6.317	6.779	7.166	6.493	3.711	7.164	5.789	6.783	7.171	3.365	4.233	7.019	7.876
SORBS3	8.3	9.648	9.28	9.23	8.684	8.366	8.044	9.263	8.612	9.121	8.932	9.918	7.889	9.366	9.085	8.925	8.932	9.042	9.166	8.958	10.372	8.351	8.271	8.624	8.761	9.437	8.572	8.864	8.071	9.14	9.127	6.76	8.77	9.073	9.219	9.266	8.157	9.456	8.59	9.21	8.522	8.512	8.723	8.887	8.242	8.417	7.672	8.039	9.015
SOHLH2	6.913	7.334	7.385	3.973	5.776	5.472	7.074	7.94	6.324	7.628	5.456	7.317	3.991	6.372	5.229	4.3	6.567	6.737	3.644	4.567	5.845	5.548	5.828	4.959	6.615	6.267	6.461	5.476	5.466	6.571	5.178	5.758	7.481	5.606	7.607	6.732	5.443	7.182	4.113	4.492	6.327	4.807	6.119	3.597	6.135	3.597	6.431	6.891	4.548
SOHLH1	7.035	7.668	6.211	5.17	7.892	7.042	6.156	8.812	6.601	8.788	3.7	8.26	7.504	7.647	7.48	7.669	8.186	8.159	7	7.46	4.329	6.768	4.329	5.975	7.904	7.54	6.898	7.452	5.655	8.052	7.873	4.285	8.061	4.728	6.428	7.672	7.229	7.896	5.125	6.242	9.325	7.097	8.714	7.228	7.498	7.365	7.128	7.547	6.927
SOD2	11.717	10.913	10.788	11.008	11.331	11.54	10.552	11.795	10.536	11.423	9.608	10.012	9.77	11.311	9.966	10.606	10.586	9.34	11.772	11.529	11.167	11.878	11.105	11.352	11.929	12.164	10.497	11.552	11.299	10.976	9.78	10.093	12.49	10.684	11.233	10.892	10.791	11.836	10.183	11.127	10.441	12.095	11.177	10.444	9.693	10.654	11.592	11.093	11.307
SOCS6	8.012	7.906	7.955	8.301	8.805	8.234	8.168	8.671	6.156	8.046	8.444	8.929	7.199	8.891	8.294	6.864	9.288	7.839	7.841	8.74	9.097	6.194	8.023	8.688	8.769	8.037	4.755	7.629	7.043	8.099	6.098	7.9	9.237	7.251	9.353	7.875	8.203	8.233	7.91	8.924	6.52	6.86	8.096	8.112	6.57	8.109	7.542	7.73	8.472
SOCS3	12.458	10.155	11.252	9.743	9.924	9.825	10.648	10.605	10.561	10.983	9.842	10.119	10.063	9.748	11.719	10.424	9.947	9.91	11.11	9.887	11.574	10.763	9.86	9.137	10.535	10.814	9.149	11.368	9.497	9.425	6.296	8.742	10.455	9.749	10.832	10.298	11.343	9.911	9.107	11.315	10.617	11.83	8.328	9.382	8.356	8.346	10.639	10.875	11.083
SOCS2	8.149	8.634	9.823	7.782	6.974	6.731	9.083	8.728	9.631	7.629	8.359	9.461	8.249	7.903	7.309	7.999	8.399	8.91	6.789	7.755	10.549	8.12	7.698	7.328	8.258	8.88	11.657	8.795	7.172	9.176	8.231	7.703	8.855	7.916	8.638	8.972	9.025	8.691	8.226	9.52	8.739	9.328	7.418	7.879	8.142	7.427	7.615	9.657	9.141
SNX8	7.917	7.08	6.67	7.619	7.181	6.261	7.358	6.487	6.32	7.672	5.536	7.576	5.853	7.391	5.692	6.3	7.313	7.236	6.3	7.466	6.903	6.317	6.839	5.76	6.855	7.453	3.632	4.498	6.699	7.809	7.478	5.44	8.132	6.354	6.727	7.37	6.293	7.583	6.758	7.003	5.938	6.196	7.396	7.205	7.409	6.729	6.64	7.278	6.15
SNX7	9.654	7.989	8.341	7.667	6.994	7.098	9.495	7.577	7.312	7.457	8.905	9.176	8.425	6.954	5.709	7.209	7.523	9.196	7.191	7.775	10.633	8.21	8.703	7.324	10.941	7.23	5.573	7.737	6.307	8.714	3.621	6.76	9.852	9.427	12.154	8.121	7.027	8.345	7.218	10.111	8.375	8.963	9.465	8.016	7.501	7.457	9.391	7.719	9.664
SNX29P2	9.114	8.855	8.658	5.823	7.257	6.864	8.184	8.018	8.959	8.642	9.744	9.01	9.572	8.476	7.612	7.03	8.078	6.522	7.486	8.149	8.306	8.64	8.511	8.314	9.209	7.395	9.12	8.483	7.782	10.484	9.347	9.407	8.409	7.85	8.43	7.859	6.888	8.55	8.092	8.424	7.486	8.365	8.695	9.001	10.068	9.441	7.932	9.874	8.344
SNX29P1	9.982	8.208	4.655	1.926	5.892	4.973	5.991	1.926	8.168	8.709	10.1	1.678	10.029	9.788	9.716	8.55	6.823	2.104	3.828	8.67	5.233	8.818	8.754	5.109	9.918	2.433	7.579	7.896	5.576	9.225	8.837	10.157	8.69	7.57	8.412	8.514	5.19	4.892	8.621	7.551	2.7	9.08	10.415	8.312	8.373	8.439	8.694	8.201	7.579
SNX29	9.867	9.386	8.005	6.709	7.192	7.995	7.984	8.357	8.802	9.148	9.894	8.382	9.94	9.304	9.581	10.204	9.06	7.711	8.75	9.363	8.444	9.165	9.512	9.064	9.377	8.637	9.908	9.1	7.869	10.867	11.165	10.176	8.828	10.405	9.551	8.638	7.725	7.949	9.029	9.522	8.365	9.549	10.519	9.662	9.636	10.365	9.265	10.31	9.051
SNX22	9.369	10.397	9.217	8.294	8.507	10.877	9.737	8.909	8.787	9.382	10.673	9.111	10.672	9.033	8.207	10.361	9.511	9.802	10.467	8.527	8.879	10.854	10.435	9.455	10.888	8.754	10.215	9.843	8.664	10.432	9.589	10.31	9.791	8.524	10.825	9.667	8.589	11.356	8.178	9.275	8.408	8.791	11.522	8.495	8.777	10.021	8.867	9.742	10.283
SNTB2	10.452	9.558	9.98	10.068	9.778	9.221	9.744	9.414	8.587	9.666	10.955	9.945	9.145	9.535	10.225	8.626	9.417	9.026	9.92	9.321	11.593	9.796	9.476	9.853	9.285	9.585	9.561	10.285	9.413	9.206	9.411	9.871	10.069	9.993	9.986	9.457	10.079	9.769	9.849	10.844	9.436	9.634	9.393	10.121	9.854	10.183	10.445	9.879	10.399
SNORD50A	8.822	9.054	8.013	7.679	8.207	9.616	8.902	8.99	8.568	8.698	7.834	8.784	8.51	8.4	8.526	8.186	8.155	7.533	8.645	8.51	9.367	10.2	8.985	9.392	9.195	9.377	10.687	8.236	8.385	10.963	10.438	9.5	9.493	9.349	8.846	9.629	8.356	9.623	8.801	8.949	9.039	8.507	9.695	8.788	9.103	10.661	8.938	8.708	8.699
SNORD3A	9.964	9.092	9.397	9.506	7.246	9.273	9.482	11.966	11.063	10.19	9.261	8.569	9.422	11.634	10.339	11.224	9.446	6.242	8.099	9.931	7.84	10.663	8.673	8.679	8.749	10.954	7.865	8.875	7.855	9.518	8.882	7.535	9.503	8.117	8.974	12.293	8.431	8.63	8.542	11.061	8.153	10.544	8.324	7.398	7.196	8.173	9.179	8.247	6.785
SNORD116-17	4.868	3.121	5.97	6.38	7.503	5.396	2.787	6.721	7.486	6.005	6.819	6.459	6.229	3.278	6.788	7.073	4.315	6.527	5.963	3.248	6.576	7.158	6.988	6.115	3.053	7.293	4.233	3.776	4.843	7.371	5.278	7.647	3.35	5.336	5.018	3.07	5.828	3.787	4.329	6.343	5.066	7.215	3.17	4.263	3.797	6.104	6.32	6.702	2.744
SNORA65	3.17	8.091	7.837	6.038	5.34	5.65	7.31	6.974	6.682	7.229	6.902	7.703	7.032	6.361	6.758	6.767	7.747	7.129	6.307	6.823	7.427	6.976	6.754	6.501	7.649	6.969	7.361	6.926	6.642	8.495	7.506	7.391	7.597	6.797	7.374	6.955	6.438	7.485	6.594	7.164	6.221	6.645	7.541	6.372	6.825	5.615	5.855	6.284	6.19
SNORA5B	6.361	9.287	9.39	10.199	8.999	8.97	9.106	9.74	9.59	9.816	9.093	8.224	9.426	8.739	9.45	9.592	9.442	8.917	9.252	8.943	7.489	9.116	9.459	9.313	7.097	8.253	9.56	7.219	8.95	8.107	8.869	8.795	8.628	8.539	6.186	8.036	9.758	8.152	9.426	6.146	9.457	8.941	6.213	9.651	8.942	9.37	9.953	8.448	9.317
SNN	11.066	10.308	10.791	9.486	10.895	9.885	10.514	10.07	10.718	9.609	11.064	10.85	10.28	10.405	10.369	10.604	9.949	11.365	9.49	10.239	10.35	10.152	10.635	10.796	10.602	10.292	10.37	10.969	10.526	9.852	9.318	10.265	10.047	10.448	10.446	10.206	10.851	10.182	11.156	10.149	11.182	10.349	11.104	10.513	9.855	10.538	10.608	11.072	10.703
SNHG10	6.315	6.242	4.744	5.233	2.787	5.289	2.945	6.877	6.642	5.638	4.661	6.276	5.797	5.621	4.44	6.174	5.013	4.027	5.022	5.511	5.858	2.655	6.24	3.104	4.42	5.514	5.426	6.18	6.539	4.307	6.002	6.577	6.236	3.711	3.7	6.257	4.695	6.359	4.672	6.814	6.359	5.198	6.531	5.888	6.166	6.094	4.75	2.787	4.626
SNED1	8.291	7.29	8.247	6.542	4.392	7.094	7.845	7.894	5.885	7.365	6.898	10.033	7.219	7.447	5.895	5.489	6.908	7.236	7.608	7.687	10.355	6.863	7.426	7.164	7.055	7.274	8.105	6.915	7.731	7.911	8.011	6.138	8.863	7.899	8.829	7.665	5.771	7.698	4.766	8.049	6.127	7.743	8.829	7.464	5.511	6.657	7.853	7.595	9.308
SNCG	6.527	7.186	7.078	5.935	6.109	6.658	6.81	4.096	7.246	6.435	5.667	7.605	5.213	5	3.667	6.914	6.094	6.018	4.684	5.993	5.72	3.548	6.773	7.202	4.94	4.868	6.009	4.104	5.433	7.612	6.373	4.385	7.361	6.287	4.225	5.904	4.597	6.38	4.963	5.142	4.379	4.672	5.409	4.792	6.501	4.138	4.459	4.079	3.536
SNAP29	9.064	8.724	7.527	8.61	8.221	8.289	8.823	7.972	8.509	8.233	9.216	9.824	8.141	8.712	6.74	8.661	8.037	8.727	7.748	8.989	8.983	8.235	8.66	8.308	7.823	9.328	7.132	8.262	7.993	9.038	8.867	7.988	8.516	7.877	8.894	8.091	8.492	8.86	8.663	8.563	7.23	8.301	7.855	7.725	8.372	8.827	7.392	8.276	8.869
SNAI3	7.317	6.559	7.998	6.471	6.878	5.413	7.01	7.077	6.196	7.455	5.895	7.069	8.077	7.032	6.343	7.158	6.805	8.833	5.858	3.233	6.24	6.162	6.632	6.541	5.921	6.501	6.025	6.334	7.167	7.567	6.88	7.607	7.009	4.372	6.902	5.672	5.347	6.477	7.814	5.678	6.702	6.233	6.196	2.7	6.186	3.907	6.083	7.258	5.892
SNAI2	10.125	8.708	8.899	8.847	9.064	9.516	10.38	9.219	8.639	9.095	11.337	9.669	9.806	8.42	7.166	7.959	8.137	8.238	8.67	9.126	11.898	9.853	9.931	9.006	9.639	8.057	8.526	9.603	7.827	9.423	8.078	8.781	10.529	10.27	10.557	9.209	8.676	9.854	8.354	10.944	8.412	9.843	9.951	8.361	7.861	8.663	9.987	7.476	11.179
SMPDL3A	11.601	9.138	10.204	11.391	10.307	10.962	10.501	11.416	9.454	9.805	10.346	11.516	10.881	9.999	10.497	9.387	10.902	10.082	10.885	11.481	11.321	9.698	9.412	9.617	10.78	11.077	8.532	10.946	11.462	8.828	9.256	11.222	10.576	10.517	10.906	10.558	10.576	10.528	9.703	9.664	10.084	10.608	10.514	10.493	10.534	9.843	11.271	10.454	10.395
SMPD2	6.916	7.295	7.971	8.13	8.434	8.48	6.925	7.325	8.192	6.366	8.047	6.079	8.574	7.774	7.339	8.303	5.621	9.163	8.312	8.005	6.166	6.837	7.255	8.097	7.025	8.516	8.123	8.047	8.231	7.515	6.843	8.33	7.621	8.325	6.524	6.259	6.931	7.173	7.932	8.694	6.818	8.127	8.228	8.259	7.244	7.741	8.063	8.288	8.611
SMOC2	10.083	7.24	8.338	6.849	6.837	6.102	9.573	7.12	7.978	6.007	7.534	7.884	8.802	7.928	6.029	6.533	4.672	6.176	5.909	8.107	12.033	7.133	6.613	7.196	6.754	7.859	7.408	7.531	5.875	8.999	7.585	7.995	10.419	8.812	9.632	8.274	7.658	7.689	6.816	9.731	8.827	8.375	8.502	7.621	6.699	9.145	6.803	8.46	8.964
SMO	7.62	7.334	7.691	7.72	5.959	7.35	5.293	7.869	7.904	6.564	6.844	7.448	6.954	6.489	7.096	7.344	7.697	7.195	7.73	8.187	8.095	7.728	7.624	7.624	6.722	5.057	6.748	6.901	6.886	8.407	7.978	7.472	8.099	6.932	6.935	6.862	7.102	5.7	6.903	7.74	7.206	6.672	7.336	8.028	7.846	6.503	6.573	6.542	5.121
SMIM4	8.095	8.584	7.722	7.994	8.066	7.311	7.762	7.657	8.017	7.597	8.04	7.481	7.555	8.078	7.864	6.903	8.262	8.128	7.463	7.149	7.83	7.123	7.545	8.077	7.073	7.446	8.355	7.777	7.574	8.25	8.636	7.597	7.197	7.933	6.927	7.346	8.005	7.253	7.236	7.722	7.224	5.825	7.476	7.855	7.694	7.743	7.613	8.081	7.67
SMIM3	9.661	8.903	8.569	9.297	9.307	10.23	9.822	9.857	8.961	9.278	8.699	9.681	9.638	9.783	8.423	9.268	9.07	8.706	11.439	9.502	10.37	9.528	9.962	8.836	9.761	9.42	8.382	9.636	9.416	9.932	8.42	8.465	10.45	9.314	10.201	9.316	9.038	9.607	7.957	9.509	8.999	9.733	9.295	9.028	9.817	8.501	9.972	9.501	9.531
SMIM24	4.524	4.248	4.479	4.285	5.162	8.277	4.755	4.202	5.125	4.916	4.256	4.991	5.213	4.65	4.959	4.466	5.213	4.194	6.259	4.096	5.469	4.248	4.498	4.146	5.062	3.787	3.485	4.162	4.322	6.194	6.131	3.406	5.396	4.632	5.194	5.202	4.372	4.655	3.621	4.787	4.406	4.044	4.573	4.453	6.958	4.062	4.104	3.459	3.597
SMIM2	5.776	6.629	6.229	5.517	5.794	4.146	6.064	2.744	5.89	5.863	4.883	5.446	5.372	7.104	4.878	3.609	6.559	6.109	5.873	6.285	6.481	2.888	2.632	5.385	4.858	5.689	3.573	5.959	4.722	6.233	6.803	6.07	6.509	1.202	5.802	4.833	4.524	5.855	5.466	6.309	5.517	4.524	6.865	5.982	5.567	5.248	2.848	4.555	5.53
SMIM14	10.185	10.373	12.001	11.014	11.309	10.896	10.878	10.156	12.166	9.262	11.267	11.004	11.244	9.617	8.212	11.503	8.672	9.335	12.159	9.712	11.448	12.176	10.659	10.262	9.882	11.068	12.111	11.095	9.871	12.251	12.202	12.375	12.168	9.781	10.548	9.846	11.488	10.114	10.533	12.017	9.785	10.071	9.784	10.625	11.956	13.201	11.778	12.257	12.088
SMCR5	6.055	7.346	6.672	5.991	6.652	5.638	7.039	5.984	5.991	6.492	6.609	6.317	5.986	7.462	5.678	6.215	6.377	6.162	7.464	6.066	7.5	5.629	6.967	6.027	6.954	7.274	6.411	3.982	6.25	8.273	6.913	5.618	7.107	5.865	7.298	7.422	6.792	7.067	6.361	6.762	6.428	6.057	7.193	7.143	6.647	6.784	6.671	6.821	5.508
SMCO4	11.894	10.438	11.057	10.816	11.524	11.232	11.79	11.927	10.446	11.567	10.976	11.241	10.626	11.477	11.282	11.393	11.33	10.103	11.714	10.713	10.218	11.07	11.029	10.863	11.812	11.639	9.175	12.071	10.63	9.787	9.269	10.882	11.731	11.566	11.515	9.889	11.865	11.779	11.183	10.734	10.884	11.771	11.449	10.998	11.479	9.776	10.718	11.216	11.909
SMARCE1P2	6.322	6.78	6.202	5.289	6.265	6.684	6.223	6.582	4.744	6.506	6.843	4.17	6.679	6.589	7.152	6.106	5.977	6.959	6.007	5.564	7.915	4.027	5.121	5.924	2.982	4.3	4.336	4.853	7.161	7.198	7.706	5.229	6.307	6.71	6.487	5.229	4.517	5.35	5.146	7.653	5.083	5.779	4.94	4.833	5.848	7.057	2.926	4.146	5.498
SMARCD3	7.43	7.138	7.941	6.333	7.468	7.891	7.732	7.499	7.662	6.803	7.765	8.783	9.074	7.857	6.863	7.752	7.568	7.84	8.533	8.82	9.759	7.168	7.549	7.136	6.801	8.181	7.157	7.733	7.322	8.115	7.389	7.412	9.29	7.154	8.198	7.36	7.106	7.406	8.06	7.854	6.998	7.534	7.77	6.824	7.571	7.796	7.488	7.132	7.475
SMAD6	7.113	6.908	4.44	5.9	6.016	4.479	7.121	6.32	4.053	4.336	5.773	6.271	5.062	6.728	3.154	6.482	5.476	7.397	4.597	7.019	6.924	3.935	5.459	3.42	6.445	6.421	3.433	7.097	6.029	5.403	5.125	6.231	7.432	4.027	5.912	5.938	5.43	5.479	4.916	6.522	4.498	3.632	7.361	6.366	6.304	6.763	6.051	4.931	4.579
SMAD3	9.698	9.64	9.637	8.464	9.158	9.564	9.098	8.507	8.705	7.925	8.489	9.715	9.695	8.73	8.684	10.076	9.93	9.947	9.309	8.82	10.268	8.499	8.792	8.788	8.974	9.437	10.614	9.283	8.867	10.138	10.473	9.488	10.084	10.063	9.673	9.068	9.518	8.518	9.602	10.107	9.77	9.42	8.669	8.885	9.586	9.795	7.587	10.551	9.636
SMAD1	10.3	10.175	10.728	9.365	10.532	9.486	10.29	9.941	8.701	8.399	9.278	10.778	9.873	8.074	7.763	9.55	9.981	8.533	9.184	8.463	10.964	8.992	8.865	8.774	12.306	9.451	11.011	9.497	8.379	12.202	12.835	8.41	10.341	10.637	11.273	11.448	9.884	9.51	8.375	10.359	9.013	10.009	10.482	8.159	8.653	13.135	9.742	10.145	10.855
SLX4	8.92	8.71	7.734	8.116	8.142	8.477	8.237	6.725	8.734	7.667	8.634	7.809	8.41	7.295	8.047	9.48	8.339	8.726	8.125	8.756	7.997	8.091	8.603	8.756	7.844	8.165	6.365	8.724	8.035	8.57	8.919	8.424	8.236	8.744	7.978	7.53	7.4	7.112	8.086	4.892	8.73	9.048	8.557	9.018	9.175	8.841	8.335	7.924	8.316
SLURP1	4.706	7.152	6.82	6.597	6.002	5.479	6.284	6.291	6.724	7.113	4.027	6.862	6.498	6.194	5.133	6.77	4.689	4.579	6.213	5.057	4.995	6.022	6.092	6.604	6.272	5.336	4.248	6.254	4.194	4.672	4.307	6.293	4.372	3.858	4.336	5.545	6.489	4.728	5.672	11.98	5.271	4.53	4.358	6.236	4.858	4.472	6.414	5.644	5.365
SLMO1	6.098	6.186	6.326	6.764	7.171	6.783	4.883	4.843	4.466	3.766	5.868	7.634	6.38	7.763	6.094	5.409	7.725	4.379	6.672	8.311	7.97	6.601	6.58	8.038	6.413	3.655	8.628	7.495	6.487	5.661	7.431	3.945	6.953	4.638	7.775	4.644	7.662	5.545	3.17	4.113	4.217	3.807	4.982	6.872	6.027	7.655	7.01	4.573	6.585
SLIT2	11.404	8.426	9.329	7.966	8.208	7.645	9.562	8.013	8.311	7.703	9.713	12.667	9.406	9.284	6.677	8.881	7.958	8.443	8.422	10.533	11.657	8.545	9.003	9.184	8.92	8.428	8.47	9.118	8.504	10.054	8.896	8.118	8.924	10.937	10.765	9.976	8.418	9.887	8.669	10.144	8.565	8.612	9.896	9.074	8.314	8.943	8.24	7.773	10.633
SLFNL1	7.21	7.65	8.497	6.741	6.888	3.963	7.272	7.771	4.838	7.924	7.256	7.839	6.93	8.205	6.982	7.054	8.262	7.465	5.293	7.498	8.017	5.217	4.892	6.714	7.726	6.847	6.959	5.771	6.909	8.013	8.151	6.631	7.125	7.849	6.714	6.37	6.632	8.253	4.492	7.281	6.768	4.561	8.086	7.32	6.709	6.609	4.138	6.895	6.731
SLCO2B1	11.442	10.522	11.284	10.835	11.104	9.656	11.306	12.19	9.557	11.091	11.109	11.656	11.384	10.952	9.477	10.046	10.074	10.433	10.335	11.455	10.935	9.977	10.069	11.077	11.226	12.438	9.203	11.764	10.934	10.171	10.042	11.206	10.356	10.839	11.406	10.394	11.404	10.705	10.503	9.762	10.185	10.439	11.438	10.658	10.303	10.333	9.545	11.238	11.29
SLCO2A1	10.483	9.067	9.6	8.914	8.427	6.55	9.067	8.553	9.14	8.22	8.123	10.668	9.21	8.222	7.986	8.076	9.036	9.016	8.703	8.524	11.033	8.787	8.725	8.529	9.028	9.187	8.563	8.621	7.32	9.406	8.29	7.891	9.489	9.366	9.296	9.139	8.928	8.747	8.847	10.102	9.356	8.778	8.522	8.478	8.775	7.931	9.014	8.976	8.317
SLC8A3	6.414	5.466	7.981	6.14	5.982	8.324	6.692	4.807	3.935	5.45	5.848	8.209	6.522	5.158	4.225	4.17	6.573	7.458	6.645	3.667	5.178	6.345	6.485	4.018	6.682	6.459	6.72	5.784	8.808	5.667	5.489	7.106	9.435	8.354	7.756	7.213	4.655	6.824	6.508	2.828	7.767	4.285	6.652	4.009	3.916	5.883	3.644	6.762	4.733
SLC8A1	7.726	8.968	10.363	8.877	9.021	8.743	9.394	11.466	7.768	9.988	8.927	10.882	8.269	9.724	7.892	6.482	10.073	8.186	9.512	9.855	8.05	8.385	8.534	8.667	9.901	10.725	7.116	9.485	8.025	9.031	8.203	8.834	10.752	8.164	9.861	9.028	8.555	10.415	7.005	8.321	8.76	8.917	10.087	7.959	7.574	8.29	8.65	7.303	9.554
SLC7A7	11.578	10.69	11.007	11.7	12.047	11.196	11.95	12.001	10.385	11.586	12.353	12.106	10.897	11.437	9.957	10.661	10.888	10.299	12.397	11.104	10.873	10.594	11.7	10.908	11.931	12.291	9.429	12.058	10.319	10.986	9.955	10.426	11.816	11.736	11.828	10.859	11.264	12.316	10.729	9.412	11.123	11.807	11.576	10.33	10.164	9.798	11.764	11.898	11.662
SLC7A3	7.414	7.552	7.433	6.938	5.57	5.989	7.012	7.959	7.664	7.686	8.171	7.42	7.278	7.472	6.278	6.665	7.973	8.198	6.679	6.809	7.141	6.289	4.728	4	7.067	6.464	5.567	6.635	7.542	7.866	8.509	6.629	7.171	7.096	4.661	7.476	6.709	6.635	7.359	7.259	5.606	5.436	7.059	6.446	7.208	8.725	10.258	6.553	5.902
SLC7A2	8.848	4.498	8.89	4.3	4.661	5.714	6.87	4.343	4.655	5.358	7.307	8.244	5.062	5.443	6.318	4.907	4.036	4.706	4.343	6.373	9.799	4.233	4.591	7.028	3.838	4.695	6.645	6.76	4.722	6.291	8.142	5.146	9.508	8.308	8.602	6.991	6.664	3.954	5.594	9.289	6.049	4.667	4.689	4.485	7.513	6.657	4.479	6.487	7.804
SLC7A11-AS1	6.973	7.472	7.274	6.315	4.062	5.476	7.461	7.052	5.725	8.263	5.776	7.689	7.437	7.762	6.113	6.88	7.773	7.01	6.552	6.347	4.17	5.758	6.763	6.127	7.65	6.106	7.163	5.07	6.18	7.677	7.639	5.855	8.087	5.921	7.842	7.358	6.306	7.868	6.404	7.527	4.329	5.722	7.361	6.675	5.692	6.428	6.493	7.012	5.717
SLC7A11	8.495	9.158	8.545	4.446	8.758	9.543	8.884	7.632	7.611	8.218	9.962	5.868	8.791	7.985	6.722	7.471	7.475	6.482	8.671	3.511	6.8	9.003	10.156	7.427	7.398	6.07	5.43	8.63	9.053	7.528	5.621	6.075	6.714	9.031	6.99	7.537	7.678	7.123	9.132	8.767	8.19	10.961	7.903	5.76	6.146	4.977	10.493	9.364	7.527
SLC6A4	4.178	6.233	7.393	4.053	4.76	5.926	6.684	6.932	5.44	7.42	4.399	6.865	6.295	7.116	5.776	5.615	6.729	6.144	5.924	5.835	6.446	4.096	3.233	5.597	5.692	6.583	3.755	4.278	6.721	7.83	7.506	5.98	7.081	6.131	6.852	6.869	5.318	7.641	5.009	6.679	6.626	3.954	6.776	6.272	5.652	5.797	5.558	4.498	5.615
SLC6A11	6.805	7.372	7.008	6.84	6.776	7.45	7.583	6.703	7.534	7.526	7.356	7.017	7.537	6.403	7.173	6.684	6.86	7.315	7.516	7.062	7.42	6.469	6.628	7.552	6.138	6.64	7.35	8.011	3.536	6.886	8.316	6.977	6.724	7.66	7.336	7.017	7.045	7.097	6.843	7.45	6.577	6.296	7.85	7.404	7.314	6.823	6.907	7.442	6.847
SLC5A5	7.343	8.786	8.557	7.512	7.256	7.43	7.562	8.212	8.263	8.647	6.854	8.077	7.069	8.685	7.742	7.869	8.405	8.465	7.829	7.511	8.577	7.679	6.735	7.35	8.027	7.556	7.4	6.629	7.916	9.015	7.015	7.169	8.721	7.771	8.161	8.19	7.36	8.403	7.391	7.548	7.566	7.34	8.22	7.79	7.896	7.725	6.963	7.773	6.832
SLC4A9	7.279	6.1	5.293	6.517	6.313	6.356	4.453	6.392	7.038	5.784	6.315	5.436	6.472	7.323	6.164	6.329	4.548	7.114	6.713	6.042	6.943	6.338	6.322	6.109	6.619	6.331	6.995	6.365	6.946	6.973	7.533	6.007	7.393	6.737	5.459	6.806	6.17	6.387	6.858	7	6.016	6.338	4.096	6.221	6.055	6.372	6.324	6.401	6.482
SLC4A5	7.001	7.272	7.721	7.091	8.258	7.451	7.343	8.033	8.3	10.289	7.131	7.809	7.474	6.244	8.391	7.301	7.436	6.839	6.958	5.389	7.68	9.729	6.667	7.218	7.629	6.252	6.982	6.567	7.467	7.855	8.033	6.865	7.736	8.184	6.209	6.485	7.803	5.741	7.031	6.425	6.764	6.994	6.2	7.258	6.725	6.741	6.585	6.282	6.74
SLC4A4	7.251	8.785	8.396	7.339	7.194	7.062	8.246	8.555	7.581	8.744	6.705	8.905	7.678	8.425	7.416	7.554	8.662	8.343	7.391	8.184	7.487	6.743	6.991	7.638	8.452	7.328	7.552	6.807	7.212	9.422	8.742	7.229	8.971	7.594	8.593	8.35	7.219	7.943	5.741	6.926	7.128	6.835	8.861	6.76	7.267	7.346	7.232	6.864	7.629
SLC47A1	8.547	6.75	6.998	8.882	8.926	7.775	7.169	7.87	7.416	8.513	6.798	7.405	3.689	8.412	6.109	6.577	7.482	6.654	7.648	7.495	5.714	5.94	7.556	6.186	7.699	8.979	5.85	7.533	9.345	5.711	7.05	7.623	7.634	6.441	8.6	7.276	7.667	8.797	7.771	7.359	4.3	7.572	5.558	7.103	7.303	4.517	7.889	8.289	8.071
SLC45A2	5.787	5.95	7.87	6.85	5.062	4.609	6.788	6.182	3.667	7.377	4.921	8.161	6.93	6.198	4.459	5.013	7.898	5.875	6.674	6.891	6.696	3.621	7.152	7.442	5.24	6.553	6.791	7.05	6.363	8.428	7.892	7.248	6.192	7.192	7.769	8.08	4.293	4.146	3.609	4.17	4.336	7.048	8.109	4.062	4.931	5.354	6.102	7.085	3.935
SLC44A2	9.23	9.087	8.993	9.149	9.743	10.008	8.782	8.901	10.985	8.304	9.326	10.698	9.801	8.908	8.38	9.759	8.565	9.607	9.509	9.473	9.17	9.845	9.043	10.053	8.666	9.248	9.452	8.808	9.421	9.586	10.176	9.697	9.502	8.672	7.557	8.127	8.679	8.481	10.234	9.443	9.833	9.429	9.165	9.811	9.945	9.86	9.027	9.394	9.782
SLC43A3	10.571	11.181	10.856	10.127	11.151	11.515	10.866	11.449	10.893	11.82	10.732	10.122	10.812	11.683	11.141	11.481	10.701	10.34	11.94	11.259	10.792	10.499	10.822	11.306	10.528	11.063	10.484	11.388	11.026	10.166	9.531	9.784	10.841	10.597	9.86	10.541	11.419	10.608	10.909	10.529	11.261	10.931	10.179	10.526	10.158	11.105	10.785	10.09	10.135
SLC40A1	13.659	9.904	13.525	12.668	10.72	9.201	10.103	11.184	7.827	9.128	9.199	15.033	9.045	9.932	8.82	9.658	11.78	12.823	6.88	12.125	14.491	7.834	7.229	12.436	8.187	13.981	11.167	13.492	13.697	12.971	12.597	14.26	11.849	7.941	12.185	10.813	13.172	10.436	11.47	11.425	13.787	9.341	9.907	12.903	10.886	12.754	6.229	12.468	11.279
SLC39A5	6.621	6.25	7.427	6.418	7.559	5.632	5.52	7.207	6.064	7.67	7.311	8.236	6.291	8.304	4.897	6.973	7.283	5.626	6.16	5.855	5.501	4.848	5.789	5.8	8.037	5.406	6.079	5.259	6.89	6.902	8.247	7.184	6.74	5.629	8.672	7.613	6.356	6.416	5.661	7.134	4.689	6.895	7.618	7.031	6.469	4.873	6.057	5.647	5.498
SLC39A2	6.085	6.042	7.901	6.202	4.358	6.75	5.125	5.505	5.681	7.632	6.844	7.883	8.292	6.947	6.329	6.313	7.263	7.711	6.53	7.271	7.652	5.781	4.76	4.225	7.922	4.202	6.811	4.591	6.908	7.884	7.376	5.336	7.118	5.85	7.601	7.049	4.926	4.573	5.591	8.078	7.35	7.654	7.086	7.054	4.485	7.027	7.997	6.541	6.87
SLC39A14	11.492	10.053	10.691	10.796	9.964	13.811	10.48	10.605	12.917	12.165	10.711	9.763	10.693	11.602	11.975	10.929	11.279	10.052	12.025	10.771	10.783	11.715	11.587	10.138	11.565	10.279	10.237	10.834	11.035	9.966	10.035	10.029	11.27	11.473	10.457	9.903	10.969	10.796	10.38	10.994	10.78	11.719	10.914	11.24	9.912	10.894	11.828	10.142	12.485
SLC38A6	10.359	9.198	9.273	9.284	10.473	9.466	9.243	10.558	8.169	10.088	9.366	9.893	8.862	10.62	8.442	8.421	9.645	8.945	10.018	9.686	10.88	8.834	9.103	9.543	10.176	11.381	8.167	9.852	9.715	8.569	8.923	9.025	10.18	8.847	10.382	9.251	9.053	10.446	8.505	8.839	8.936	9.019	9.58	9.193	8.475	9.073	10.027	9.647	9.782
SLC38A5	8.739	7.627	8.94	9.565	8.927	8.897	7.946	8.866	9.554	9.874	7.142	8.119	7.606	9.317	9.196	9.296	8.753	8.893	10.107	8.93	8.1	9.009	8.03	9.722	8.671	8.669	9.861	7.356	9.087	9.715	10.164	7.245	8.204	7.336	7.959	8.463	9.172	8.566	7.158	8.609	9.55	8.531	9.045	8.083	9.24	7.608	7.727	7.966	8.18
SLC37A4	8.967	9.618	9.282	8.647	8.606	8.945	9.184	9.825	9.134	9.709	7.787	8.71	9.035	9.188	9.229	8.552	9.005	9.214	8.487	9.921	8.452	8.894	9.052	9.097	9.94	8.929	7.304	9.267	8.847	8.603	7.951	8.18	8.883	9.09	9.289	9.271	8.786	8.858	8.61	8.61	8.996	8.406	9.55	8.328	8.702	9.194	8.524	8.543	8.414
SLC37A3	10.291	7.669	9.051	8.27	8.694	8.049	9.552	8.525	8.452	6.594	7.945	9.668	7.539	6.953	7.809	7.489	7.693	7.864	8.608	7.266	9.618	8.259	7.164	7.992	10.597	8.635	8.688	8.278	6.972	8.63	8.555	8.451	8.472	7.653	9.092	10.329	8.638	9.125	8.968	9.322	8.273	7.423	8.629	8.505	7.827	7.468	7.283	8.764	9.133
SLC35G3	4.186	6.164	7.709	4.365	7.393	3.632	7.45	6.641	6.612	5.225	6.582	7.273	4.823	7.477	6.655	5.125	6.168	6.791	3.42	6.6	7.287	6.95	6.267	4.597	7.311	5.329	7.382	5.895	4.07	7.946	8.323	7.404	7.347	7.356	7.883	7.546	6.714	7.719	6.527	4	7.112	6.553	8.408	6.382	7.067	6.579	6.597	8.133	7.58
SLC35D2	9.397	9.327	9.449	9.284	8.863	8.557	9.589	9.758	8.571	8.388	8.569	9.568	8.625	9.573	8.342	7.092	9.269	8.661	9.325	9.151	10.275	7.919	8.408	8.677	9.145	9.511	8.084	9.081	8.503	8.655	8.218	8.721	9.838	8.842	9.529	8.967	8.901	9.915	7.713	9.329	8.831	8.607	9.57	9.049	8.238	8.018	8.414	9.428	9.3
SLC35D1	9.369	11.247	10.157	9.998	9.577	9.544	9.952	9.931	8.866	9.359	10.564	9.771	10.029	9.14	9.343	10.214	9.575	9.13	9.079	10.045	10.658	9.828	10.433	10.105	10.233	10.432	11.621	11.201	10.177	10.787	11.109	11.057	10.978	9.41	10.02	9.721	9.901	10.326	10.47	10.57	10.44	10.1	10.125	9.895	10.341	11.04	10.947	10.77	10.51
SLC34A1	6.121	6.236	3.818	6.009	4.684	5.771	4.561	6.561	3.916	6.695	4.561	7.291	4.609	5.945	5.993	5.933	5.85	6.687	5.692	6.53	5.736	2.787	3.916	5.731	7.063	3.888	2.766	6.261	6.645	3.766	7.527	5.658	3.744	5.423	5.409	4.858	5.501	4.963	4.603	6.814	1.807	5.672	6.894	6.206	6.296	6.221	5.779	5.714	5.075
SLC31A2	10.879	9.346	9.887	9.691	11.048	10.296	9.998	11.596	8.934	10.577	9.059	10.757	9.105	11.247	8.972	8.02	9.939	8.792	11.878	10.094	9.276	9.548	9.603	9.859	10.635	10.663	7.64	11.208	10.465	9.112	9.116	9.745	10.855	8.942	10.004	10.435	11.017	11.126	9.094	8.877	9.732	10.141	10.419	9.105	8.096	8.993	10.022	10.056	10.371
SLC30A4	11.01	7.985	8.897	7.781	8.102	8.278	9.466	8.177	7.567	7.57	7.013	9.499	8.187	7.198	7.491	8.929	8.284	7.931	7.459	7.847	9.277	7.199	7.093	8.334	10.568	7.886	9.726	8.223	7.464	11.929	12.622	9.287	9.022	9.838	9.48	9.923	8.164	8.167	7.397	8.509	8.631	8.279	9.485	8.303	6.459	8.328	11.433	9.133	12.331
SLC2A14	10.863	9.352	10.184	8.172	8.922	11.008	9.881	9.344	9.62	9.541	10.444	9.747	9.599	8.839	7.891	9.338	9.311	10.362	12.119	8.411	10.055	10.091	9.685	8.108	8.709	10.002	8.186	9.965	9.229	8.087	7.545	9.696	9.419	8.292	9.931	9.464	9.033	9.132	9.512	9.568	9.137	11.066	9.047	7.943	8.713	7.772	9.895	10.628	9.596
SLC2A13	8.975	10.652	9.728	10.724	9.482	9.297	8.122	9.431	10.337	9.963	7.775	8.942	7.977	9.75	10.764	8.013	8.703	9.109	10.394	9.057	8.996	9.19	8.14	8.981	9.239	8.899	8.389	8.302	8.903	8.766	9.854	9.77	8.298	6.915	9.419	8.653	9.294	9.195	8.425	8.662	8.76	8.494	8.393	8.208	8.028	8.826	9.274	9.66	8.94
SLC2A10	8.614	7.567	7.588	5.53	6.637	6.684	5.825	6.047	7.144	6.336	7.219	8.127	6.978	3.963	5.766	6.451	6.693	6.542	6.221	6.188	10.297	7.149	6.334	5.459	5.347	6.307	4.285	6.511	3.036	7.684	4.792	5.717	8.053	7.703	8.024	7.518	6.152	6.857	4.615	9.846	3.217	7.592	8.067	5.558	6.129	3.678	7.548	6.482	8.367
SLC29A3	10.815	9.077	9.268	9.03	10.65	9.65	10.046	10.245	8.81	9.264	9.718	9.463	9.226	10.529	9.244	10.141	8.489	9.125	10.032	9.794	8.705	9.666	9.562	9.01	9.364	10.908	8.518	9.817	10.294	9.236	9.047	8.565	9.762	9.739	9.179	9.996	9.066	10.022	10.11	7.63	9.028	9.957	9.664	9.173	9.286	8.359	9.789	9.828	9.569
SLC29A2	4.329	7.947	8.126	5.658	7.03	5.573	7.538	7.802	6.513	6.755	7.733	7.794	7.642	8.283	5.433	5.336	7.495	8.27	7.017	7.72	7.741	5.973	7.032	5.382	6.886	5.409	5.802	5.698	6.436	8.918	8.898	5.776	6.079	4.661	7.886	7.449	6.306	7.603	6.824	6.468	5.72	7.199	6.018	7.408	7.176	6.685	6.58	6.848	4.781
SLC29A1	9.654	9.133	8.77	10.476	10.591	9.948	9.893	8.376	9.578	9.974	9.304	8.409	10.369	9.876	9.054	10.412	10.01	9.066	10.249	9.548	9.42	9.44	10.305	9.626	9.563	8.965	8.405	9.23	9.969	9.048	8.64	8.312	8.163	9.776	8.36	10.017	9.827	8.371	9.858	9.135	8.094	9.472	9.036	10.271	9.331	8.767	10.47	9.174	9.331
SLC28A2	5.875	7.414	7.35	6.867	6.291	5.771	7.182	7.779	6.684	5.919	4.194	7.1	6.825	6.336	5.943	6.685	7.414	7.764	6.582	7.678	6.027	4.336	5.558	6.695	6.925	5.548	3.878	3.053	2.609	7.239	8.229	7.047	7.402	6.556	8.122	6.1	5.396	7.296	4.65	6.741	6.993	6.252	7.556	6.172	6.051	4.945	6.274	5.784	2.585
SLC28A1	7.912	7.489	7.562	6.662	7.421	6.548	7.864	7.803	6.713	8.208	4.413	7.497	7.36	8.025	6.897	7.1	7.897	7.836	7.457	7.396	6.664	7.256	6.847	7.074	6.718	5.752	5.924	6.204	6.913	8.541	8.36	7.35	7.849	7.086	8.017	8.15	6.938	7.581	7.029	6.358	6.655	6.88	5.8	6.938	6.634	6.104	6.446	7.451	6.53
SLC27A5	8.048	7.81	8.214	9.621	8.947	8.93	8.213	8.245	9.087	9.187	8.145	5.938	7.829	8.526	9.685	9.11	10.223	7.464	7.882	9.385	5.375	5.706	9.443	9.5	5.263	7.789	7.75	7.165	7.089	7.216	8.873	7.845	5.843	6.625	7.321	7.545	8.673	7.513	9.912	7.714	8.253	8.784	5.731	8.644	6.327	8.014	8.356	8.048	7.221
SLC27A4	7.413	8.959	8.669	9.208	8.482	8.568	7.722	8.707	8.965	8.312	7.956	8.785	8.733	8.415	8.323	9.301	8.302	6.91	5.977	8.492	7.147	8.243	8.681	7.969	8.85	7.411	7.238	8.058	7.986	7.883	7.889	6.849	7.877	7.966	8.165	8.496	7.832	8.303	8.102	9.216	7.969	7.944	8.43	8.832	8.601	8.97	8.165	8.196	8.89
SLC27A1	9.886	8.993	8.72	8.347	9.11	8.761	9.558	9.016	9.017	9.235	8.815	9.577	8.264	9.428	8.04	8.835	9.091	7.828	9.511	8.669	10.633	8.502	7.702	8.693	8.943	10.198	7.935	8.641	8.773	9.509	8.992	7.148	10.15	9.14	10.034	8.247	7.552	8.809	7.018	9.486	7.969	9.083	8.923	7.697	8.211	8.12	9.053	8.936	9.317
SLC26A7	6.655	3.963	9.32	4.536	4.511	0.926	4.233	-0.737	4.585	0.138	4.991	4.858	4.916	2.406	4.42	2.104	4.931	-0.322	4.863	1.138	9.017	0.678	4.079	5.282	4	6.029	5.514	6.331	1.263	4.615	5.322	7.847	5.121	4.511	6.094	6.682	5.385	3.307	4.372	3.524	5.446	0.485	5.453	3.293	0.678	3.766	2.104	5.274	4.121
SLC26A11	10.566	9.904	9.865	9.176	9.758	8.861	9.855	9.933	9.45	9.247	9.55	10.879	10.018	9.965	8.518	9.605	9.49	7.897	9.451	9.088	11.409	8.422	8.381	9.194	9.837	10.916	9.531	10.261	9.919	9.126	8.649	8.511	10.348	10.201	10.242	8.97	9.674	9.797	9.238	9.444	9.561	8.726	9.356	8.618	10.187	8.419	8.726	10.673	9.644
SLC26A1	7.863	7.275	7.485	6.446	6.257	6.02	6.864	7.332	7.237	3.336	7.025	7.671	7.136	7.08	5.027	7.484	7.258	7.5	7.095	7.354	7.581	6.853	7.652	6.939	7.307	6.816	7.374	6.864	6.296	8.198	8.618	5.423	8.051	7.483	7.231	7.5	6.94	8.02	6.878	7.688	6.358	6.787	7.624	6.959	6.967	6.959	6.453	7.467	7.016
SLC25A53	6.022	6.166	7.441	5.952	5.492	5.42	7.181	5.075	3.498	6.413	4.907	5.667	7.105	5.902	5.423	5.545	6.794	5.838	4.44	6.815	6.688	3.35	5.624	4.293	5.728	5.982	7.505	6.878	5.389	7.291	8.12	6.766	7.113	6.075	6.425	6.366	5.781	7.064	4.792	6.192	6.967	6.664	6	6.333	6.531	7.506	7.21	5.661	6.77
SLC25A43	9.091	9.191	9.574	10.34	8.723	9.043	9.317	8.711	8.347	9.766	8.443	8.237	10.001	9.594	9.55	7.442	8.802	7.599	9.024	8.757	8.816	8.012	9.554	8.774	9.857	8.861	8.282	9.027	9.351	9.16	9.045	7.791	8.994	8.881	10.098	10.507	8.768	9.356	9.113	8.714	8.824	8.841	9.142	9.078	9.225	7.822	10.014	9.217	10.006
SLC25A42	8.14	8.051	7.212	6.865	6.492	7.494	8.703	7.012	7.503	5.789	7.642	7.416	8.604	6.792	7.234	8.077	6.732	7.612	7.673	7.273	8.736	7.621	7.909	7.586	7.82	8.093	8.7	7.687	7.641	8.216	6.464	8.083	8.768	8.219	8.372	8.001	4.94	8.248	8.026	8.145	7.497	7.039	5.991	7.45	8.141	7.341	7.729	8.001	7.52
SLC25A4	9.853	9.774	10.004	10.001	9.61	10.042	9.679	9.52	10.66	9.699	10.87	8.83	10.224	10.646	10.567	9.89	9.437	10.145	9.664	10.445	8.819	9.992	10.359	9.99	9.256	8.902	10.169	9.911	10.104	9.534	9.999	8.957	11.08	9.208	9.647	10.393	9.938	9.894	10.179	10.125	10.378	9.818	10.144	10.319	10.313	10.038	11.129	9.146	8.85
SLC25A3P1	3.433	5.98	5.9	4.921	5.706	5.993	3.632	6.418	4.485	6.597	5.436	6.487	4.94	3.689	2.609	3.621	3.104	4.044	5.95	6.324	5.838	4.883	2.982	5.986	5.621	2.536	5.638	3.036	3.036	4.406	6.991	5.907	6.005	3.433	3.561	5.17	3.307	3.689	5.018	6.365	2.828	6.635	7.318	5.083	2.511	4.95	5.005	2.907	4.44
SLC25A30	9.088	8.651	9.959	10.261	10.221	8.89	9.628	10.101	8.977	9.293	8.365	10.442	7.834	9.599	9.983	8.105	10.186	9.803	9.418	9.829	9.322	9.004	8.846	9.92	9.324	9.985	8.262	9.894	9.351	7.9	7.912	9.155	9.723	7.892	9.611	9.032	9.872	9.833	9.211	8.21	9.536	8.53	8.976	9.524	8.562	8.991	8.627	9.567	9.629
SLC25A29	8.324	7.871	8.647	7.754	8.556	8.1	8.818	8.318	8.716	8.956	7.834	8.32	8.027	8.656	8.082	5.97	7.326	8.472	9.333	7.307	10.13	8.656	7.07	8.718	8.641	8.837	9.753	9.083	8.073	8.106	8.443	9.054	8.656	8.236	9.282	8.422	7.474	9.768	8.696	9.516	8.053	9.134	8.058	9.628	9.421	7.549	7.743	9.817	8.425
SLC25A19	11.179	10.832	10.575	11.304	10.676	11.373	10.198	10.293	10.078	11.401	9.79	8.79	10.46	10.758	11.684	11.199	10.912	10.608	11.633	11.356	8.762	11.415	11.384	11.178	10.898	10.77	10.197	11.369	12.305	10.41	10.388	10.319	10.328	11.554	10.407	11.236	11.025	10.478	12.155	10.221	11.517	10.715	10.57	10.808	10.37	10.34	10.487	11.021	10.497
SLC25A18	4.162	6.382	7.307	5.771	4.162	5.784	6.974	6.545	6.469	7.278	6.682	5.897	4.263	4.459	3.536	5.807	7.648	6.044	6.184	6.595	7.592	5.784	5.365	4.7	6.178	5.606	4.632	6.657	6.857	7.77	4.278	6.668	6.363	4.926	7.39	5.883	6.354	6.732	5.333	4.44	5.661	6.358	7.008	5.117	6.668	4.897	5.263	7.302	6.458
SLC22A8	4.907	7.307	7.534	6.102	4.858	6.802	7.485	6.71	7.277	6.426	7.005	7.409	5.53	7.481	6.123	6.42	7.568	7.163	5.446	7.093	5.75	5.35	4.17	6.068	4.722	6.265	6.272	5.318	6.767	7.459	7.946	4.121	6.707	6.382	8.423	7.375	4.202	6.49	4.926	5.878	4.771	6.597	7.595	6.098	5.3	5.365	6.693	4.797	5.403
SLC22A7	4.733	5.236	6.574	5.95	4.42	7.127	6.06	5.049	6.821	3.982	5.914	4.921	4.771	7.321	6.759	7.117	6.664	6.547	5.416	3.722	5.998	5.825	6.755	4.217	5.968	6.257	4.873	4.263	6.845	4.385	6.792	6.758	6.595	7.085	6.699	4.802	6.356	7.185	4.7	7.419	6.345	5.476	5.647	6.43	4.781	6.95	6.129	4.722	6.426
SLC22A31	6.724	4.399	5.347	4.329	6.713	6.785	4.982	5.005	8.203	4.154	3.907	5.375	4.406	5.329	7.777	6.158	5.609	5.986	6.83	3.897	3.766	6.595	7.577	5.641	4.973	6.092	7.288	5.773	5.396	7.441	6.352	5.154	5.399	6.565	5.113	4.062	5.138	5.576	6.864	6.908	7.832	5.365	6.877	5.198	3.766	3.667	5.1	6.931	4.315
SLC22A24	6.706	7.257	7.455	4.413	6.007	6.18	7.326	6.879	6.818	7.042	7.074	6.544	7.145	7.461	4.828	4.459	7.244	7.099	6.416	6.703	6.818	6.272	4.379	5.717	7.408	6.327	6.324	6.327	6.481	7.86	7.72	6.329	7.481	6.645	7.11	6.741	5.018	6.509	4.812	5.703	6.588	6.04	7.364	6.361	4.162	6.783	5.7	5.382	6.138
SLC22A23	9.251	9.71	8.906	9.596	8.71	7.697	9.67	8.229	7.561	8.767	8.914	9.813	9.176	8.155	8.437	8.752	7.87	8.711	7.785	8.933	9.383	8.737	8.42	7.955	9.15	8.505	7.966	8.997	8.735	9.138	8.129	7.97	8.894	9.498	8.414	8.678	9.611	7.714	8.619	10.357	8.26	9.078	9.13	8.214	9.023	7.417	8.47	8.951	9.326
SLC22A18	8.623	7.806	8.459	7.675	9.009	8.62	8.959	9.498	8.47	8.527	8.628	9.341	8.803	9.527	7.912	8.294	9.091	8.218	8.416	8.416	8.751	8.015	8.361	8.495	9.296	9.335	7.818	8.887	8.296	8.841	8.422	8.681	9.293	8.828	9.372	8.575	8.943	9.27	8.608	9.14	8.165	8.001	9.348	7.752	7.829	7.731	7.319	8.592	9.111
SLC22A17	4.807	5.766	7.181	5.792	6.625	5.117	4.977	6.066	7.018	7.202	3.848	7.505	6.497	6.25	5.031	5.527	4.776	6.168	4.202	3.945	6.729	6.257	3.755	3.511	3.818	4.498	5.109	3.733	4.379	7.678	7.265	6.109	6.994	5.358	4.638	6.793	5.667	7.113	3.868	4.009	5.912	5.67	7.377	5.036	5.009	5.681	6.311	5.018	6.263
SLC22A1	4.597	6.119	4.162	4.385	6.588	3.766	4.739	5.43	5.15	4.848	5.3	4.591	7.324	5	6.198	4.036	6.582	5.733	4.498	5.725	5.993	5.661	4.3	3.878	5.82	5.986	4.963	6.387	4.453	7.662	4.466	4.733	6.408	5.998	4.315	4.009	4.079	6.728	5.916	6.459	6.229	3.263	4.597	4.225	6.568	6.728	5.805	5.479	5.336
SLC20A1	11.959	12.224	12.143	12.148	12.475	11.6	12.298	11.733	11.431	11.796	11.862	11.051	11.137	12.375	11.839	12.272	11.391	10.548	12.102	12.785	11.048	11.876	11.897	12.272	12.308	12.351	11.062	12.528	11.817	10.187	10.723	11.08	11.631	12.406	12.361	12.01	12.34	12.125	11.487	11.202	12.226	12.253	12.03	11.768	11.852	12.11	11.78	12.473	12.402
SLC1A3	11.858	10.212	9.897	10.612	12.121	10.996	10.993	12.001	8.907	11.328	10.145	9.239	9.728	11.494	9.584	9.902	8.704	8.358	12.59	10.896	10.798	10.508	10.789	10.648	11.295	11.621	8.305	11.912	11.394	8.44	9.506	9.866	11.474	10.548	11.063	10.994	10.933	11.427	9.473	9.994	9.369	10.649	11.938	9.211	10.201	9.321	11.626	10.092	10.505
SLC19A3	5.95	6.425	5.828	5.198	6.131	5.326	5.382	5.991	5.982	6.534	3.07	6.366	5.138	5.492	3.322	4.787	5.044	5.34	3	2.561	6.784	6.031	5.368	5.805	5.463	5.057	5.973	5.031	4.17	5.311	7.746	2.744	7.504	4.511	6.789	6.781	6.331	4.667	4.329	6.287	1.485	2.868	7.11	6.18	4.573	6.254	4.977	3.485	4.194
SLC18A1	6.96	6.833	6.505	4.433	5.109	5.453	4.818	6.924	4.766	4.863	7.45	7.241	5.711	6.641	5.858	3.336	5.514	6.361	3.186	4.096	6.403	4.263	7.487	3.807	6.394	6.036	6.14	6.011	3.733	5.542	7.107	2.379	6.819	5.828	5.158	7.407	6.04	4.35	7.463	6.318	6.487	6.892	6.94	3.766	6.983	4.365	4.062	6.912	6.863
SLC17A4	4.453	7.761	6.959	3.459	5.672	6.988	6.84	6.514	3.573	7.529	7.562	7.545	6.788	5.612	4.018	5.65	7.422	5.109	5.952	7.199	4.954	5.784	4.603	5.647	7.294	5.271	3.733	4.202	3.511	8.599	7.183	3.217	7.382	3.498	4.536	7.465	5.495	7.542	3.459	4.018	4.113	5.498	5.709	3.406	6.487	3.336	6.558	5.768	5.647
SLC17A3	4.579	6.588	6.493	5.868	4.3	5.689	6.853	7.145	5.952	7.316	5.959	7.306	5.517	6.894	5.225	4.479	5.202	6.15	4.53	5.815	4.3	3.498	4.07	6.213	3.053	5.121	4.285	5.524	4.53	7.673	8.247	3.07	7.136	5.236	7.527	5.823	4.706	4.194	5.326	5.667	6.322	5.027	5.296	2.632	4.154	5.318	3.585	4.986	3.087
SLC17A1	6.104	6.184	8.071	3.322	4.263	4.379	7.621	6.343	5.973	6.632	3.907	8.144	4.036	6.812	3.991	6.748	7.236	4.567	6.231	4.329	7.073	3.755	3.121	6.629	7.15	3.755	3.644	3.621	5.256	7.59	6.081	6.461	7.398	3.406	5.018	6.505	4.036	5.158	5.792	4.561	4.873	6.562	6.953	4.096	4.07	3.797	4.695	6.567	3.787
SLC16A8	6.135	5.928	5.446	4.573	4.863	5.692	5.921	5.009	4.728	6.002	4.511	7.742	7.018	5.9	5.489	5.6	6.895	5.233	6.758	6.235	5.256	4.315	4.036	6.463	5.375	5.233	4.744	4.603	5.311	5.248	6.209	4.044	5.784	7.114	5.307	5.43	4.263	5.278	4.479	6.823	3.916	4.154	7.271	5.998	6.298	5.897	6.404	4.271	7.085
SLC16A7	8.328	7.901	7.189	8.839	9.418	9.532	8.143	10.032	11.267	9.475	10.443	10.821	7.361	8.097	8.472	9.629	7.952	3.018	7.061	9.569	10.009	8.474	6.834	9.23	7.959	9.402	9.137	8.897	9.576	10.598	10.548	8.917	9.633	9.24	7.818	8.487	7.204	8.936	7.177	9.197	10.792	9.44	8.963	8.197	9.053	9.817	9.19	6.84	8.937
SLC16A4	8.11	7.607	7.177	10.932	8.514	7.867	8.054	7.364	10.173	7.566	11.481	7.775	7.52	8.618	8.22	7.003	7.562	7.839	8.296	8.388	8.358	9.848	8.296	8.912	6.06	7.493	9.437	7.737	6.271	7.445	8.174	8.443	7.28	8.259	7.935	7.992	8.398	7.584	8.81	7.763	7.042	7.914	7.658	9.277	8.105	9.167	10.061	7.311	8.405
SLC16A14	6.879	6.548	8.512	7.662	6.766	7.379	6.99	9.589	6.85	6.973	6.99	10.912	6.954	6.998	6.601	2.807	6.974	6.586	7.054	8.499	9.028	8.569	3.379	6.868	4.358	7.101	5.472	7.829	5.53	8.944	6.527	6.983	7.777	6.327	7.478	6.912	7.97	6.812	7.54	9.428	8.246	6.125	6.675	7.286	7.637	6.094	4.146	8.041	7.012
SLC16A11	8.138	7.938	7.793	7.343	7.483	5.76	7.637	5.158	7.558	7.083	5.57	6.731	7.812	7.925	7.121	6.974	7.001	8.39	7.713	6.254	5.256	6.509	6.981	6.665	7.105	7.074	5.597	7.134	7.178	4.655	6.527	7.884	8.232	6.215	6.662	8.39	4.873	6.764	4.53	6.469	4.322	5.389	7.142	7.441	6.688	7.271	6.8	6.98	4.771
SLC15A4	11.681	11.059	10.261	10.455	11.122	11.71	11.046	10.96	10.52	11.35	9.855	10.184	10.559	10.92	11.15	11.67	10.528	10.052	10.921	10.745	10.109	11.489	10.528	11.29	11.732	10.749	11.235	10.693	11.301	11.577	11.668	10.64	11.116	11.397	12.342	10.652	10.593	11.387	10.601	9.856	10.29	10.734	12.669	10.387	11.348	11.783	10.974	10.575	11.192
SLC15A2	9.038	8.985	8.534	8.711	9.639	9.345	8.996	7.612	8.406	8.522	9.452	9.238	8.809	10.198	9.129	10.394	10.155	8.818	7.477	8.807	8.471	9.551	9.478	9.738	9.523	8.222	11.45	9.342	9.739	9.04	8.806	11.634	7.989	9.933	10.344	8.234	10.205	9.635	10.153	9.056	8.333	8.504	9.688	10.575	11.148	10.946	8.682	11.279	11.439
SLC15A1	5.382	7.42	6.453	6.631	2.17	3.07	6.375	7.472	6.025	6.435	4.689	7.105	6.464	7.1	5.52	5.436	6.83	6.338	6.487	5.652	2.406	6.898	6.365	6.24	7.273	6.271	3.838	6.574	6.828	7.679	7.729	6.186	6.981	5.779	6.397	7.03	6.413	7.627	6.476	6.52	3.336	6.573	6.172	4.858	6.372	6.1	6.779	5.664	6.274
SLC12A8	9.636	8.337	6.801	6.016	4.797	10.665	8.685	7.617	7.892	7.484	9.727	6.426	11.036	7.65	7.358	7.051	9.808	5.213	7.405	7.489	6.503	6.833	9.909	3.7	9.48	6.133	8.041	8.346	4.892	8.814	5.781	10.231	9.885	10.733	9.119	7.925	7.537	4.931	8.161	8.219	6.992	7.928	9.956	6.698	9.781	5.695	7.285	11.155	10.388
SLC12A7	10.652	11.219	11.11	10.278	11.104	10.527	10.857	10.887	9.628	10.634	10.697	11.399	10.768	10.502	10.105	9.729	10.597	10.866	10.84	10.796	10.902	10.545	10.841	10.256	11.425	10.862	10.48	10.732	10.304	10.843	10.088	10.708	10.897	10.195	11.316	11.155	10.59	11.299	10.455	10.089	10.234	10.364	11.308	10.37	10.556	10.417	10.41	10.484	10.705
SLC12A1	4.848	5.392	6.229	6.8	5.117	4.087	6.53	7.247	5.248	7.055	5.271	7.235	6.973	5.343	4.609	6.854	6.688	7.684	4.926	7.172	7.541	6.725	7.022	6.06	7.365	4.684	4.079	6.45	6.146	7.932	4.912	5.863	7.388	7.375	6.926	5.031	6.606	7.582	5.664	5.209	7.053	4.573	5.612	4.343	5.075	6.425	5.855	5.361	4.392
SLC11A2	9.744	9.606	9.585	9.184	9.989	9.463	9.341	10.476	9.091	9.973	9.38	9.404	9.033	9.886	8.644	8.467	9.7	8.472	10.144	9.81	10.269	8.808	8.74	9.16	10.119	10.719	8.585	9.598	9.127	9.485	10.015	9.123	9.81	8.869	9.967	8.936	8.898	9.992	8.163	10.333	8.832	8.595	9.692	8.858	9.407	9.249	9.794	9.626	9.642
SLAMF8	11.814	11.117	10.616	10.694	12.272	11.35	11.433	12.194	9.571	11.441	11.23	8.828	10.499	11.821	9.515	9.799	10.929	9.477	12.683	11.292	9.68	10.832	11.23	11.092	11.764	13.013	7.471	12.245	10.992	9.43	9.627	10.226	12.276	11.471	10.906	11.086	11.474	12.19	10.363	9.757	10.64	11.633	11.931	9.89	10.311	9.586	11.381	11.715	11.756
SLAMF7	11.86	10.009	11.162	10.389	12.89	11.764	11.016	13.29	10.907	12.251	8.206	10.071	10.069	12.79	10.393	7.353	12.072	9.386	12.88	11.923	7.489	10.096	8.26	11.812	12.998	13.598	7.351	12.734	11.99	9.391	8.013	11.178	12.464	9.628	11.944	11.99	11.589	13.43	8.708	9.313	11.516	11.074	11.219	10.881	7.988	8.476	8.666	12.298	11.314
SLAMF6	11.465	10.696	10.893	10.332	9.163	10.057	11.102	9.926	10.825	10.506	8.292	9.488	9.085	10.639	10.347	10.83	9.767	9.861	9.406	10.228	8.74	10.276	9.371	10.38	11.398	10.142	9.786	10.671	10.864	10.607	11.76	10.808	9.88	11.066	9.927	10.421	9.71	10.834	10.701	9.585	9.795	10.336	10.665	10.869	10.93	11.048	10.739	11.741	10.643
SLAMF1	10.93	7.57	9.475	8.107	8.115	8.632	10.587	8.549	8.202	7.673	8.007	8.283	8.304	8.315	7.325	7.395	7.265	8.378	9.482	7.783	6.995	8.576	11.053	8.569	12.588	9.118	6.37	10.316	9.137	8.935	7.76	10.63	9.141	10.194	11.376	11.156	9.36	12.338	8.872	8.407	9.218	10.431	11.815	8.123	8.612	8.964	7.343	12.398	12.033
SLA2	6.751	8.912	9.32	7.374	8.293	7.675	9.385	9.196	6.682	9.084	7.729	9.087	8.834	8.909	5.45	8.261	9.273	9.432	9.328	9.857	7.414	8.236	7.504	9.207	8.459	9.42	5.158	8.945	9.577	7.263	8.356	8.821	9.541	9.183	8.566	8.879	8.471	9.409	8.595	8.192	9.2	8.646	9.023	8.265	7.805	7.063	7.936	9.336	8.558
SIX5	8.537	4.684	7.678	6.989	7.902	7.977	4.873	5.606	8.49	5.375	7.401	7.83	6.758	5.733	5.326	8.26	5.766	5.794	7.557	7.393	9.665	7.125	6.638	4.744	6.751	7.58	7.827	7.687	5.855	7.486	5.19	5.154	4.863	7.764	8.356	5.644	7.621	5.986	7.821	8.627	6.981	7.048	6.025	6.634	7.312	4.591	7.025	7.105	8.23
SIX4	6.441	4.293	4.492	6.744	3.818	5.469	4.684	3.121	5.3	3.263	9.487	3.655	4.505	4	4.343	6.506	6.377	3.897	6.703	8.125	8.281	4.963	4.202	3.973	3.722	4.446	9.312	5.83	5.375	4.062	4.755	4.372	8.438	4.823	3.787	4.07	4.17	3.561	8.565	8.23	5.1	5.641	3.982	6.079	7.001	8.364	8.05	4.036	7.206
SIX3	6.995	6.102	5.615	5.162	6.696	5.564	5.741	7.098	4.129	6.82	4.42	7.04	6.285	6.514	6.265	3.548	4.802	6.838	5.142	4.406	7.761	3.121	5.293	6.497	6.276	5.092	6.597	3.263	3.907	5.717	4.524	4.954	6.824	4.739	6.144	5.573	5.954	6.589	6.194	3.35	3	5.904	4.372	6.685	5.142	6.092	3.776	4.511	3.524
SIX1	8.564	6.793	8.277	9.403	6.657	6.886	7.44	7.583	5.747	6.573	11.207	6.138	6.293	8.791	7.369	5.897	6.368	8.208	6.601	10.508	9.867	7.118	6.573	6.582	5.453	6.907	6.428	6.156	6.819	8.149	5.895	10.156	10.518	6.972	8.023	7.645	7.226	5.567	8.4	9.099	7.011	6.365	7.405	6.66	3.307	8.509	9.841	6.716	8.287
SIRPG	7.945	8.78	9.681	7.936	9.348	8.109	10.056	10.073	5.594	8.965	7.848	7.389	8.594	8.968	5.182	6.252	9.556	7.526	9.028	8.621	6.76	7.569	7.609	9.298	8.756	9.853	6.758	9.354	9.367	7.581	6.878	9.15	9.078	7.122	8.765	10.277	8.734	9.907	8.409	7.427	10.54	8.815	8.927	8.614	7.832	7.102	6.766	10.101	9.394
SIRPB2	8.568	9.079	9.039	8.349	9.352	7.654	9.015	9.397	7.739	8.354	8.881	9.316	7.959	7.762	7.737	8.909	7.763	8.355	8.84	8.527	8.954	8.112	8.45	8.015	9.167	10.431	6.878	9.196	8.604	8.654	7.552	7.519	9.362	10.014	8.583	8.291	9.009	8.476	7.319	6.885	8.373	9.524	9.47	7.666	8.393	7.353	8.972	9.003	9.51
SIRPA	11.518	10.286	10.15	10.361	11.417	10.763	10.695	11.234	9.391	10.476	11.727	10.549	9.995	11.173	9.685	9.721	9.224	10.362	11.747	9.98	10.54	9.824	11.323	10.042	11.266	11.722	8.585	11.333	10.253	9.443	9.177	9.488	10.848	10.836	11.06	10.665	10.514	11.141	10.74	10.164	9.754	10.592	11.612	9.02	9.199	9.061	10.417	10.819	11.034
SIPA1L2	9.068	7.041	7.457	7.568	7.19	7.454	8.245	7.88	9.539	5.426	8.236	10.892	7.206	7.481	8.87	8.614	6.35	3.104	8.357	7.994	10.826	9.017	7.667	7.248	8.031	8.563	7.385	8.054	7.555	10.449	10.916	6.825	8.312	8.1	9.849	7.947	8.276	8.026	6.498	9.831	6.342	8.017	7.818	7.006	6.743	7.87	6.438	8.173	8.889
SIPA1	8.666	9.645	9.984	9.292	9.446	9.466	9.476	9.009	10.752	9.131	10.548	10.137	10.28	9.341	9.35	10.873	9.705	9.162	9.171	10.081	8.974	10.207	9.645	10.212	7.727	9.674	10.119	9.557	8.88	8.652	8.064	9.885	9.346	10.593	8.937	8.835	9.203	9.238	10.092	9.221	9.798	10.039	9.278	9.544	10.066	8.764	9.161	10.051	9.789
SIM2	4.446	7.794	7.405	5.329	3.858	6.302	4.787	7.624	5.423	7.488	5.95	7.83	6.612	7.257	5.182	4.42	7.492	6.967	3.498	7.618	5.928	5.72	4.096	6.586	7.746	6.244	7.219	5.752	6.725	8.02	7.276	6.261	8.314	6.445	8.127	6.652	3.186	7.507	6.932	10.178	6.6	6.085	7.871	3.573	5.883	6.423	5.368	3.597	5.423
SIL1	8.639	8.904	8.726	8.215	9.016	8.508	8.65	8.734	10.151	8.754	8.805	8.933	9.269	7.927	9.147	9.155	8.094	8.855	9.011	8.535	9.423	8.221	8.34	8.786	9.105	10.435	8.826	9.4	8.691	8.661	8.443	8.614	9.735	9.477	8.846	8.24	9.32	8.997	7.763	9.317	8.917	8.744	9.194	8.88	8.265	8.758	8.691	9.13	9.489
SIGLEC9	6.674	5.508	5.527	6.326	7.472	6.65	6.638	8.022	6.459	5.957	6.081	7.745	4.256	8.162	5.505	7.246	6.768	4.892	7.982	4.792	4.3	6.865	7.608	6.638	4.343	7.621	5.938	7.535	5.741	6.018	4.945	7.062	4.585	5.545	6.699	7.079	7.162	7.556	4.129	4	4.278	6.459	6.345	4.358	7.577	4.907	6.977	6.699	3.935
SIGLEC7	10.171	8.762	8.731	8.078	9.197	8.407	8.884	9.898	6.883	9.03	8.673	10.832	8.267	9.618	8.056	8.148	8.734	8.806	9.512	9.579	8.692	8.282	8.475	8.384	8.969	9.761	6.474	9.193	8.949	9.536	8.932	8.845	9.548	7.998	9.483	9.069	9.087	8.884	7.897	7.995	8.005	8.558	9.134	7.886	8.365	7.915	7.752	7.592	8.888
SIGLEC15	10.817	10.191	7.621	7.671	9.671	8.894	10.002	8.069	8.056	7.787	9.643	8.936	10.878	9.433	7.984	10.642	7.548	7.577	7.33	7.918	8.06	9.433	8.533	7.749	8.489	9.857	7.076	9.633	10.332	8.851	8.211	7.413	8.664	10.365	7.947	9.943	8.471	8.229	9.347	8.414	7.893	9.688	8.907	7.285	8.673	6.924	8.901	9.115	7.901
SIGLEC11	4.655	5.945	7.077	5.588	4.524	7.018	3.722	8.804	3.35	6.25	3.379	11.608	4.684	7.339	1.263	2.585	7.929	5.505	5.725	7.144	7.732	3.878	6.009	6.073	5.049	5.83	5.533	6.209	3.888	7.363	6.81	3.807	8.059	5.304	6.863	4.018	5.282	7.66	4.053	4.079	5.802	6.031	4.858	3.202	4.42	4.426	4.217	2.848	2.036
SIDT1	8.859	9.147	10.001	9.185	10.171	8.203	10.261	9.698	10.985	8.783	7.455	8.625	7.322	9.823	9.455	8.17	9.141	10.207	8.695	8.125	7.985	10.36	6.855	9.339	7.789	10.149	8.791	9.588	8.904	8.859	9.313	9.943	8.363	8.64	7.886	7.969	9.657	9.623	10.191	8.42	10.042	8.923	7.791	8.457	9.024	7.709	6.244	9.624	9.226
SIAE	8.856	9.27	9.258	8.989	8.188	8.235	8.67	9.071	10.028	8.749	8.553	9.237	8.884	8.321	8.017	7.066	8.541	8.573	9.149	7.592	9.515	7.995	7.613	7.805	8.44	8.461	9.333	8.582	7.534	8.221	9.034	7.954	9.444	8.254	9.255	8.159	8.847	8.617	7.834	9.029	8.444	8.424	9.1	8.522	7.955	7.972	8.574	8.689	8.791
SHROOM3	7.587	3.907	7.38	7.27	5.706	5.07	6.225	3.848	3.954	4.036	6.767	9.748	4.888	4.413	3.7	9.251	3.711	6.658	6.487	6.156	7.154	5.426	9.294	3.138	4.65	5.406	8.14	6.117	5.991	8.925	5.938	8.393	5.409	9.402	7.118	5.838	8.288	6.345	3.548	8.694	4.385	8.445	7.3	5.76	4.505	3.138	9.848	5.661	4.392
SHROOM2	6.24	7.598	8.03	6.684	3.233	6.289	7.204	8.102	7.009	8.343	7.818	8.42	6.298	7.071	9.404	7.104	7.984	7.296	6.555	7.036	8.093	6.538	6.718	6.435	8.124	5.368	4.399	5.661	4.579	7.87	6.997	4.828	7.429	6.029	7.987	7.311	7.301	7.42	6.414	8.185	7.059	6.505	7.88	5.221	7.298	3.776	7.39	6.597	6.755
SHOX2	8.418	7.758	7.943	4.843	7.425	5.492	4.079	6.492	2.511	4.248	7.824	2.433	8.026	5.485	6.612	4.907	5.018	7	6.503	8.008	11.207	4.931	3.632	7.333	7.27	4.225	6.585	7.347	2.7	4.555	3.945	6.463	8.245	8.026	7.327	7.925	6.8	7.804	6.889	6.833	6.029	4.446	5.463	6.904	6.1	6.873	6.885	6.816	6.577
SHISA9	5.926	7.99	6.285	5.304	4.24	5.027	6.894	7.654	5.278	4.873	6.25	6.626	6.925	6.839	6.658	3.07	7.071	6.265	5.508	5.615	3.621	5.34	4.561	5.629	5.779	4.626	5.358	4.858	3.848	8.091	7.873	3.744	5.695	5.794	5.635	6.922	6.016	6.354	6.267	6.606	6.43	5.692	6.206	5.597	6.794	3	4.843	5.293	1.963
SHISA8	8.56	9.526	8.429	5.991	6.178	9.475	9.371	7.628	5.897	9.253	8.025	6.109	10.566	7.534	7.066	8.017	9.692	8.833	8.6	9.342	5.198	7.36	7.618	6.691	10.848	6.528	8.727	8.378	6.413	8.698	6.689	10.865	9.394	7.241	7.526	11.135	7.723	9.895	9.428	5.825	5.644	9.479	10.994	8.334	11.289	5.138	7.976	10.666	7.922
SHISA7	5.807	4.561	4.597	5.8	5.35	5.079	5.527	3.945	6.57	4.17	5.615	6.16	6.016	6.58	5.3	5.322	6.269	4.892	5.24	4.823	4.638	4.453	4.271	5.225	3.766	5.825	6.296	2.963	4.863	6.644	5.744	5.466	5.747	4.823	4.644	4.787	4.931	5.545	5.703	4.113	5.15	5.423	5.062	5.89	5.52	4.285	3.202	3.202	4.781
SHISA3	5.333	6.384	9.665	10.693	5.675	2.433	2.511	5.057	7.389	5.333	8.927	6.781	6.269	5.692	2.433	3.17	6.591	8.209	2.585	5.564	5.802	6.977	6.838	6.898	8.011	7.015	7.521	5.389	2.585	7.019	7.583	7.939	6.711	5.318	7.309	5.75	6.453	8.212	6.192	3.42	7.92	4.609	6.062	6.005	5.142	7.366	5.087	8.319	8.049
SHF	5.296	6.647	6.261	5.8	6.162	4.121	5.848	6.974	5.675	4.632	5.318	7.551	6.408	5.044	5.053	7.14	7.652	7.144	7.057	6.081	6.985	2.35	6.806	6.72	7.598	4.548	4.524	4.524	6.244	8.755	5.973	5.938	7.436	4.833	6.363	7.259	5.781	7.579	7.63	6.654	5.621	6.667	7.07	5.698	5.736	5.426	6.271	6.514	6.229
SHE	9.607	7.904	9.184	8.109	7.592	6.506	8.214	8.018	7.699	8.068	8.519	10.884	8.186	8.369	6.839	7.719	8.18	8.521	7.002	8	10.611	7.645	8.085	7.753	7.296	8.24	7.79	8.766	8.357	7.259	8.07	8.511	9.331	8.606	9.476	8.695	8.478	8.59	7.737	8.634	8.393	7.77	8.626	7.977	8.241	7.645	7.288	8.685	9.252
SHANK3	8.347	8.294	9.881	7.539	7.165	4.787	8.247	6.776	7.61	6.981	7.832	13.231	7.744	6.601	6.073	7.01	8.412	7.179	6.055	7.53	12.312	7.435	7.709	8.229	8.179	7.33	8.081	8.481	6.289	8.129	5.495	4.446	9.263	8.7	9.649	8.125	7.85	8.568	7.446	8.296	8.091	7.099	7.642	7.652	7.835	7.232	6.176	8.455	8.372
SH3RF1	9.661	8.121	9.151	7.232	9.712	8.583	8.165	9.673	7.172	10.317	8.572	9.098	10.703	10.248	7.25	7.09	8.227	7.598	7.431	7.624	9.595	7.142	9.202	6.878	9.242	8.8	6.99	8.817	6.66	9.81	8.317	8.62	10.301	6.487	9.594	10.349	8.601	8.23	7.214	9.368	7.948	10.113	8.149	7.542	6.334	7.593	7.083	8.28	8.209
SH3PXD2B	10.928	8.992	8.66	9.574	10.539	9.574	9.664	10.65	9.072	9.553	9.261	8.924	9.463	9.312	8.069	9.039	8.575	8.096	11.621	8.422	11.893	9.71	9.952	8.917	10.085	10.068	8.258	10.53	8.757	9.217	8.404	8.196	10.122	10.601	9.739	8.98	9.162	9.82	8.576	9.617	8.8	10.717	10.138	8.206	8.241	8.455	10.742	8.965	10.578
SH3PXD2A	10.718	10.386	10.221	9.41	9.523	9.258	10.802	9.657	9.389	10.397	10.444	10.714	9.703	9.663	10.252	9.596	9.544	8.784	10.036	9.425	11.748	9.958	10.412	8.493	10.511	10.174	9.401	10.172	9.594	10.332	9.435	9.062	11.334	11.367	10.802	9.986	9.5	9.917	9.901	10.588	9.875	9.923	10.416	9.537	9.388	9.339	9.73	9.754	11.167
SH3D19	9.538	7.495	8.036	7.085	6.925	6.492	9.5	6.973	7.12	6.684	8.649	9.106	7.317	7.087	5.766	6.886	6.947	7.244	6.706	6.75	11.712	7.761	7.42	6.538	7.642	6.924	7.219	7.223	7.205	8.758	8.626	7.909	9.436	8.605	9.437	8.502	7.106	7.259	3.807	9.97	7.615	8.451	9.393	7.598	7.985	8.037	7.228	6.435	9.182
SH3BP4	8.709	7.733	7.805	7.129	9.236	8.125	8.357	7.348	7.645	7.123	7.78	9.337	7.7	6.648	5.828	6.993	6.446	6.588	7.622	7.187	10.233	7.706	7.71	5.966	7.798	6.759	6.819	7.602	6.15	8.981	7.242	6.474	8.854	8.699	9.111	7.532	6.482	8.132	6.336	10.675	6.705	8.751	7.916	6.904	7.212	7.253	7.26	7.627	8.8
SH3BGR	4.413	5.022	4.104	3.991	4.392	6.018	4.868	3.406	7.285	5.995	4.945	6.908	5.293	4.717	5.667	4.75	5.142	4.209	5.582	4.916	7.179	3	7.161	4.027	3.7	5.062	6.783	5.433	7.08	5.883	5.34	4.453	10.128	6.162	5.42	4.609	7.321	3.7	5.87	7.332	6.079	4.256	4.717	3.828	5.489	8.181	6.229	2.982	6.655
SH2D2A	8.183	9.054	9.274	8.184	9.313	8.84	9.435	10.05	8.774	8.867	7.986	8.937	10.072	9.717	8.551	7.296	9.95	7.96	9.221	8.802	6.792	7.911	8.077	9.271	9.085	9.629	8.342	8.618	9.052	9.032	8.093	9.27	9.407	9.599	9.073	8.979	8.907	9.158	9.083	7.88	10.112	9.587	8.82	8.682	7.87	7.634	7.571	9.376	8.91
SH2D1A	8.377	8.665	9.758	8.248	9.434	8.496	11.23	10.092	6.064	9.049	7.891	8.907	8.457	9.286	6.176	6.43	9.378	9.119	9.529	9.429	6.595	7.681	7.227	8.875	8.85	10.983	8.709	10.728	9.627	8.09	6.772	10.179	9.449	7.192	7.714	9.303	9.513	10.371	8.531	7.658	11.013	10.568	8.862	8.595	8.289	7.486	7.389	11.967	10.113
SGTB	10.386	10.515	10.59	10.304	11.191	11.371	10.664	10.785	10.748	10.205	10.427	9.179	10.802	10.919	10.375	10.082	9.921	9.285	10.908	11.177	9.288	10.199	10.006	10.354	10.28	11.1	9.79	11.39	10.714	9.107	8.929	9.994	9.981	10.354	10.223	10.84	10.937	10.27	10.439	9.831	10.977	10.316	9.763	10.166	10.474	9.49	10.901	10.614	10.771
SGK1	14.676	11.95	11.862	11.567	13.247	12.904	12.973	12.933	11.115	13.655	13.424	10.492	13.63	13.357	13.212	13.354	12.112	12.53	12.937	11.94	13.494	11.843	13.022	12.192	13.139	14.134	9.923	13.921	13.947	10.968	9.729	13.209	12.717	14.235	13.671	12.877	14.085	12.977	13.811	13.475	12.307	14.343	12.853	11.769	12.906	10.638	14.196	13.341	13.798
SGCD	7.349	7.4	3.548	6.955	5.154	6.119	6.621	6.514	4.263	6.45	6.655	5.741	7.348	6.868	7.1	6.695	6.621	6	6.644	6.733	8.264	7.157	6.775	6.796	6.018	6.796	3.233	5.75	6.857	8.118	7.379	4.684	8.016	7.173	7.489	7.556	6.436	7.985	6.37	6.868	6.793	6.66	7.036	6.235	6.394	7.077	6.109	6.877	6.845
SFXN3	9.757	8.676	9.17	8.779	9.405	9.487	9.678	9.672	8.084	8.957	9.456	9.944	9.196	9.33	7.97	8.867	8.402	7.629	10.684	9.218	10.724	8.129	8.939	8.795	9.031	10.349	7.141	9.759	8.831	8.092	6.433	8.371	9.662	10.006	10.141	8.745	8.756	9.1	8.167	8.926	9.497	9.374	9.58	8.234	8.47	8.379	8.516	9.178	9.94
SFRP4	11.705	7.279	8.476	7.934	5.807	7.083	9.197	7.136	7.7	7.379	7.135	10.181	8.11	9.293	6.65	6.67	7.829	8.575	5.057	7.496	13.018	8.172	6.849	8.151	7.388	6.924	7.541	8.132	6.898	10.23	8.589	8.03	11.447	10.179	8.353	10.448	7.358	8.517	7.441	8.197	6.759	8.715	11.071	10.995	7.161	11.393	6.954	7.898	12.2
SFRP2	10.909	6.409	8.241	6.304	4.888	5.174	11.542	6.682	8.915	4.548	5.855	7.023	7.105	7.161	6.358	5.779	8.768	8.876	3.018	8.416	14.376	9.519	7.152	7.825	9.291	6.445	6.783	7.907	3.878	9.94	7.966	8.026	11.044	8.777	11.554	10.479	7.384	9.475	2.561	11.466	2.485	8.281	10.669	9.479	3.018	7.878	4.615	3.766	13.656
SEZ6L	6.83	7.455	7.228	6.441	6.315	6.692	6.926	6.679	6.317	7.237	6.87	6.918	6.862	7.197	6.49	4.591	6.927	7.203	6.358	6.953	7.672	4.217	5.728	6.04	6.609	6.747	5.83	6.592	6.389	6.009	5.409	6.215	6.693	3.087	7.362	6.863	6.047	7.474	5.044	4.833	3.42	4.945	7.571	3.42	5.741	5.728	6.208	7.082	4.858
SEZ6	6.973	7.022	7.888	7.474	7.601	6.522	7.796	7.951	8.166	6.366	6.527	7.567	7.996	8.313	6.824	7.961	7.672	8.531	5.514	6.461	7.523	7.3	6.811	6.775	8.29	7.096	5.86	5.278	6.777	9.053	6.847	6.853	8.487	6.186	7.815	7.508	7.279	8.49	6.592	7.343	6.514	6.748	8.291	7.452	6.87	6.527	5.82	7.456	7.115
SETMAR	7.545	8.724	7.731	4.711	7.548	6.35	8.911	7.873	7.336	8.841	7.995	8.682	7.963	9.106	7.863	8.239	8.601	8.49	6.428	7.416	5.787	7.394	8.141	7.52	5.289	8.201	8.071	7.096	6.272	5.868	9.074	8.372	7.947	7.412	8.324	8.414	7.636	8.697	7.724	5.878	6.601	7.605	7.999	7.818	7.176	6.144	7.66	7.813	7.435
SETBP1	10.331	10.405	9.299	9.805	9.605	10.603	9.43	8.34	7.873	8.787	8.77	8.553	8.203	8.451	10.61	8.984	8.132	10.543	9.1	9.47	10.428	8.607	7.484	10.085	9.818	8.229	9.345	8.447	8.767	8.574	9.639	10.009	9.259	8.122	9.376	10.176	9.043	9.53	11.04	10.242	10.048	10.16	9.775	9.507	8.349	7.877	8.665	10.571	9.353
SESN3	10.081	10.713	11.278	10.034	9.604	10.616	10.856	11.214	10.892	9.444	10.26	10.521	9.913	9.166	9.176	9.139	8.846	12.312	9.218	9.195	10.631	10.174	10.731	10.062	9.831	11.524	10.113	10.789	9.243	10.266	10.629	11.657	10.302	9.368	10.109	9.954	10.119	10.472	10.621	10.535	10.732	10.201	9.722	9.762	10.988	10.625	9.222	11.921	10.735
SERTM1	5.044	6.737	5.966	4.638	4.818	4.358	5.466	6.667	3.42	7.461	5.667	6.311	5.433	6.43	5.977	6.461	6.545	6.317	5.524	5.44	5.89	4.95	1.766	5.186	5.833	5.618	6.07	4.863	5.347	7.242	6.194	4.766	4.358	4.912	6.768	6.318	5.326	5.815	6.19	6.164	5.698	5.42	5.921	2	5.973	4.638	5.018	2.511	4.888
SERPINH1	10.65	8.725	9.203	8.822	9.164	9.905	10.283	8.212	10.723	7.395	11.096	10.767	9.135	6.85	8.986	9.656	7.992	7.839	10.002	7.794	12.15	10.589	10.564	7.872	9.236	9.296	10.961	10.3	6.307	8.874	5.863	8.286	9.325	11.336	11.706	9.436	9.843	9.006	8.727	10.045	9.817	11.169	9.764	9.055	8.759	9.46	10.553	8.458	11.513
SERPING1	12.173	10.552	11.64	10.146	12.05	11.622	11.736	13.071	10.335	12.166	10.478	11.473	10.244	12.19	10.487	9.158	11.932	10.492	13.518	11.938	13.165	10.628	11.092	11.375	11.945	12.844	9.918	12.151	11.23	10.777	10.493	11.411	12.889	11.117	12.971	11.297	11.885	13.108	9.561	11.006	10.69	12.083	11.899	10.507	8.321	10.077	10.752	11.521	12.992
SERPINF2	7.171	7.603	7.915	7.252	8.592	7.416	7.741	7.343	6.962	6.525	7.474	8.057	7.44	7.094	6.513	7.42	5.166	6.182	8.004	7.428	7.674	7.416	6.598	7.146	7.788	8.153	8.998	5.564	6.358	6.879	7.965	7.47	7.36	8.202	8.062	7.035	7.463	7.12	7.533	6.865	8.179	6.975	7.362	6.703	5.385	7.461	7.224	6.881	7.558
SERPINF1	13.433	11.904	11.27	11.212	11.758	11.168	13.238	12.168	11.227	11.044	12.725	10.876	12.558	12.061	10.578	12.402	10.808	11.616	12.535	11.291	14.383	12.005	13.19	11	12.778	11.088	11.18	12.329	11.838	11.387	11.378	10.729	13.202	13.359	13.129	12.12	12.182	11.99	11.882	12.023	11.066	13.04	13.241	11.499	11.885	12.031	13.112	11.589	13.668
SERPINE2	10.801	11.816	10.911	8.927	8.297	9.015	10.763	8.796	12.405	8.287	11.463	10.446	11.078	9.987	9.231	9.692	8.734	9.581	9.786	8.807	11.03	9.312	9.659	8.995	8.786	10.164	10.029	10.239	8.06	10.742	9.956	10.133	11.296	10.512	11.421	10.992	10.226	8.115	10.405	10.769	9.726	8.82	9.749	10.698	11.799	11.895	8.543	11.553	10.707
SERPINE1	11.646	9.361	8.998	8.538	6.907	10.411	9.132	8.369	10.026	9.564	9.132	9.248	8.987	9.106	8.612	9.514	7.877	8.278	11.483	8.538	9.528	9.773	11.033	8.038	7.403	7.548	8.685	9.16	8.649	8.049	6.49	8.363	8.637	9.531	9.373	9.525	9.173	8.103	7.973	8.578	7.872	9.571	8.609	8.105	10.075	9.823	8.458	7.298	8.573
SERPINB6	10.858	10.74	11.002	10.123	10.712	10.713	10.413	11.14	9.802	10.072	10.46	12.103	10.671	10.716	9.7	10.397	10.248	11.179	10.767	10.961	11.598	9.471	10.198	10.817	10.077	11.197	10.643	10.997	9.716	9.834	9.358	10.215	11.169	10.56	10.946	10.003	10.642	10.85	10.272	11.011	10.316	10.579	10.609	10.105	9.952	9.865	10.524	10.627	10.958
SERPINB10	5.43	7.556	5.968	6.918	4.293	5.476	9.208	7.254	6.885	5.501	6.65	7.359	5.963	7.295	5.236	4.492	7.225	6.954	6.298	6.498	7.297	5.485	5.548	5.022	7.541	4.695	4.766	3.907	3.536	8.017	7.098	6.466	6.818	6.815	8.628	6.825	5.672	7.191	3.973	4.3	3.632	4.573	6.647	6.797	6.293	4.744	5.527	5.914	4.728
SERPINA9	7.326	8.811	7.31	6.939	8.193	12.673	6.178	7.203	5.714	7.821	13.22	7.287	12.752	7.597	8.731	5.904	11.741	6.696	5.789	5.855	7.971	10.449	11.671	4.485	10.873	6.57	8.26	6.342	5.552	9.661	9.075	11.676	9.424	9.308	9.477	7.901	5.066	7.053	6.651	5.644	4.65	9.036	11.871	11.598	8.433	4.792	11.299	7.367	9.773
SERPINA7	2.744	6.336	4.995	1.585	2.536	3.797	5.466	4.717	5.174	7.369	2.233	6.52	3.307	4.322	4.75	6.148	6.612	5.296	3.202	5.904	3.406	5.968	3.655	2.963	2.868	5.741	3.307	3.926	4.225	5.536	3.888	5.548	7.002	3.755	5.644	3.472	5.81	4.336	3.858	3.202	5.86	2.632	6.702	4.44	3.733	5.612	3.202	2.926	4.358
SERPINA3	6.95	8.235	8.634	7.466	5.244	7.048	7.757	5.594	7.756	8.354	4.358	8.492	7.074	8.905	5.863	6.632	5.469	7.401	8.147	8.207	9.346	8.689	8.436	4.766	6.829	6.516	9.191	7.916	9.586	9.857	7.778	4.982	9.812	6.81	5.823	8.103	8.624	3.907	7.242	11.377	5.823	6.736	4.036	7.223	4.307	6.536	8.461	6.327	6.842
SERPINA12	3.104	4.863	6.975	3.973	5.692	6.349	6.541	6.347	2.963	7.685	6.939	6.981	7.007	7.2	3.365	6.675	6.459	6.642	6.667	6.583	7.478	6.746	5.768	6.558	6.706	6.522	6.78	6.269	6.198	8.171	7.563	7.001	7.395	6.272	7.444	4.609	6.358	7.359	6.446	7.057	4.706	3	6.863	5.336	7.204	6.838	7.327	7.068	6.267
SERPINA1	11.526	11.24	11.919	11.665	12.89	11.878	11.701	13.577	10.482	12.725	11.747	12.744	11.517	12.826	11.677	10.322	11.385	10.544	13.755	11.947	9.356	11.243	12.588	11.85	11.672	13.669	8.791	12.979	11.746	12.583	8.211	10.821	12.851	10.845	12.034	11.593	12.162	12.83	10.718	12.168	11.122	11.977	12.265	10.615	9.598	9.83	11.152	11.72	11.836
SERP2	6.573	6.998	7.171	3.548	7.142	5.853	8.154	7.427	4.982	6.812	6.121	7.042	8.553	7.206	5.07	6.613	7.601	7.041	6.83	6.935	6.164	6.198	8.43	5.615	6.916	7.704	5.638	7.264	6.709	7.714	7.594	6.801	8.886	8.809	7.129	7.24	6.416	8.009	4.217	6.343	7.684	6.098	7.444	5.771	5.644	5.787	4.892	8.148	6.888
SERINC5	9.983	8.568	10.081	8.412	9.873	9.763	9.929	9.614	8.72	9.035	9.094	9.504	9.708	9.397	8.574	10.955	8.425	8.459	9.877	7.882	10.817	8.984	9.798	9.013	10.107	10.219	9.916	9.744	9.755	9.941	10.716	8.9	9.858	9.949	10.053	9.369	8.915	9.755	8.849	10.924	9.704	10.174	9.669	10.128	8.427	8.873	9.705	10.362	10.27
SERINC2	5.618	6.094	5.158	6.6	7.455	6.713	3.307	5.892	5.517	6.329	6.492	5.802	7.152	6.952	6.302	6.231	6.94	6.513	5.914	6.142	6.72	5.539	6.463	6.944	7.086	6.976	6.433	5.711	5.579	7.218	7.497	5.664	6.327	6.759	3.018	4.485	6.469	7.189	6.986	6.426	6.534	5.104	6.135	6.047	3.121	5.573	6.172	6.166	4.667
SEPT8	10.852	10.084	10.144	10.566	9.608	9.776	10.516	10.126	10.062	10.421	10.068	9.689	10.488	9.645	10.679	9.849	10.099	9.706	10.018	9.764	10.199	9.481	10.672	9.987	10.326	9.643	9.423	10.416	7.845	9.685	8.41	8.953	10.198	10.444	11.074	10.007	10.188	10.374	9.843	10.306	9.603	9.74	10.339	9.763	10.04	8.95	9.298	9.808	11.002
SEPT5-GP1BB	5.318	3.644	3.982	4.776	4.7	5.018	3.678	4.329	4.343	3.548	5.443	3.787	3.036	5.731	4.505	6.236	3.42	5.379	4.365	3.733	5.505	4.209	5.018	4.263	3.954	5.938	2.459	3.907	4.322	4.667	4.036	3.868	3.406	3.888	4.138	3.036	5.603	3.828	4.225	5.498	2.406	2.233	5.963	5.495	2.459	4.511	3.935	6.541	6.252
SEPT10	10.705	10.093	10.483	9.129	9.182	9.385	10.171	9.32	8.908	9.299	10.317	11.717	10.271	9.098	8.156	7.598	8.357	8.99	9.751	8.428	11.545	8.814	9.348	9.162	9.287	10.034	7.395	9.523	8.874	8.768	8.312	8.859	10.808	9.759	10.502	9.153	9.636	9.059	9.286	11.445	9.422	9.547	10.723	9.04	9.844	8.873	9.991	10.011	10.591
SEPSECS-AS1	6.579	7.61	7.294	5.162	7.18	6.198	6.52	6.603	4.833	5.739	6.282	7.752	6.1	4.986	6.495	6.421	6.843	7.392	6.441	5.959	7.96	5.991	6.637	7.921	6.206	4.365	7.985	7.078	7.13	7.903	7.648	7.102	7.632	6.807	6.644	6.827	6.684	7.257	6.029	6.404	6.99	6.354	7.249	6.64	7.584	6.83	6.93	7.789	6.951
SEPP1	14.746	10.372	14.087	12.778	11.605	11.036	12.998	11.087	12.62	10.371	9.459	15.119	13.031	11.121	10.809	10.483	10.592	13.662	7.391	14.106	15.101	10.547	9.061	13.226	10.789	14.189	12.206	13.376	14.325	14.097	14.047	13.246	13.515	11.803	14.067	12.089	12.181	10.733	11.777	13.095	12.202	11.114	10.992	12.408	12.751	13.283	6.847	13.031	13.838
SEPN1	9.047	8.33	9.89	9.64	8.845	8.788	9.13	9.25	8.634	8.313	8.629	10.253	8.54	8.944	7.747	8.514	8.619	8.091	9.601	9.065	10.513	8.515	9.142	8.933	9.415	9.676	8.405	8.845	8.274	7.079	8.547	8.505	9.497	9.78	9.477	8.686	8.882	8.582	8.915	9.673	8.705	9.19	8.613	9.157	8.667	8.834	8.516	9.003	9.887
SEMA7A	7.941	9.657	8.868	8.509	10.164	9.487	8.472	7.845	9.361	7.986	10.017	9.974	10.056	8.751	9.577	9.482	8.497	9.007	10.61	9.608	6.168	9.68	9.675	9.561	8.712	8.263	7.82	9.831	9.55	7.728	8.247	9.282	8.612	8.195	9.155	9.776	9.595	10.178	11.233	7.961	10.375	9.662	10.677	8.107	8.124	7.33	7.818	10.173	8.917
SEMA6A	7.049	7.331	8.733	5.322	6.625	6.626	7.358	7.697	6.843	6.077	6.443	9.789	7.414	7.379	3	7.019	3.907	7.399	6.919	6.912	9.915	6.423	7.022	7.225	7.872	7.634	7.67	7.221	6.28	6.894	6.986	5.725	8.079	6.213	8.64	8.471	7.271	9.625	6.057	8.333	6.963	7.249	7.011	6.678	5.539	5.333	4.096	7.661	6.377
SEMA5A	9.965	8.954	9.184	7.176	8.191	7.492	9.307	8.3	7.695	8.01	8.763	9.013	9.255	7.814	6.857	8.119	7.637	8.636	7.256	7.725	9.439	7.475	8.408	8.376	9.431	8.389	7.224	8.312	7.103	8.327	7.849	7.862	9.365	9.265	9.041	8.309	8.601	8.612	8.289	9.186	8.682	8.969	8.42	8.187	8.666	7.045	8.362	8.674	9.915
SEMA4D	9.385	9.528	10.811	9.577	9.94	9.933	10.699	10.708	9.711	9.7	9.195	10.244	10.241	9.474	8.312	9.251	9.523	9.913	11.349	9.74	8.456	9.921	9.656	9.807	10.565	10.64	10.06	10.737	10.409	9.771	9.968	10.766	10.07	11.117	9.666	9.963	10.629	10.546	10.508	9.477	11.28	10.512	9.861	9.882	10.796	8.194	8.763	11.553	10.114
SEMA4C	9.783	8.875	10.561	8.223	8.369	8.66	10.021	9.329	8.559	8.688	9.441	12.136	8.679	8.533	8.169	8.152	9.205	8.197	9.054	8.929	11.488	8.952	8.967	8.583	10.676	9.615	8.761	9.702	7.995	9.509	7.889	7.849	9.946	9.158	10.747	9.443	9.348	9.373	9.281	10.512	9.34	8.839	8.931	8.771	8.482	7.51	8.317	9.197	9.659
SEMA4B	7.34	8.924	9.241	9.175	8.513	8.694	8.531	7.106	7.974	8.148	8.886	8.796	8.42	5.661	9.187	9.172	7.084	9.421	9.537	7.834	8.273	8.956	9.238	9.317	8.722	7.599	10.963	8.888	7.348	8.569	8.699	9.533	8.07	8.203	8.406	8.859	8.06	8.431	10.771	10.187	7.915	8.38	8.304	7.911	9.453	8.565	8.737	10.092	7.958
SELPLG	9.858	9.094	10.403	9.4	10.328	9.391	11.055	10.329	8.544	8.977	9.858	11.686	9.802	9.758	8.791	9.197	9.077	9.812	10.877	9.755	9.21	9.443	9.655	9.507	10.16	11.347	9.079	10.4	9.958	9.763	10.276	10.273	10.446	10.097	9.583	9.599	10.466	10.637	9.522	9.161	10.874	10.783	10.427	9.157	9.311	9.281	9.5	11.305	10.957
SELM	10.347	9.679	10.679	8.985	9.935	9.931	10.629	9.236	10.091	8.948	10.713	9.928	10.365	9.018	8.341	9.775	7.542	8.901	10.57	8.403	10.736	9.794	10.484	9.098	10.292	10.494	8.58	9.929	8.502	9.247	8.043	9.603	10.257	10.773	9.962	9.613	9.851	9.38	9.654	10.962	9.592	10.831	9.986	8.811	9.878	8.621	10.492	10.44	11.406
SELL	12.887	10.356	12.54	9.874	11.907	8.806	12.337	12.636	8.274	10.386	10.776	12.47	10.888	13.238	10.455	12.796	10.195	13.47	11.822	11.859	8.654	10.534	12.708	12.265	12.044	12.124	8.151	12.088	12.883	9.664	9.645	12.458	10.203	12.349	9.698	11.417	12.33	11.344	10.774	13.001	12.943	12.539	10.592	11.161	10.799	9.769	10.736	12.854	11.537
SELENBP1	6.725	8.466	9.051	6.493	6.438	6.957	7.878	6.892	5.698	6.075	7.239	10.402	7.086	6.75	3.536	6.053	6.796	7.747	7.593	7.874	10.892	6.869	6.595	8.172	7.468	7.616	5	7.689	7.714	8.659	7.764	7.585	8.913	7.64	9.745	7.935	7.513	7.187	6.154	9.834	7.142	7.266	7.357	7.206	6.873	6.886	7.192	7.46	8.251
SELE	9.045	7.503	9.553	5.236	6.042	5.947	7.999	6.924	8.894	7.365	4.336	5.375	4.883	6.873	5.044	5.459	5.692	5.009	5.863	5.94	8.511	6.711	5.919	5.42	7.538	6.74	6.322	8.749	4.561	3.561	2.787	2.293	7.316	8.541	8.889	7.639	8.627	7.485	7.436	10.445	7.352	8.093	8.513	5.609	1.263	5.763	6.9	6.735	7.289
SECTM1	8.179	8.974	9.702	9.059	9.072	8.157	8.95	10.429	8.963	9.853	7.223	10.922	8.66	9.613	8.767	7.093	10.292	9.19	9.784	10.176	8.787	8.709	8.576	8.912	9.402	9.818	8.047	9.327	8.731	9.602	9.075	9.39	10.492	8.957	9.996	8.937	9.39	10.274	7.491	8.745	8.412	8.933	9.707	8.994	7.641	8.818	6.815	8.175	8.853
SEC61B	13.438	13.348	13.591	14.397	13.961	14.133	12.914	13.351	13.772	14.243	13.097	12.137	13.084	14.71	13.561	14.042	13.57	13.291	13.644	14.104	12.353	14.084	13.981	14.564	14.691	13.827	12.8	13.256	14.034	13.075	12.671	13.258	12.878	13.762	13.979	13.812	14.19	14.639	14.261	13.508	13.438	13.409	12.907	14.535	13.439	12.559	13.648	12.738	12.767
SEC31B	5.794	8.287	7.714	7.238	8.849	8.757	9.159	6.375	8.537	6.011	6.576	7.115	7.531	7.785	8.637	9.084	8.439	7.98	8.81	8.087	8.586	8.877	4.154	8.945	5.973	8.88	10.915	8.968	8.218	8.76	9.097	6.302	6.767	9.696	6.696	6.573	8.636	8.352	8.061	8.012	9.154	5.289	6.582	7.566	9.523	9.671	8.045	9.397	9.511
SEC14L3	6.793	7.074	7.079	3.655	4.343	5.776	6.326	6.812	6.519	7.136	5.482	5.711	4.492	3.973	4.121	5.43	7.192	6.53	6.296	6.271	3.982	5.83	6.296	6.261	6.174	6.094	6	5.968	6.296	7.356	6.792	3.561	4.684	5.787	7.147	6.873	4	7.11	5.079	6.211	3.797	4.233	6.517	5.018	6.609	5.907	4.931	5.19	3.536
SEC14L1P1	5.456	6.601	6.276	5.933	3.655	6.674	7.18	5.664	6.776	6.783	6.276	6.682	6.448	2.655	6.479	5.524	7.568	6.233	6.859	7.228	7.421	4.863	6.865	6.802	3.585	6.995	3.963	6.638	5.19	4.524	6.322	7.156	4.446	2.655	6.2	5.498	5.916	7.109	5.838	6.744	7.318	3.945	6.805	6.541	6.714	6.472	5.52	6.568	6.343
SDSL	4.186	4.95	6.64	4.548	7.315	6.644	6.02	4.44	6.079	5.066	3.807	5.256	7.403	5.995	3.087	6.077	4.661	4.018	7.587	6.307	3.609	6.396	5.45	3.916	6.891	7.993	3.217	7.699	4.406	4.336	3.766	6.164	5.315	4.225	4.977	6.416	6.555	7.064	4.07	6.413	7.497	6.631	5.446	4.44	4.802	4.485	3.722	3.561	5.728
SDR16C5	8.579	7.155	7.095	3.511	5.635	4.812	5.853	6.217	5.576	5.591	5.479	5.606	7.388	6.425	2.945	6.28	3.897	6.773	4.626	5.835	5.225	1	6.029	5.104	3.897	6.265	5.146	5.912	4.667	9.367	10.072	8.04	6.747	5.162	5.629	6.941	6.347	5.787	6.92	10.88	5.573	2.379	5.717	4.256	6.409	4.453	5.057	3.511	9.02
SDPR	7.609	5.895	9.49	7.365	6.083	5.909	6.172	6.792	7.417	2.888	5.65	13.088	7.033	6.345	6.208	6.005	7.542	7.489	6.641	5.121	9.823	6.555	5.982	7.116	6.681	8.675	7.933	6.771	6.679	6.843	7.7	7.14	7.797	6.58	9.302	7.845	7.167	3.722	5.129	8.221	6.519	6.068	6.219	6.966	6.864	6.768	2.433	7.273	5.062
SDK2	5.779	7.415	8.477	6.2	5.75	3.733	8.068	7.001	6.965	6.144	7.718	9.284	6.2	6.928	7.011	5.655	4.603	7.012	6.869	3.524	6.664	4.178	3.878	6.42	7.223	6.309	6.625	7.06	6.096	7.42	4.379	5.725	4.76	3.573	7.071	6.652	2.766	7.164	6.495	7.009	3.053	4.982	7.24	5.982	6.456	6.215	6.013	7.112	6.162
SDK1	9.095	8.106	8.157	6.873	7.912	6.7	7.606	6.983	7.308	6.315	8.077	9.414	7.805	6.865	5.57	5.092	7.477	5.731	7.847	7.129	8.354	6.959	7.487	7.078	7.626	7.375	5.982	7.281	5.797	8.648	6.818	7.859	8.187	8.733	8.228	6.816	6.404	7.159	6.754	7.867	7.105	8.435	7.834	6.816	7.888	6.941	8.965	7.469	10.38
SDF2L1	10.149	9.837	10.258	9.818	10.116	9.582	10.023	10.17	9.612	9.868	11.382	9.899	10.633	10.069	11.332	10.154	9.946	11.079	9.158	10.66	9.047	11.005	10.26	10.569	9.797	11.241	9.173	11.15	10.284	9.688	9.567	9.245	9.858	10.365	9.756	9.713	11.606	10.574	9.994	10.977	11.096	10.407	10.094	10.349	9.402	9.6	9.759	10.683	10.351
SDCCAG8	8.45	8.85	8.41	8.289	7.697	7.954	8.583	8.048	7.322	8.483	8.516	9.139	8.547	8.481	7.75	7.748	7.557	8.662	9.248	7.894	8.22	8.787	9.02	8.291	8.675	8.305	9.817	8.167	8.185	9.098	9.409	9.142	8.429	8.758	8.304	8.097	8.343	9.131	9.16	7.489	8.23	8.551	9.604	9.121	8.569	8.876	9.033	8.791	8.874
SDCBP2-AS1	5.066	5.588	7.807	4.485	6.619	6.291	7.76	7.261	6.725	7.483	7.652	6.096	6.583	6.087	6.361	4.661	5.618	7.736	6.562	7.073	7.006	7.26	3.433	4.358	7.775	3.322	7.358	6.066	6.403	8.773	8.204	5.347	7.3	5.182	6.285	5.194	4.278	7.615	5.818	4.343	6.752	6.83	6.764	4.802	7.19	5.909	5.815	6.135	5.322
SDCBP	14.112	13.265	13.37	13.696	14.022	14.02	13.455	14.28	12.798	14.004	13.517	14.044	13.624	14.282	12.912	12.954	13.402	12.747	14.8	13.489	13.571	13.364	13.218	12.89	13.752	14.269	13.155	14.103	13.622	12.76	12.461	12.975	14.355	13.076	13.831	13.391	13.315	14.135	13.328	13.041	12.624	13.996	13.807	13.289	13.726	13.328	14.18	13.385	13.377
SDC4	11.078	10.597	10.353	10.177	11.613	11.625	11.103	10.867	9.459	10.756	10.214	10.832	9.724	10.798	10.066	11.366	9.027	9.213	12.991	9.815	10.256	10.971	10.94	9.871	12.557	11.415	8.29	11.676	10.379	10.847	9.695	8.905	11.187	10.929	11.113	11.089	10.785	10.175	9.837	11.936	10.482	11.507	10.779	8.897	9.438	8.851	11.43	10.994	10.88
SDC3	10.055	8.368	10.259	8.453	8.985	9.226	7.962	10.559	8.636	9.565	8.87	11.626	8.709	9.272	6.8	5.885	10.286	9.837	8.601	9.648	10.267	6.096	4.95	9.019	9.525	9.682	8.458	9.37	9.336	8.583	9.209	9.851	9.904	6.17	10.846	8.062	9.469	9.911	8.146	3.897	9.305	8.532	9.83	8.954	8.546	8.065	4.667	9.772	9.89
SDC2	9.22	9.689	8.995	8.4	8.66	8.995	9.734	8.388	8.781	8.208	9.066	9.934	9.271	8.445	8.676	4.797	8.123	8.086	9.284	8.755	10.27	8.552	8.484	8.412	8.821	9.763	7.865	8.255	8.203	9.779	7.964	7.374	9.782	9.145	10.106	9.015	7.927	8.85	8.65	9.819	8.24	9.247	9.121	9.08	9.204	8.731	8.895	9.409	10.259
SCUBE3	3.154	7.43	7.408	6.331	6.09	6.471	7.609	7.147	7.541	7.08	7.045	7.242	6.775	7.61	6.64	7.037	6.801	7.974	7.188	6.9	4.755	6.44	7.367	6.789	4.632	6.983	5.747	5.904	7.057	8.114	5.865	6.806	6.792	5.993	6.246	7.256	6.787	7.721	4.977	7.182	5.446	6.561	7.811	6.988	4.621	6.858	4.954	7.055	5.036
SCNN1B	6.699	4.661	7.157	3.548	3.907	5.728	6.327	5.97	4.744	3.711	6.213	8.043	6.487	5.883	4.217	6.009	6.244	5.641	5.225	5.382	8.192	3.711	3.897	3.766	4.315	4.65	4.07	4.018	3.954	8.515	6.326	4.027	4.722	5.714	4.615	6.397	3.536	6.558	4.044	8.654	3.104	3.7	5.267	4.365	5.385	2.982	3.722	4.358	2.202
SCN5A	6.158	6.915	7.156	7.112	6.271	7.353	7.361	7.655	6.721	6.408	5.385	5.585	7.175	8.026	5.909	6.621	7.124	7.856	7.43	7.377	7.288	6.88	6.884	6.959	9.819	7.298	6.231	6.857	6.984	6.531	5.548	6.524	5.375	7.124	7.501	8.97	5.396	7.54	7.428	7.073	6.324	7.229	6.188	7.378	5.87	7.695	6.642	6.038	6.642
SCN3A	2.233	2.655	2.561	2.406	1.202	2.036	4.322	5.433	1.722	2.07	2.17	5.875	6.428	3.053	4.823	3.868	2.233	5.626	4.459	3.797	8.716	2.036	3.818	4.07	2.848	3.154	11.179	5.225	1.202	7.739	8.728	8.856	7.206	3.233	2.511	5.635	7.619	7.215	8.291	6.66	7.385	4.95	3.365	5.092	3.433	0.766	5.075	11.596	4.07
SCN2B	2.609	5.446	6.117	5.336	5.396	5.82	6.624	5.706	4.935	6.8	6.64	6.38	5.296	4.446	6.081	5.784	6.811	6.162	3.186	6.835	7.521	4.771	5.807	3.293	2.868	6.233	5.133	4.426	2.485	7.111	6.359	3.42	7.069	5.142	7.131	5.555	2.678	5.975	5.158	6.622	1.536	5.758	7.098	2.293	3.087	6.293	5.443	5.293	6.111
SCN1B	7.689	5.635	7.793	7.044	8.146	7.182	7.611	8.154	6.274	7.381	7.229	9.077	7.144	6.464	7.492	7.286	5.885	7.462	8.191	6.354	8.364	6.487	7.303	7.673	6.854	7.684	7.477	7.06	6.978	6.717	7.501	7.359	9.436	7.98	5.259	6.66	6.458	7.601	7.042	7.007	6.198	6.975	6.984	7.127	6.555	6.759	6.721	7.362	7.534
SCGB3A1	3.945	5.626	4.95	4.079	4.812	3.982	6.513	4.426	6.311	4.638	4.036	5.784	3.907	4.322	3.511	5.062	5.146	4.17	4.096	4.3	4.717	4.358	5.517	3.036	4.307	5.9	4.336	4.603	3.233	6.775	4.858	3.498	4.926	4.695	6.562	4.661	6.291	6.98	3.498	13.541	3.991	4.466	4.802	5.311	4.293	3.087	3.935	5.689	3.248
SCD	11.091	11.24	10.504	8.774	11.299	11.655	10.491	11.483	10.673	10.794	11.304	9.75	9.501	11.09	9.494	11.099	12.289	10.192	10.959	10.145	9.375	9.96	9.848	11.511	10.426	11.366	10.384	10.6	11.131	10.436	10.664	9.738	11.138	9.424	11.086	10.094	10.212	12.298	10.956	11.485	9.573	9.974	10.312	10.834	9.785	9.321	11.912	9.429	10.018
SCART1	4.285	6.053	7.352	6.394	5.928	6.872	7.077	7.104	5.961	7.18	6.211	7.501	7.202	7.123	6.668	6.28	6.338	7.816	4.888	6.613	5.975	7.363	6.741	6.372	6.675	6.857	4.446	2.982	4.897	5.375	7.595	5.146	6.855	3.644	7.231	7.238	4.07	7.776	4.399	6.022	5.121	5.65	6.926	4.706	7.244	4.217	8.72	7.06	4.644
SCARF2	2.322	2.202	5.282	5.76	5.873	5.178	2.561	2.202	6.225	6.552	6.844	5.763	4.848	2.263	6.994	6.854	1.926	6.672	6.839	4.802	3.379	6.591	2	3.667	2.632	3.916	6.416	5.984	3.186	4.792	5.655	1.807	6.304	6.334	5.545	5.501	5.075	6.995	3.548	5.758	2.807	4.792	6.315	6.394	6.522	4.087	2.609	5.489	5.728
SCARB2	12.776	10.868	11.635	11.301	12.556	11.409	11.817	12.529	10.673	11.785	11.439	12.638	10.816	11.263	10.441	10.094	11.437	11.077	12.533	11.786	12.766	11.23	11.362	11.506	12.093	12.525	10.953	12.335	11.613	11.089	10.953	11.51	12.333	11.48	12.073	11.613	11.95	12.324	10.757	12.363	11.335	11.783	12.011	11.065	10.331	10.877	11.549	11.27	12.011
SCARA5	6.363	11.155	6.926	3.597	8.358	8.976	10.192	7.892	4.358	8.25	9.008	8.494	6.168	7.163	6.225	4.603	5.947	8.601	10.661	6.121	11.186	9.261	8.826	6.64	10.854	4.812	5.479	9.291	7.347	6.38	5.687	5.104	11.252	5.517	7.567	7.556	7.621	8.221	8.995	9.99	6.974	10.782	9.592	9.435	9.866	8.137	10.819	6.495	10.613
SBF2	9.409	8.368	9.079	8.961	9.107	9.122	9.05	9.756	8.66	8.538	8.929	10.505	9.271	8.898	7.852	7.948	9.356	8.897	9.554	9.223	10.42	8.221	7.818	8.689	9.234	9.539	9.052	9.578	9.02	8.97	9.432	8.187	9.287	8.734	9.169	9.04	8.647	8.798	7.606	9.652	7.865	8.49	8.997	9.245	8.547	8.612	8.412	8.414	9.388
SBF1	9.121	10.203	10.268	9.572	9.668	10.059	10.2	9.191	10.248	9.993	10.039	8.679	11.064	9.617	9.701	10.377	9.918	10.746	9.609	10.301	9.046	10.356	9.671	10.258	9.212	9.779	10.455	10.087	9.569	9.362	9.523	10.278	9.382	9.542	9.465	9.624	9.142	9.409	10.279	9.62	9.416	9.98	10.174	10.139	10.419	10.147	10.148	10.285	9.454
SAV1	8.998	8.743	8.909	8.248	9.233	8.732	9.259	9.268	7.364	7.719	7.185	9.77	8.779	8.182	8.336	7.69	7.86	9.526	8.383	8.043	10.042	8.114	7.758	7.97	8.116	8.513	9.128	8.435	7.847	8.926	9.431	8.379	9.806	7.901	8.995	8.418	7.53	8.865	7.715	9.155	8.324	8.595	9.07	8.193	7.416	8.51	7.705	7.434	9.184
SATB2	6.42	6.907	7.019	5.229	7.641	6.307	6.825	6.416	7.107	6.079	7.131	7.302	6.729	6.397	5.863	5.755	3.868	6.411	7.445	5.741	9.23	6.577	7.513	6.77	6.553	7.17	9.735	6.736	6.461	7.697	9.191	4.65	7.773	6.661	6.976	5.687	6.731	7.245	7.128	7.749	6.816	6.894	6.86	8.122	7.57	10.437	7.321	7.716	8.175
SATB1	11.247	10.292	11.544	9.785	10.685	10.194	10.711	10.728	11.345	8.734	11.179	11.551	10.345	9.929	7.841	10.98	9.981	9.039	11.081	9.228	11.651	9.331	8.907	9.859	10.121	11.209	12.319	11.054	9.194	10.991	11.66	10.103	11.587	9.347	9.982	10.1	10.875	10.24	9.452	11.632	11.975	12.439	10.966	9.502	9.163	10.56	9.009	11.256	11.231
SASH1	9.994	8.598	10.557	9.234	9.468	8.806	9.485	10.75	8.721	9.916	8.463	12.121	8.972	9.832	8.512	7.553	9.794	9.461	9.041	10.066	12.249	8.891	8.392	9.973	9.129	10.608	9.03	10.306	9.297	9.842	9.333	9.465	10.515	9.109	11.062	9.564	9.502	10.636	8.012	11.878	9.379	9.493	9.774	9.469	8.219	9.073	7.981	9.516	9.781
SAPCD1-AS1	7.208	6.832	7.529	5.005	6.974	5.875	7.626	6.681	7.162	7.582	6.713	7.049	7.259	8.156	6.295	6.098	7.636	7.555	7.297	6.787	6.119	6.184	6.387	7.283	7.417	4.912	6.326	5.931	5.624	7.805	7.485	5.895	7.553	6.487	7.505	7.511	6.506	6.807	7.263	7.971	6.983	5.293	4.524	7.209	4.912	7.05	6.221	4.459	6.016
SAP30	11.082	10.397	9.151	10.258	9.605	11.268	10.178	9.645	10.409	10.55	11.02	9.175	10.573	9.715	10.088	10.522	9.517	10.515	10.876	10.075	9.139	10.413	10.817	9.917	10.91	8.544	10.235	10.256	10.205	8.284	8.625	9.592	10.113	8.311	9.545	10.921	10.165	9.974	9.781	10.191	10.085	10.668	10.353	10.171	11.06	10.851	10.466	9.856	9.53
SAMHD1	12.798	12.394	12.63	11.532	12.167	11.883	12.963	12.968	10.655	12.626	11.771	13.655	11.018	12.442	11.622	11.946	12.597	11.661	12.331	12.899	13.014	12.278	12.061	12.097	13.055	13.626	12.368	12.744	11.628	12.326	11.756	12.194	13.272	11.679	13.118	12.947	12.282	13.165	11.874	11.78	12.665	12.331	13.076	11.428	11.356	11.83	12.189	12.919	12.445
SAMD3	7.788	7.356	9.394	7.818	8.327	7.445	9.878	9.258	3.787	8.13	7.654	9.222	7.867	8.501	6.458	6.943	8.403	7.903	8.718	8.412	7.931	7.131	6.816	8.122	8.453	9.687	6.864	9.339	8.141	8.204	8.02	8.631	8.824	7.306	8.183	8.726	8.423	9.733	6.874	7.746	8.755	9.267	8.49	7.333	7.493	7.287	7.368	8.778	9.21
SAMD15	6.104	6.411	6.82	6.04	5.469	6.254	5.233	6.767	6.952	7.052	4.833	6.404	7.097	6.272	5.178	6.413	6.886	6.025	4.802	6.763	5.603	5.931	6.493	6.531	7.079	4.138	6.571	5.591	6.891	5.991	5.209	7.554	5.982	6.895	6.78	6.336	4.744	6.661	5.875	3.868	4.65	4.591	6.604	5.368	5.533	6.192	7.914	5.95	4.278
SAMD14	6.736	5.609	6.418	4.991	7.08	5.612	6.559	4.087	6.91	6.14	7.286	5.784	6.466	7.259	6.717	6.349	6.242	6.455	4.684	4.036	5.959	5.618	7.112	6.902	6.083	6.254	6.648	6.664	4.65	5.083	7.475	5.638	6.76	7.276	7.1	6.785	6.684	7.112	7.09	7.397	5.739	6.901	6.985	5.977	6.468	4.638	6.192	6.261	6.389
SALL3	5.833	6.289	5.343	6.379	6.104	6.025	6.573	5.658	6.8	6.854	5.731	6.619	4.466	6.944	5.892	6.528	6.282	4.315	5.815	6.547	6.87	5.919	6.498	5.963	6.106	5.416	5.495	6.106	4.888	6.832	7.328	5.43	7.037	5.244	6.746	6.516	5.823	6.75	6.217	4.991	4.329	5.505	6.102	5.703	5.752	6.45	5.714	5.76	5.725
SACS-AS1	6.908	7.383	8.383	6.725	5.771	4.322	6.411	8.574	8.463	8.969	6.073	6.005	3.755	9.095	8.573	5.158	8.864	6.844	5.995	8.46	6.681	5.133	4.3	5.174	6.358	7.897	5.76	4.959	6.254	5.991	6.635	5.194	6.598	3.609	5.843	6.493	6.073	6.709	4.818	6.497	5.198	5.092	7.06	4.293	4	4.722	5.597	6.489	5.031
S1PR4	9.13	7.405	8.858	8.297	8.377	7.146	8.395	8.936	10.723	7.766	7.743	9.55	8.334	6.983	7.411	7.441	7.111	10.636	9.199	7.834	7.893	8.786	5.838	8.805	6.815	9.617	10.082	7.891	7.554	9.177	9.067	8.755	7.988	8.048	5.924	7.602	7.953	7.907	9.161	8.809	9.235	8.322	6.825	9.136	7.46	8.813	6.409	9.222	8.311
S1PR3	10.65	11.006	10.798	9.208	9.1	10.185	9.908	9.572	8.66	9.656	10.372	10.427	10.659	8.211	8.637	8.905	8.622	8.974	10.054	8.917	9.742	9.361	8.979	9.796	11.436	9.031	7.807	10.212	8.729	8.737	8.774	8.139	9.872	9.798	9.709	9.729	9.395	9.215	10.26	9.6	9.614	10.201	9.252	9.373	9.551	7.722	10.484	10.574	9.687
S1PR1	8.652	8.715	10.43	8.936	9.584	7.938	9.979	8.297	10.849	7.967	7.784	10.732	9.216	8.967	7.739	6.967	8.236	9.297	7.977	8.196	11.244	9.62	7.729	9.024	8.363	8.703	9.005	9.352	7.274	9.441	9.282	8.586	9.51	8.449	9.523	8.747	9.909	8.548	7.396	9.106	10.472	8.436	8.56	9.932	7.684	9.155	6.315	10.468	9.083
S100P	6.661	4.35	3.322	4.472	4.585	3.511	3.511	3.322	3.807	4.293	3.916	8.567	4.573	4.492	2	3.446	4.548	4.472	3.776	3.7	4.573	5.758	3.087	4.07	3.632	3.897	2.35	2.609	2.766	4.555	3.711	3.336	3.926	3.524	3.878	4.194	3.365	3.848	3.766	12.705	3.233	3.293	4.706	3.379	3.632	4.256	3.838	3.121	3.036
S100B	3.655	3.755	6.667	8.545	4.018	3.217	4.146	5.924	3.365	3.797	6.09	8.695	3.926	3.667	4.3	3.632	4.926	3.868	3.35	7.639	8.041	6.561	4.392	2.722	4.479	4.278	2.485	7.3	2.926	4.755	4.307	7.463	4.07	4.655	3.202	7.641	6.392	7.115	6.839	7.753	8.047	7.43	4	6.898	6.567	2.787	2.926	7.918	7.768
S100A9	10.339	8.301	10.546	12.492	11.462	11.827	8.404	12.534	10.742	11.978	7.301	14.215	9.206	12.16	10.788	10.353	10.371	10.403	13.599	11.494	8.902	11.447	8.875	10.039	11.264	10.622	8.612	12.481	8.78	9.957	9.619	9.74	12.78	9.56	10.493	10.943	10.94	10.433	6.689	15.623	9.417	10.295	10.467	9.732	7.67	10.397	10.378	8.365	8.31
S100A8	12.458	9.684	10.918	14.019	12.834	13.848	9.395	14.802	12.416	14.277	8.73	15.378	10.046	13.091	11.499	11.235	11.455	11.09	15.129	13.263	8.862	13.573	10.558	11.424	13.837	10.377	10.077	14.071	8.571	11.796	9.304	11.376	15.026	10.587	12.228	12.489	13.731	13.18	8.681	16.204	11.53	12.561	11.596	9.949	8.847	11.191	12.253	9.041	9.738
S100A7A	7.84	7.706	6.997	7.864	7.455	7.306	7.234	7.758	8.332	6.952	7.978	7.121	7.754	8.174	7.464	7.954	7.505	7.976	7.584	7.256	7.898	7.43	7.834	7.231	6.92	7.852	7.626	4.146	7.987	7.972	7.853	7.412	7.744	7.569	7.927	7.877	7.596	8.204	7.005	8.089	7.357	7.053	8.121	7.43	7.612	7.623	7.352	6.957	6.615
S100A7	3.644	3.186	5.382	3.121	2.609	1.888	3.609	3.878	2.655	3.233	4.823	4.209	3.35	3.644	2.868	3.573	3.036	3.678	2.828	3.17	4.186	3.104	3.293	2	3.733	2.678	3.322	2.036	3.087	5.087	4.733	3	4.062	2.511	3.722	3.459	3.472	3.459	2.926	10.876	1.722	4.194	3.248	1.766	3.293	3.433	2.7	2.202	2.202
S100A6	12.438	11.505	12.348	12.545	11.451	11.56	12.28	12.178	11.876	11.545	12.162	12.223	12.222	12.029	11.996	11.564	11.512	12.141	13.147	11.775	13.956	11.611	11.48	11.831	11.835	12.45	10.488	12.014	11.143	11.808	11.094	10.915	13.45	12.276	12.843	11.738	11.858	11.724	11.579	13.183	12.236	12.653	11.542	12.018	10.937	10.817	11.872	11.307	12.41
S100A4	10.951	10.863	12.042	12.45	11.159	11.021	12.445	13.125	10.384	13.161	11.36	12.891	14.331	14.005	12.078	9.922	12.006	13.966	12.615	13.157	12.586	11.749	10.14	11.873	12.087	13.322	10.921	11.641	11.545	11.863	10.413	11.258	13.205	11.608	11.993	11.28	11.397	11.929	10.992	12.259	12.959	12.211	11.735	11.789	10.419	10.251	10.557	12.397	12.999
S100A2	5.733	6.577	6.565	6.164	6.495	6.225	7.328	7.845	5.307	7.366	4.285	7.604	7.44	6.65	3.365	5.725	6.073	5.436	3.982	7.02	6.691	5.83	5.838	4.453	4.555	3.776	6.409	6.78	2.963	7.391	7.234	4.263	7.96	3.711	7.295	5.104	2.485	6.833	3.954	14.561	3.42	3.868	6.914	4.271	4.426	4.603	5.895	6.481	3.848
S100A16	10.741	10.878	11.265	10.393	9.383	9.788	10.815	10.841	9.97	10.69	10.202	12.542	10.158	12.455	10.841	10.121	9.883	10.142	10.117	10.294	11.961	9.989	10.788	9.634	9.757	9.965	9.501	10.758	9.364	10.595	10.065	9.442	11.159	11.506	11.455	10.466	9.505	10.202	9.776	13.506	9.943	10.493	10.069	9.974	10.26	10.132	9.83	9.933	11.122
S100A13	11.284	10.222	10.941	10.954	10.579	10.373	10.573	10.101	10.537	9.749	10.841	11.228	10.78	11.262	10.15	10.215	9.877	9.976	10.129	9.834	11.995	10.617	10.237	10.18	10.042	10.295	10.763	10.298	9.781	10.075	10.024	10.123	12.618	11.036	10.758	10.743	10.424	9.989	10.193	11.192	10.098	10.404	10.191	10.234	10.41	10.826	9.864	10.262	10.471
S100A12	8.11	6.924	7.373	7.331	5.612	6.85	6.02	7.444	7.333	7.382	5.036	12.877	6.607	7.035	5.845	7.259	7.27	7.256	8.417	7.04	6.539	7.256	6.38	6.961	6.77	6.174	3.868	7.811	6.387	6.425	7.256	6.958	7.301	5.828	6.927	6.781	8.055	6.638	3.776	8.675	6.174	6.075	6.775	5.919	6.3	3.138	5.289	6.166	5.875
S100A11P1	11.089	11.374	11.204	10.931	11.44	11.022	11.569	12.121	10.899	11.666	10.847	12.102	11.489	12.854	10.539	10.623	11.475	11.312	11.734	11.118	11.056	10.429	11.013	10.724	11.747	11.52	9.853	10.83	10.456	10.948	10.012	10.367	12.205	10.847	12.251	11.382	10.998	12.005	10.542	12.52	10.444	10.749	11.429	10.686	10.201	10.028	10.897	10.686	11.255
S100A11	12.356	11.788	11.741	11.567	12.736	12.202	12.261	13.127	11.719	12.058	11.749	12.92	12.034	13.003	11.513	11.849	11.716	11.531	13.032	11.9	12.63	11.407	11.68	11.741	12.553	13.08	10.835	12.216	10.984	10.432	10.072	11.3	12.753	12.594	12.783	11.716	12.123	12.641	11.182	14.219	11.651	12.244	11.72	11.524	11.455	10.324	11.954	12.059	12.968
S100A10	13.296	12.362	12.473	13.215	12.838	13.496	12.202	12.954	12.676	12.205	12.042	11.668	12.262	13.561	13.822	13.435	12.556	12.672	14.181	12.64	13.683	13.194	11.864	12.827	12.266	13.255	12.331	12.606	13.232	12.765	12.398	11.78	13.338	12.304	13.281	11.811	12.567	12.952	13.282	14.161	12.725	12.703	11.667	13.125	13.757	12.086	12.448	11.87	13.8
RYR1	6	7.347	7.514	5.998	7.401	8.914	7.921	7.002	6.635	8.466	7.79	6.186	8.673	5.928	4.392	7.197	5.606	2.945	6.881	4.802	7.062	7.273	6.558	5.6	6.129	9.141	6.875	8.07	6.426	5.909	6.6	7.115	12.044	9.521	7.077	6.597	6.081	7.394	9.225	7.107	7.654	7.105	7.239	6.469	4.916	9.851	5.736	8.93	7.771
RXRG	7.096	7.324	7.103	7.07	6.291	4.3	6.763	6.718	5.873	7.44	6.691	7.869	4.542	4.892	5.612	7.478	8.027	6.878	5.731	7.293	7.157	7.148	7.062	6.777	7.474	7.208	3.667	6.098	6.789	7.86	5.092	6.109	7.942	4.285	7.725	5.797	6.345	7.363	6.466	7.638	4.129	5.935	6.394	4.76	6.961	5.72	5.44	6.801	5.456
RUSC2	5.501	6.1	5.644	5.382	7.76	8.921	7.681	6.244	4.973	6.485	6.928	8.775	7.477	7.835	8.527	5.717	7.642	5.049	6.257	4.322	8.885	4.916	6.52	5.406	7.266	6.208	3.42	5.675	5.013	5.612	4.792	7.328	8.074	7.305	6.524	5.389	5.576	5.133	3.472	7.989	6.716	6.409	5.406	4.868	6.531	7.838	5.463	6.853	8.135
RUNX3	10.388	11.726	11.972	11.326	11.848	12.362	11.991	11.256	10.653	10.991	11.279	10.052	11.201	10.706	11.904	12.11	11.545	11.439	11.496	11.064	8.921	11.728	11.949	11.35	11.897	11.577	11.619	11.33	10.926	10.702	9.339	10.759	10.986	11.984	11.609	11.696	11.965	11.604	12.426	10.63	11.456	12.066	10.829	11.325	11.817	10.199	10.267	11.443	11.29
RUNX1T1	9.06	7.763	8.155	12.053	5.825	7.206	8.684	7.551	7.794	6.15	8.633	8.56	7.515	5.779	4.162	6.009	6.681	7.801	7.076	7.71	11.293	7.271	6.835	8.388	7.578	7.639	8.023	7.263	5.296	7.886	7.61	7.023	9.009	8.535	8.454	8.055	6.881	7.857	5.835	8.86	7.106	7.566	8.288	7.741	7.087	7.025	5.878	7.381	8.936
RTP1	5.536	6.471	6.609	5.382	6.055	4.995	5.776	6.732	6.493	6.322	6.17	7.307	6.06	6.051	5.225	5.991	7.061	7.145	6.38	7.514	3.263	5.409	5.579	5.43	5.641	6.306	5.722	5.375	4.787	7.143	7.321	5.779	7.589	6.338	7.025	6.619	5.784	7.518	5.725	5.489	5.661	5.469	6.561	6.43	6.498	6.603	5.67	5.661	5.533
RTN4RL1	5.495	6.867	6.994	4.728	3.233	6.121	6.431	3.336	5.626	2.766	4.027	6.493	6.567	5.194	4.322	6.625	4.209	6.902	5.843	6.127	6.57	4.162	2.722	6.164	4.678	4.807	2.536	6.018	6.073	7.616	6.192	4.392	6.359	6.077	4.517	6.545	5.98	6.37	4.129	5.678	3.689	4.096	4.661	4.392	6.186	6.358	5.361	5.466	6.421
RTN4IP1	8.148	7.125	7.999	10.011	9.315	8.673	7.866	6.919	9.59	7.56	8.784	7.329	8.508	8.442	9.75	8.927	8.323	9.763	8.595	8.278	7.151	9.184	6.622	8.395	8.285	7.623	7.826	7.743	9.322	7.196	6.238	8.219	6.78	7.688	7.836	9.361	8.059	6.962	9.592	6.994	9.112	8.391	8.585	10.266	8.403	8.503	8.812	7.869	8.262
RTN4	13.947	13.323	13.266	13.162	13.34	12.822	12.927	13.497	13.246	13.196	12.935	13.489	13.385	13.117	12.609	12.344	12.336	12.512	13.897	12.942	14.06	13.093	13.586	12.968	13.342	13.434	12.916	13.512	13.119	12.067	12.477	12.475	13.827	12.981	13.139	13.121	13.137	13.146	13.876	13.325	12.853	13.411	13.462	12.463	13.05	12.854	12.829	13.152	13.664
RTN1	9.34	8.33	9.723	8.337	9.869	8.688	9.826	9.856	7.029	8.547	9.55	12.057	7.867	9.573	6.594	8.008	6.811	6.685	9.304	9.655	8.82	8.537	9.694	8.828	10.721	10.82	5.304	10.103	8.454	9.057	8.073	7.812	8.479	9.248	10.368	10.05	8.462	9.354	8.454	8.528	8.906	9.242	10.477	8.008	7.922	7.961	8.765	9.905	9.59
RTKN2	5.365	7	7.748	7.424	7.057	5.919	7.403	7.493	0.138	5.365	3.689	5.709	5.995	5.365	6.5	4.217	7.299	4.479	4.365	7.007	5.343	1.322	4.498	6.464	7.498	8.006	4.807	6.102	5.142	2.787	4.194	4.977	6.416	4.706	5.588	5.57	6.269	6.276	7.051	5.04	7.541	6.42	5.263	6.236	6.766	6.356	1.433	7.571	6.545
RTKN	6.791	6.152	7.163	6.638	5.781	7.584	7.098	7.977	7.472	7.799	6.178	6.97	8.463	6.333	6.863	6.624	6.044	4.027	6.311	5.766	8.6	6.881	6.585	6.007	7.918	6.748	6.359	7.388	4.009	3.982	5.907	6.998	6.525	7.415	8.259	6.256	6.66	3.818	5.741	8.191	6.595	5.895	4.632	5.954	3.498	5.062	3.446	2.982	7.359
RTEL1-TNFRSF6B	8.492	9.43	9.772	8.516	8.6	9.155	9.186	8.831	8.965	8.485	8.596	9.929	9.016	8.561	8.384	8.565	9.13	8.472	9.002	8.876	8.703	8.909	8.081	8.318	9.161	8.622	8.449	8.973	8.127	8.841	8.013	7.899	8.8	9.065	9.102	9.062	8.831	9.131	8.445	9.191	8.696	8.859	9.6	8.256	7.765	7.724	8.174	8.134	8.212
RTDR1	4.818	6.053	7.174	7.195	6.451	6.561	7.498	6.991	7.83	7.878	6.725	7.205	7.696	7.269	6.973	6.832	7.924	8.5	6.487	6.453	4.644	4.293	6.8	7.097	7.612	6.256	4.591	3.982	7.344	9.244	8.226	5.706	7.952	4.536	8.343	7.816	6.373	7.689	6.559	7.181	4.536	6.269	7.752	7.306	7.689	6.982	7.998	5.311	5.07
RSPO3	10.029	9.298	9.642	7.959	8.633	7.728	9.634	8.908	9.79	7.426	9.851	7.988	8.984	8.112	7.511	7.528	8.369	8.067	8.35	8.445	8.955	9.541	9.04	8.619	9.087	8.075	8.018	8.165	7.099	8.133	8.99	6.783	9.536	8.984	8.814	7.741	8.933	8.635	7.08	8.464	9.171	9.881	9.33	6.801	9.278	8.026	8.323	8.299	9.537
RSPH9	4.399	6.592	8.855	6.038	6.387	5.368	5.053	6.451	4.044	6.555	6.215	6.938	6.443	6.951	6.372	6.256	5.469	6.679	5.07	6.1	6.625	5.973	5.626	6.246	6.377	6.396	4.225	5.285	4.162	7.009	7.976	2.485	5.87	2.511	3.935	5.304	5.285	6.209	6.196	4.138	6.129	6.342	6.582	5.527	5.336	6.287	5.825	5.413	6.087
RSAD2	9.57	7.675	8.769	5.763	8.334	6.732	9.702	8.726	6.202	6.886	8.796	9.139	6.772	6.901	9.774	6.621	9.01	7.371	5.924	8.825	8.185	6.313	6.641	7.794	7.493	8.39	8.781	7.66	6.117	9.765	8.146	8.194	9.49	9.295	8.982	9.6	10.996	9.824	6.652	7.172	8.399	7.878	9.951	9.637	5.485	6.824	8.425	7.146	9.266
RRP12	3.897	8.869	9.746	7.292	7.594	7.339	9.046	7.876	7.766	8.908	8.138	9.039	8.017	7.747	7.664	8.739	9.315	8.176	6.821	8.863	8.66	7.114	7.49	8.11	8.511	8.44	7.712	7.468	7.726	9.742	9.293	8.204	8.687	8.921	9.188	9.074	7.521	5.966	6.842	8.857	7.693	7.998	8.651	7.584	8.169	8.609	7.897	8.292	5.409
RRH	6.77	6.941	7.401	5.307	6.403	5.19	7.1	6.085	6.231	7.237	4.162	7.307	5.75	7.936	5.389	6.886	6.081	6.82	6.244	6.823	6.009	5.372	3.632	4.833	5.329	6.788	5.225	4.42	6.527	6.672	7.106	1.322	7.043	5.973	6.497	7.128	5.174	6.689	5.991	5.95	6.219	3.036	4.883	4.963	6.699	5.805	3.217	6.83	5.34
RRBP1	11.413	10.894	11.349	10.227	11.358	10.113	10.979	11.076	12.404	10.479	10.25	11.782	9.905	10.549	10.484	9.311	10.7	11.636	10.564	9.671	12.149	10.627	10.097	9.857	12.345	11.993	10.135	10.714	10.14	10.809	11.151	9.639	11.331	10.962	11.941	10.165	10.558	10.669	9.46	11.888	10.175	10.752	12.041	10.096	9.553	10.6	9.772	10.473	11.685
RRAS2	10.962	10.237	9.873	10.66	10.072	12.542	11.124	10.667	9.463	10.82	11.313	8.629	12.198	11.073	10.962	11.881	10.798	11.113	10.083	10.74	8.468	10.556	12.334	9.818	10.916	9.067	10.478	10.557	11.021	11.246	10.185	12.331	11	11.548	10.709	11.697	11.24	11.007	10.856	9.517	9.567	11.428	9.93	12.85	11.841	8.299	12.026	9.165	9.666
RRAS	10.11	8.943	9.501	9.01	9.432	9.44	9.715	9.615	9.167	8.601	9.274	10.156	9.471	9.177	8.642	8.873	7.403	7.866	10.858	7.997	9.832	9.139	9.072	8.628	9.328	9.679	7.67	9.994	8.822	7.733	6.912	8.737	9.682	9.544	9.766	8.695	9.539	8.977	8.983	9.603	8.826	10.005	9.417	8.272	9.041	8.098	9.845	9.526	10.204
RRAGD	12.267	8.623	9.274	9.156	10.409	10.02	9.543	10.027	7.944	9.221	9.268	10.21	8.992	10.099	8.74	7.558	9.118	8.757	10.697	8.574	9.444	9.045	9.618	8.907	12.855	10.814	11.096	10.261	9.376	8.581	8.403	9.527	11.193	9.041	11.013	11.149	9.511	12.556	9.372	9.837	8.77	9.445	10.23	8.503	9.202	9.107	9.875	9.471	10.453
RPS6KA6	7.082	6.009	5.615	3.17	7.951	5.336	3.104	4.678	4.036	3.807	8.418	6.433	6.28	6.302	2.888	5.924	6.119	6.678	7.326	5.453	7.506	5.158	5.914	7.311	4.036	5.858	5.812	5.433	6.09	7.336	5.579	6.739	6.428	6.278	6.585	3.248	5.495	6.289	6.688	6.481	5.092	3.248	3.154	6.117	5.533	7.683	7.165	6.047	4.684
RPS6KA5	9.41	8.696	9.835	9.78	8.693	8.377	9.229	9.713	9.745	8.221	8.85	9.771	9.344	8.498	8.239	9.068	9.005	9.79	9.884	8.939	9.557	9.066	8.971	10.028	8.921	9.747	10.474	9.653	8.6	9.937	10.231	9.623	9.11	8.804	9.111	9.815	9.637	9.599	9.684	10.456	10.209	9.242	9.203	9.518	9.02	10.087	7.598	9.778	9.383
RPS11P1	3.446	7.129	7.606	6.833	4.209	4.609	6.958	7.682	6.403	6.995	6.018	7.56	7.418	8.66	5.823	5.416	7.32	8.004	5.45	6.969	4.7	6.76	7.102	5.044	7.332	5.629	5.04	3.963	6.066	8.105	8.711	5.714	4.853	4.24	7.97	7.187	3.7	7.515	6.842	3.379	4.233	4.828	7.42	4.079	6.891	4.878	5.858	3.776	4.42
RPRD1B	9.963	10.607	10.61	10.188	10.01	10.14	10.283	10.822	10.067	11.295	9.788	10.4	11.437	10.406	10.661	10.213	10.644	9.951	9.87	10.016	9.883	9.962	10.209	9.79	10.724	9.784	10.515	9.615	9.887	11.015	11.124	12.14	10.164	10.107	10.028	10.394	10.226	9.999	9.936	10.246	9.988	11.617	9.846	9.788	9.796	10.142	10.753	9.985	9.616
RPPH1	3.766	3.263	4.823	5.229	4.626	5.968	7.756	5.755	4.479	7.307	4.202	4.372	3.154	6.531	5.399	7.558	6.898	3.322	3.433	6.788	4.271	7.099	4.672	4.24	2.632	6.875	5.912	3.459	4.278	7.33	4.263	3.186	4.828	2.379	6.784	4.711	2.678	7.418	4.828	7.186	6.583	6.509	4.315	2.766	4.744	2.485	5.624	4.293	2.828
RPLP2P1	8.18	8.539	8.533	7.138	7.418	6.89	8.153	8.611	8.262	8.256	7.435	8.217	7.816	8.652	7.632	8.094	8.553	8.24	7.869	8.418	7.63	7.437	7.144	7.232	7.584	6.828	8.197	7.958	7.798	9.233	8.948	7.009	8.795	7.589	7.749	7.019	7.891	8.458	6.797	7.751	7.5	6.844	8.546	8.417	7.698	7.106	7.826	6.873	6.877
RPL39	16.273	15.263	15.527	15.519	15.424	15.589	15.473	15.569	15.759	15.536	15.606	15.438	15.592	15.806	15.395	15.752	15.425	15.572	16.13	15.75	16.239	15.698	16.126	15.741	15.778	15.738	16.45	15.58	15.951	16.627	16.551	15.779	15.775	15.676	15.908	15.613	15.671	16.091	15.998	16.02	15.816	15.817	16.101	15.555	15.858	15.783	15.717	15.869	15.596
RPL22L1	12.907	11.392	11.13	12.495	11.575	13.761	12.923	11.702	14.231	13.966	11.171	9.851	13.88	13.787	13.178	12.405	12.282	14.317	14.338	12.212	11.439	13.677	14.445	12.942	13.267	14.026	14.007	12.963	14.87	13.574	13.603	13.273	13.52	14.119	12.905	13.426	13.877	12.865	13.732	11.922	12.78	14.152	12.791	11.765	12.544	13.636	13.412	12.505	11.416
RPL13AP17	5.343	8.938	8.694	6.695	6.935	6.077	8.495	8.166	6.968	8.262	6.895	8.478	7.218	8.361	6.616	7.711	7.991	8.071	7.036	7.454	7.962	6.158	7.481	6.104	7.595	7.121	7.239	7.061	7.118	9.573	8.117	7.33	8.016	7.869	8.65	7.862	6.013	7.85	7.25	6.293	7.264	7.161	9.028	5.81	6.747	5.828	6.261	7.712	7.105
RPAP2	3.621	7.472	6.862	7.636	5.514	6.135	7.754	7.236	5.057	5.812	7.415	4.44	6.988	6.368	6.365	4.781	5.495	5.057	5.125	6.044	7.039	6.818	7.069	7.425	4.603	6.952	3.597	6.37	7.645	5.129	6.983	7.083	7.757	6.158	6.433	5.733	5.728	7.568	7.117	6.129	7.345	7.441	6.217	6.619	6.892	5.815	7.425	7.294	7.071
RP5-855D21.1	6.267	4.868	6.302	5.888	6.1	5.34	3.573	6.484	5.426	6.394	6.637	5.117	4.995	5.315	4.536	4.661	7.174	4.505	3.42	7.248	6.797	5.83	4.823	6.538	5.282	5.792	6.438	4.667	6.508	7.99	6.604	5.709	4.517	5.469	7.975	6.3	6.087	6.259	4.823	3.935	4.129	3.248	5.53	4.973	5.652	3.138	5.104	5.476	3.573
RP5-1180E21.5	5.495	5.9	6.618	5.667	5.968	4.17	6.109	6.331	1.322	5.689	4.916	5.621	5.789	3.828	5.818	5.446	5.244	5.781	4.655	5.89	3.07	2.138	3.689	6.066	5.89	5.76	5.459	6.32	6.414	6.366	6.538	5.787	5.229	1.202	5.109	5.773	4.567	5.545	3.336	3.858	5.931	4.336	5.527	5.15	5.209	3.766	4.256	6.455	5.057
RP5-1154L15.2	7.311	7.959	7.938	7.142	6.852	5.975	7.667	7.849	7.229	7.212	6.231	7.604	7.167	7.484	6.244	7.17	7.729	7.493	6.744	7.57	7.163	5.539	5.618	4.968	8.236	6.365	5.426	6.718	6.582	8.754	8.508	7.153	7.643	6.816	7.998	7.896	6.743	8.129	5.825	6.456	7.007	6.011	7.688	5.293	5.747	6.256	6.382	7.427	6.505
RP5-1119A7.11	5.354	7.559	7.18	5.888	5.933	6.648	4.413	6.246	5.883	7.378	7.103	7.739	7.068	8.229	5.807	6.403	7.159	7.516	7.159	6.854	6.219	6.428	7.436	6.657	7.484	6.1	7.377	5.784	6.02	8.325	8.243	7.512	6.75	6.495	7.106	6.839	6.115	7.876	5.609	6.077	6.818	6.717	7.798	6.229	6.932	5.52	6.568	6.267	6.302
RP5-1102E8.3	3.848	6.119	6.98	5.675	6.628	5.45	6.394	6.689	4.096	5.943	5.066	5.482	4.838	5.315	3.392	6.894	2.104	2.07	5.049	6.047	7.242	4.828	6.503	3.248	3.104	1.678	5.527	5.86	3.609	7.361	6.655	0	6.278	3.186	4.843	3.293	3.632	7.028	5.044	3.621	3.573	4.626	6.747	5.057	5.868	5.433	3.036	5.307	5.04
RP5-1098D14.1	7.07	7.163	4.695	4.433	8.135	5.695	5.311	4.706	7.498	6.206	4.271	3.365	6.459	7.997	7.073	4.931	3.248	7.155	7.033	6.254	6.924	6.256	5.392	7.382	6.953	6.652	6.016	5.233	5.476	7.274	4.322	4.399	6.53	5	6.556	6.995	5.892	5.443	6.482	3.07	6.354	4.744	7.256	6.42	7.703	6.781	6.661	4.667	3.644
RP5-1061H20.3	5.472	6.644	3.838	3.744	3.926	4.194	4.24	6.901	4.818	6.711	5.536	6.986	6.068	6.565	5.97	6.049	6	6.974	4.771	4.233	7.111	4.433	5.641	5.959	4.385	5.924	6.215	4.511	3.498	7.66	6.916	2.982	7.074	4.728	6.365	6.844	5.04	7.222	5.524	7.055	6.562	5.036	6.729	5.049	4.336	4.655	6.104	4.42	3.485
RP4-798A10.7	7.645	7.897	4.902	6.188	7.027	8.002	6.536	6.184	4.963	6.472	7.993	7.247	7.652	7.834	7.056	8.645	7.771	6.223	6.834	5.426	3.797	6.91	4.897	6.576	6.81	4.585	8.648	5.567	7.318	7.844	8.376	7.747	4.959	5.285	6.574	7.425	5.229	6.263	7.503	4.561	7.083	6.847	7.491	8.059	8.505	6.674	4.672	7.344	6.104
RP4-714D9.5	5.989	6.867	6.991	6.849	5.267	6.06	6.718	6.401	5.375	5.244	6.658	7.545	5.267	5.904	5.436	6.306	7.026	4.982	4.027	6.073	7.302	6.154	2.561	6.862	6.732	7.311	6.495	7.239	6.684	7.008	7.47	7.185	6.331	6.368	6.728	6.764	5.545	7.208	6.728	6.196	5.629	5.413	7.011	6.396	6.981	7.31	6.553	6.558	6.969
RP4-680D5.8	6.066	7.488	8.175	6.459	6.628	5.6	7.441	7.37	3.655	6.358	7.628	6.221	7.182	6.269	5.658	6.741	6.679	7.682	5.579	7.393	7.172	6.368	6.927	6.823	7.217	6.655	7.598	5.482	6.35	6.812	7.604	6.396	7.168	7.478	4.991	7.194	5.709	6.802	7.466	4.459	7.195	6.002	6.256	6.225	7.251	5.935	7.589	7.562	6.634
RP4-584D14.7	7.089	8.008	8.296	7.195	7.25	7.183	7.957	8.43	7.188	7.475	7.384	8.07	7.163	6.762	7.138	7.224	7.595	8.359	8.064	7.552	6.873	6.906	6.879	5.725	6.948	6.811	7.351	7.065	7.541	8.277	7.79	7.523	8.201	6.446	7.434	7.433	7.512	7.437	7.773	7.677	6.087	7.281	8.184	7.699	4.35	7.23	7.242	7.696	7.219
RP4-575N6.5	6.621	6.883	7.775	6.287	7.377	6.468	6.97	5.545	6.951	7.293	5.709	7.427	6.204	7.477	6.766	6.358	6.764	7.676	7.183	6.246	6.84	6.498	6.343	7.057	6.425	5.013	6.791	5.282	6.888	7.391	7.399	6.791	7.56	5.573	4.902	6.692	6.655	6.577	6.423	6.158	7.774	6.375	4.217	7.053	5.684	6.667	5.672	6.777	6.113
RP3-522P13.1	5.706	8.221	7.954	7.221	6.743	6.229	8.195	8.147	6.752	8.661	6.453	7.249	7.017	9.209	6.797	5.733	8.091	8.645	5.375	8.394	6.894	6.009	7.508	6.461	8.17	6.705	7.376	6.18	7.238	9.379	8.764	7.205	8.305	7.061	8.713	8.926	5.579	8.256	6.798	6.592	5.706	5.897	8.476	5.485	6.787	8.194	7.983	7.872	6.552
RP3-476K8.3	7.342	7.056	7.498	6.951	6.327	6.131	7.118	7.086	6.493	7.033	6.995	7.712	7.176	7.09	5.807	6.215	7.485	8.011	6.09	5.687	7.026	6.018	6.819	6.276	5.17	5.714	6.329	4.615	6.513	8.387	6.946	7.154	5.129	6.984	6.776	6.456	6.728	7.325	7.104	6.528	5.784	6.135	5.65	6.943	6.748	6.731	6.192	7.46	6.188
RP3-337H4.8	3.766	5.873	3.365	6.736	4.542	6.07	6.204	5.158	5.87	3.248	6.516	3.365	5.95	6.609	4.888	7.023	5.848	5.04	5.576	5.897	6.497	5.655	7.223	4.755	5.986	3.678	5.539	6.119	6.688	7.867	6.242	6.144	5.975	6.142	5.326	5.158	5.907	5.909	5.768	6.635	5.784	6.231	5.787	6.476	5.86	4.907	6.356	6.464	5.875
RP3-336K20__B.2	5.603	5.655	5.548	4.256	5.75	5.763	5.652	6.784	6.864	6.703	5.603	2.678	5.443	6.93	3.446	6.007	5.961	7.192	5.692	6.785	5.885	5.773	5.399	4.385	4.138	6.127	7.2	5.606	6.261	7.639	6.968	5.957	6.833	5.517	6.472	5.695	6.031	6.916	5.304	7.067	5.88	6.368	6.133	6.047	6.363	6.568	3	5.733	4.433
RP3-333B15.4	6.564	7.799	6.916	4.129	4.722	5.88	6.28	6.898	5.389	7.317	4.433	7.143	6.6	7.033	4.009	5.19	7.722	6.984	6.766	5.615	7.805	4.807	4.154	3.087	7.32	4.744	5.1	4.209	4.07	8.272	3.365	3.472	6.345	3.485	6.869	6.682	3.217	6.781	5.542	4.717	5.555	3.916	6.368	4.209	6.384	3.797	6.366	4.573	4.027
RP13-638C3.2	5.248	7.111	4.329	6.158	5.52	6.324	6.87	6.24	6.186	6.252	5.382	7.265	6.083	6.15	6.106	5.888	5.296	5.626	2.744	6.932	5.505	3.248	3.963	6.15	6.986	3.233	2.945	5.361	6.044	5.573	5.86	6.133	3.379	6.453	6.571	6.479	5.975	4.446	6.044	5.539	4.833	5.009	7.123	6.235	5.04	6.209	5.924	6.472	5.966
RP13-487P22.1	6.885	5.919	5.057	6.068	5.902	5.681	7.973	7.217	6.062	4.626	4.178	7.17	5.695	5.446	4.256	4.225	6.865	4.178	5.87	6.401	7.013	6.02	6.536	5.459	6.993	6.125	6.751	5.456	5.744	6.638	6.685	6.582	4.485	3.945	4.787	4.24	5.919	4.17	4.883	4.178	6.365	3.926	4.194	6.384	6.368	4.802	5.661	5.079	5.229
RP13-30A9.2	6.601	3.392	3.733	5.206	6.385	6.009	4.878	5.479	7.089	4.406	5.731	4.315	7.358	2.828	6.186	4.728	4	4.912	5.959	3.916	5.926	5.079	6.696	4.307	3.392	5.558	4.655	4.062	5.24	6.814	5.259	6.2	4.907	6.8	4.744	3.935	4.838	7.095	6.827	4.263	3.916	6.345	3.07	2.263	5.347	5.728	5.576	2.322	3.655
RP11-960B9.2	4.902	6.657	7.166	5.233	6.343	3.621	5.959	3.459	4.573	5.912	6.352	6.988	5.644	5.476	5.45	2.263	5.989	3.202	4.916	5.358	6.493	4.446	6.18	3.154	6.863	4.868	5.952	2.202	6.43	5.873	6.709	2.807	6.259	2.585	6.489	5.926	6.036	6.37	6.057	2.35	3.536	3.733	6.377	2.868	5.582	5.396	6.188	6.542	5.358
RP11-953B20.1	7.511	7.909	7.593	6.724	6.988	6.441	7.492	7.501	6.559	6.696	7.862	7.398	7.155	7.911	6.658	7.767	7.371	7.941	6.746	7.168	7.253	4.626	6.91	7.414	7.04	6.758	6.722	7.109	5.991	8.416	7.882	6.282	7.853	4.453	7.038	7.534	6.775	7.042	6.661	5.65	6.164	6.094	7.232	6.117	7.052	6.928	5.916	6.2	6.501
RP11-945A11.2	6.492	6.342	6.446	5.166	6.092	3.278	3.511	6.013	4.728	5.968	5.919	6.665	5.681	5.931	5.336	6.092	5.895	4.926	2.379	5.968	6.606	5.375	6.509	5.848	6.423	6.068	6.293	6.626	6.236	6.995	6.583	5.278	6.174	5.818	4.771	5.766	5.463	6.431	3.733	4.902	5.65	5.259	6.307	5.318	5.53	5.498	5.632	6.109	5.606
RP11-932O9.4	6.495	7.102	6.35	5.629	6.559	4.632	4.812	7.025	4.897	7.45	4.935	7.023	6.8	7.464	4.912	7.291	7.01	7.159	5.259	6.998	6.589	5.079	5.453	4.209	6.392	6.106	6.907	6.953	6.75	5.213	7.676	6.834	5.129	6.184	5.966	5.293	6.7	7.483	6.315	6.025	6.95	6.43	4.892	6.291	6.276	3.573	6.705	6.556	6.217
RP11-873E20.1	6.802	6.085	5.681	6.027	5.771	5.336	5.878	5.95	3.087	3.667	2.322	4.991	5.975	5.04	3.087	2.322	5.706	6.873	5.65	5.904	7.573	3.336	5.409	6.736	4.087	3.154	5.426	4.858	4.492	4.755	7.743	6.047	5.194	6.081	6.208	3.945	4.977	5.744	1.585	3.053	6.055	4.828	4.959	5.758	6.219	5.661	5.182	6.553	4.868
RP11-847H18.2	6.945	7.173	7.178	6.952	7.211	6.227	6.919	5.865	4.426	7.094	4.95	7.123	6.544	6.77	5.897	5.3	6.875	5.909	6.298	6.445	7.213	6.895	7.523	4.062	7.382	6.399	5.576	5.945	6.961	7.347	7.824	6.819	6.334	4.087	6.632	6.754	6.865	6.714	5.495	5.658	2.322	6.88	7.505	6.755	3.561	4.776	4.792	4.888	3.945
RP11-846E15.4	7.229	7.899	7.84	7.599	7.72	6.647	7.655	7.611	5.991	7.209	6.58	7.549	6.873	7.066	6.854	6.852	7.16	7.515	6.619	7.037	7.833	7.196	6.958	7.435	7.722	6.631	7.984	8.038	6.954	8.05	8.803	7.256	6.445	7.852	8.582	7.133	7.429	7.779	7.552	7.184	7.435	6.597	7.456	6.591	7.426	7.8	6.443	8.65	7.96
RP11-846E15.2	7.942	9.251	9.324	9.241	9.478	8.825	9.416	9.133	8.611	9.348	8.538	9.333	8.618	8.589	8.598	8.657	9.486	9.221	8.49	8.224	9.347	8.61	9.082	9.149	8.835	8.743	8.607	10.348	9.479	9.296	9.662	9.947	8.737	9.708	9.192	9.021	9.073	9.265	9.761	9.392	9.493	7.873	9.309	8.835	9.322	10.761	9.284	10.315	9.65
RP11-82L18.2	7.847	8.039	7.493	5.343	7.741	6.984	7.274	7.736	7.485	8.07	7.972	5.282	6.553	6.746	7.431	8.329	6.908	8.318	7.558	6.497	8.771	7.842	5.07	6.89	8.167	6.862	7.576	6.855	7.847	7.379	8.375	7.704	7.968	7.682	7.888	7.316	7.236	8.275	6.933	6.618	6.744	4.573	6.677	7.648	7.429	7.773	7.009	5.647	7.392
RP11-805I24.3	8.345	8.042	7.49	8.178	7.954	6.868	8.057	8.831	8.24	8.231	7.984	8.334	8.356	8.445	8.01	8.682	5.329	5.977	7.924	7.819	8.557	7.756	8.19	7.089	7.157	7.531	7.196	5.358	7.809	9.044	9.07	7.97	8.331	7.503	7.612	8.456	7.554	8.414	7.459	8.976	7.421	7.132	8.63	7.34	7.038	8.131	7.634	7.877	7.442
RP11-803D5.4	8.013	6.632	5.382	5.256	7.006	6.37	7.428	8.148	3.945	5.289	7.438	8.978	8.515	6.005	3.722	3.42	7.082	6.32	7.948	6.86	8.307	6.269	6.531	8.202	8.527	8.166	3.087	7.762	8.12	7.599	5.709	6.829	9.251	7.269	7.844	7.326	7.97	9.238	8.437	8.81	8.262	8.693	7.768	5.498	4.453	5.672	3.755	7.148	8.021
RP11-798M19.6	5.76	6.469	6.119	3.621	2.609	5.489	4.315	5.81	3.433	5.928	4.95	6.556	5.698	5.664	5.392	6.154	4.95	4.479	5.182	6.387	2.104	4.372	5.162	5.81	5.975	6.188	5.263	3.787	6.109	7.59	5.76	5.658	6.838	5.945	6.1	4.728	4.413	6.746	5.329	5.005	4.907	4.579	4.018	3.263	6.162	3.485	6.186	5.667	4.878
RP11-796E2.4	9.232	9.112	8.527	9.285	9.486	7.972	9.067	8.601	8.879	7.95	8.47	8.343	8.215	9.03	7.841	9.482	7.544	8.708	8.245	8.603	8.47	8.888	8.294	8.767	9.35	9.052	10.416	8.413	8.386	9.856	10.369	9.007	8.509	8.493	9.553	8.765	9.486	8.589	8.579	7.934	8.316	8.499	9.478	8.446	9.466	8.909	8.883	8.19	8.637
RP11-792A8.4	4.755	5.206	6.762	5.178	5.079	6.162	6.42	6.318	7.709	5.591	4.548	6.986	6.674	8.123	7.365	4.285	5.567	7.013	4.256	6.221	5.057	6.848	7.087	3.678	6.007	5.433	7.741	6.536	4.162	6.764	6.198	4.096	6.787	5.329	6.514	6.801	6.895	6.345	5.04	5.87	5.005	6.941	4.542	6.399	7.208	4.379	5.921	6.682	5.714
RP11-791M20.1	6.162	4.684	6.728	5.706	3.263	5.65	4.104	6.814	6.746	3.973	7.071	7.226	6.773	6.839	6.438	6.188	6.825	6.576	5.895	3.365	5.379	5.396	5.558	4.902	3.202	6.932	6.276	5.883	5.991	7.809	7.309	6.773	3.945	4.902	4.162	7.624	4.3	6.717	4.278	5.178	3.154	6.359	7.534	2.828	5.802	3.485	5.725	7.256	5.83
RP11-783K16.13	5.689	4.433	6.705	4.672	6.974	4.797	4.379	6.824	6.459	5.15	4.385	4.661	5.904	5.597	3.973	5.75	6.788	6.741	3.138	3.848	5.396	3.945	5.684	4.7	6.094	5.244	7.081	4.293	5.066	7.156	7.127	5.517	3.828	5.858	5.036	5.075	5.961	6.559	4.781	6.053	6.036	6.519	4.678	3.916	4.453	6.458	4.781	5.433	5.641
RP11-77H9.8	7.499	5.271	4.802	4.3	6.616	8.156	5.416	4.573	7.524	4.42	7.296	5.641	6.556	5.217	6.431	8.921	6.747	4.883	3.689	4.406	4.3	6.471	5.848	6.333	5.133	3.982	7.271	3.945	7.082	10.645	10.017	5.878	7.506	10.228	4.902	4.079	5.952	5.022	5.198	5.117	5.42	5.594	5.053	9.082	7.672	7.472	4.695	3	7.398
RP11-769O8.3	8.487	6.865	7.588	8.061	7.542	7.025	7.42	6.642	7.325	6.728	7.36	10.891	7.342	6.349	5.433	6.466	8.047	7.493	6.739	6.18	9.787	7.16	8.213	7.02	8.341	8.19	8.333	7.35	7.637	8.038	6.945	6.291	7.945	7.02	8.365	9.053	7.439	8.975	6.658	8.2	9.03	7.541	7.727	8.406	6.824	5.82	5.508	6.84	7.238
RP11-753A21.2	6.409	7.078	6.505	7.113	6.144	6.142	6.53	7.222	6.562	6.763	5.469	7.733	6.568	6.759	6.389	6.853	6.051	6.801	6.304	6.152	6.664	3.511	6.263	6.624	6.803	6.45	6.125	6.354	6.743	8.239	7.793	4.94	7.458	6.356	6.441	6.727	6.55	7.35	5.564	7.283	5.202	6.567	7.048	6.349	5.787	6.318	6.642	4.771	3.667
RP11-732A19.1	8.257	7.477	8.919	7.43	7.746	7.676	7.617	7.828	1.807	5.982	6.027	7.718	7.238	8.374	7.079	7.283	8.774	7.814	6.329	8.323	6.696	6.966	4.771	8.887	6.922	9.279	7.008	7.213	7.689	9.646	10.274	7.239	7.909	8.701	7.633	7.893	7.853	8.604	7.604	9.191	9.449	8.962	7.28	6.874	8.822	6.981	3.459	9.164	9.707
RP11-731J8.2	4.406	7.202	6.781	5.789	6.336	5.248	6.598	7.288	6.977	7.281	6.564	6.609	6.682	7.143	6.389	6.652	7.355	4.603	7.023	7.17	6.441	6.363	4.062	5.285	7.091	6.435	6.24	5.209	6.28	7.379	8.008	6.104	7.547	6.825	7.425	6.271	6.397	6.055	6.336	6.76	5.379	6.843	7.037	6.579	6.794	7.029	7.095	6.522	6.1
RP11-727F15.11	6.359	6.58	5.479	3.573	4.609	5.433	5.914	5.466	6.57	6.601	6.131	5.902	4.591	5.928	5.961	4.818	5.561	6.411	6.724	5.84	5.678	4.446	6.102	6.406	4.916	4.678	7.711	5.98	5.692	5.975	7.391	5.049	6.307	6.533	5.548	6.474	5.875	6.445	6.87	6.571	5.354	4.138	6.15	5.075	5.036	5.848	5.787	6.516	6.588
RP11-715J22.6	5.766	8.409	7.733	7.706	7.244	5.031	6.435	7.592	8.127	8.013	6.657	7.88	5.406	6.597	7.67	7.119	8.074	7.984	7.205	7.091	6.872	7.286	7.116	7.148	8.064	5.333	8.809	6.493	5.166	8.195	8.586	4.315	8.062	7.65	8.524	7.237	7.126	8.287	4.678	6.164	3.293	7.343	7.6	7.616	5.009	6.081	6.302	6.906	6.401
RP11-6I2.3	4.561	6.158	6.775	2.848	6.693	5.747	6.289	5.603	5.945	6.186	5.53	7.834	4.863	6.867	4.883	5.07	6.356	6.455	6.064	6.28	6.773	6.113	5.07	5.426	6.025	7.234	5.766	5.797	6.117	7.379	3.293	6.098	6.567	6.005	5.755	6.847	1.888	5.763	5.632	6.064	6.013	5.361	6.083	5.773	5.347	5.527	6.259	6.324	6.079
RP11-6F2.5	7.111	7.743	7.796	6.331	6.213	6.368	7.795	7.745	6.718	6.392	6.289	7.859	6.92	7.176	6.448	7.138	7.612	7.612	6.835	7.397	6.081	6.709	7.468	7.036	7.549	5.928	7.354	7.489	7.395	8.414	8.122	7.164	7.743	7.755	8.414	7.725	5.977	8.34	6.932	7.077	6.725	6.855	7.846	7.518	7.002	6.983	6.079	6.618	6.404
RP11-68I3.11	5.912	6.796	6.934	6.827	7.011	6.664	5.792	5.456	6.027	3.202	6.616	7.66	7.015	5.744	5.717	5.9	6.626	6.7	6.756	5.952	4.217	6.562	5.641	6.345	6.455	6.079	6.934	6.641	6.25	7.587	6.764	5.858	7.035	5.315	5.781	6.814	6.055	6.426	6.425	6.164	6.83	6.986	6.983	5.606	7.4	6.895	6.755	6.642	5.815
RP11-67L3.4	6.751	6.552	5.582	3.755	5.75	5.527	6.055	5.498	4.3	3.838	6.565	6.513	6.182	5.436	6.352	5.973	6.638	6.246	5.848	4.492	7.299	5.945	6.662	5.977	5.698	6.409	3.982	4.202	4.138	5.828	5.582	6.022	6.603	6.789	6.662	5.508	6.626	5.113	5.982	6.824	4.466	5.274	5.053	4.728	4.178	7.22	4.3	6.604	6.049
RP11-66N11.8	6.827	4.138	4.739	4.062	6.148	6.231	5.508	4.739	4.787	4.567	6.576	4.973	5.031	4.888	6.468	4.517	5.548	4.706	5.406	6.981	7.35	3.787	7.686	3.848	6.459	4.202	7.745	6.117	4.044	8.093	7.041	5.736	4.472	5.717	5.773	4.672	5.88	4.597	6.075	5.311	5.75	5.113	4.194	5.293	7.88	3.561	4.728	5.495	6.598
RP11-669I1.1	6.793	5.935	6.959	6.092	4.755	5.672	6.242	5.9	6.289	5.975	5.968	6.6	6.066	5.289	5.626	5.909	5.805	6.849	3.365	4.591	6.413	6.306	5.282	4.459	5.564	5.855	6.07	5.542	5.326	7.758	6.256	5.848	6.318	5.845	5.75	6.133	4.968	7.006	5.304	6.435	1.722	2.138	6.839	1.926	4.485	5.875	4.466	4.858	1.632
RP11-663N22.1	6.612	6.648	3.561	6.629	6.872	5.67	5.828	6.965	6.688	5.053	6.514	6.628	6.632	4.579	6.985	5.855	6.215	7.184	2.233	3.233	5.794	5.825	6.217	6.681	4.585	6.025	5.926	6.525	5.576	5.121	7.03	6.814	3.7	5.954	6.44	5.81	3.138	6.886	2.459	7.019	5.225	5.684	7.307	3.609	4.379	6.691	6.242	3.446	5.664
RP11-63K6.7	5.146	5.733	5.396	5.375	3.916	4.672	5.81	4.912	5.15	6.009	4.202	5.426	4.336	4.722	5.828	5.062	6.513	4.524	6.117	3.755	3.935	4.667	7.289	4.873	4.329	4.365	5.924	6.647	3.7	6.168	7.286	5.511	4.505	5.527	5.075	5.166	3.561	5.233	5.632	3.897	4.392	3.233	5.552	4.667	3.667	4.162	6.618	3.655	5.505
RP11-63D14.1	5.794	7.177	6.935	6.077	6.256	5.959	6.711	7.459	5.986	6.82	6.802	6.38	6.37	7.533	6.794	6.703	6.732	8.039	6.548	6.184	7.473	6.644	4.343	6.411	7.149	5.695	5.771	5.825	5.536	7.536	7.776	6.092	7.011	6.722	6.796	7.497	6.414	7.129	2.585	6.083	6.579	5.807	7.401	6.154	6.74	6.927	6.375	6.52	6.345
RP11-61L19.2	5.909	4.3	2.926	3.868	5.966	6.186	6.018	5.594	5.24	5.365	3.787	6.616	5.162	2.945	3.35	6.812	5.162	5.433	5.728	4.907	6.991	3.916	6.338	3.954	6.352	3.973	6.52	5.975	5.318	7.969	6.092	4.009	5.221	7.53	6.144	6.698	6.15	5.236	6.635	4.498	5.635	5.728	5.95	6.823	6.246	6.45	6.891	5.117	5.19
RP11-5C23.2	5.133	5.43	5.079	6.051	7.161	2.406	4.926	4.75	4.413	3.365	6.684	5.739	4.053	6.131	5.358	4.739	4.079	3.711	6.661	4.615	7.206	4.42	6.011	4.853	6.284	6.162	6.285	6.939	2.907	6.615	6.843	5.714	4.823	2.678	3.121	4.146	7.45	4.873	3.365	6.832	6.598	2.722	5.85	4.853	4.536	5.389	2.485	4.104	6.493
RP11-585P4.5	6.53	8.183	7.855	4.372	7.221	4.991	7	7.007	5.354	6.699	6.678	5.469	6.426	5.446	5.406	6.671	7.067	7.127	6.965	4.104	6.7	3.278	6.667	7.26	8.208	7.231	5.278	3.379	6.296	7.942	7.229	6.947	6.152	6.931	8.174	6.547	7.113	6.461	5.476	7.773	6.285	6.284	6.5	5.278	6.848	6.44	6.552	7.283	6.244
RP11-55K13.1	3.278	7.44	6.206	2.678	5.711	6.07	6.363	5.8	5.706	6.634	4.982	5.843	3.322	5.573	6.044	5.459	6.495	6.66	5.658	5.333	6.756	3.667	6.577	6.302	6.802	4.878	6.272	6.081	1.632	7.35	3.888	5.24	5.644	5.739	6.138	5.678	6.094	5.256	5.902	5.066	2.982	4.209	7.223	4.888	5.9	6.127	5.76	4.138	5.229
RP11-549J18.1	6.027	7.214	8.028	6.898	6.698	6.586	7.555	5.542	6.324	3.217	5.828	7.739	6.356	3.406	4.828	6.692	7.461	7.331	7.031	6.768	8.652	6.469	7.097	7.561	5.154	7.593	6.937	8.132	5.959	6.115	8.785	7.036	2.561	8.354	7.793	7.263	6.589	6.092	7.209	7.435	8.194	7.951	7.224	7.193	5.975	7.901	6.463	8.035	7.214
RP11-548M13.1	7.373	8.05	7.361	7.757	6.807	5.998	7.859	8.605	7.851	7.1	6.722	8.35	6.375	8.234	7.412	8.108	6.15	8.558	7.249	7.082	8.03	5.982	4.776	6.798	6.863	7.919	7.98	6.404	7.692	8.827	8.694	6.969	8.197	7.958	9.129	6.746	7.626	8.706	7.345	8.115	6.511	4.945	7.974	7.773	7.271	7.549	7.434	7.798	6.873
RP11-544D21.2	3.561	7.008	4.307	5.709	5.138	5.763	5.606	5.558	5.413	5.495	5.142	6.384	5.096	6.933	5.217	6.053	6.894	5.641	5.83	6.655	4.76	6.188	6.576	5.687	6.166	5.912	5.304	4.792	5.336	4.892	7.163	3.379	7.233	6.164	6.324	6.845	5.446	7.66	5.527	3.336	2.787	5.278	6.776	2.888	6.047	3.278	5.916	5.678	5.555
RP11-532F12.5	5.527	7.361	7.812	8.42	6.918	8.913	6.883	8.513	7.563	7.719	6.408	7.031	8.404	7.526	8.146	7.253	7.696	10.084	7.175	8.507	7.409	6.883	6.594	6.606	7.51	7.329	5.013	8.102	6.509	7.186	7.04	7.613	8.074	7.817	7.988	5.508	8.309	7.761	7.092	9.732	7.729	6.477	8.203	7.482	7.868	7.01	4.271	6.955	7.484
RP11-517C16.2	4.162	6.865	7.086	5.921	6.592	4.567	6.493	7.003	4.138	6.461	4.42	6.15	5.436	5.731	6.02	5.802	6.129	4.413	3.888	4.615	7.545	5.406	5.311	5.695	7.656	3.848	4.621	6.446	4.744	8.497	5.354	7.271	7.312	6.123	7.284	7.061	5.594	5.368	4.018	5.792	5.009	6.5	7.116	4.873	5.833	6.013	6.336	5.426	4.027
RP11-513M16.7	4.603	4.792	5.794	5.672	5.495	5.336	7.527	6.104	3.365	5.706	3.307	5.94	5.986	2.263	5.618	5.293	4.739	6.135	6.002	4.603	5.681	4.991	6.033	5.07	5.982	6.403	6.178	4.916	2.828	6.087	6.206	6.387	5.9	5.121	7.491	7.016	5.142	4.954	2.406	6.547	5.7	4.828	6.211	5.539	5.963	5.635	3.755	3.945	3.916
RP11-50E11.3	6.327	7.205	7.689	7.153	6.909	6.329	7.273	8.27	8.498	6.783	6.476	8.081	6.589	7.716	7.434	7.199	8.084	8.253	5.776	7.297	7.528	6.695	5.892	7.095	7.603	8.108	6.991	5.706	6.937	8.598	8.372	7.475	5.158	7.705	7.413	7.815	5.361	6.946	7.041	7.179	7.697	6.55	7.466	7.737	7.705	7.002	6.93	7.053	7.329
RP11-498E2.7	6.271	6.879	7.481	6.695	7.07	6.152	6.493	5.209	7.37	6.209	6.372	6.755	6.86	3.036	6.135	5.413	6.696	4.991	6.186	6.484	5.868	5.858	5.725	4.711	6.791	6.962	4.766	6.583	7.238	5.853	6.036	4.977	5.505	7.216	5.236	6.174	5.924	7.256	6.872	4.858	4.285	6.625	6.387	6.724	7.793	7.155	5.947	4.661	6.87
RP11-496I2.2	2.609	6.889	4.638	4.293	4.498	5.375	5.146	5.053	5.117	3.858	5.873	6.011	5.885	3.787	5.638	2.807	6.1	5.358	2.379	6.514	6.482	4.644	5.779	5.125	6.534	2.609	5.453	2.104	5.853	6.83	7.619	3	6.152	1.485	7.195	5.731	4.954	5.885	3.973	1.585	5.129	4.263	5.545	2.766	2.536	5.855	1.848	5.399	5.049
RP11-495P10.6	7.21	6	6.123	6.477	5.802	6.302	5.501	7.208	5.225	8.033	7.398	6.317	5.121	7.693	6.894	7.345	5.618	7.463	7.513	7.421	7.434	4.329	5.04	6.706	6.306	5.714	5.343	6.825	4.379	8.037	6.791	4.343	5.24	5.361	8.157	5.005	5.009	6.835	7.139	7.941	5.579	4.76	5.206	6.178	6.285	5.638	6.423	5.027	6.869
RP11-480I12.10	7.852	7.054	5.588	6.758	6.743	6.702	7.35	5.347	6.117	7.94	6.2	6.516	5.828	8.516	5.564	7.312	7.412	7.225	6.854	5.382	7.825	6.053	5.117	5.629	5.35	6.347	7.264	5.456	5.606	8.302	6.115	5.031	6.15	5.548	6.401	7.585	4.931	7.719	6.269	4.959	4.75	5.573	5.527	6.913	7.52	7.879	6.106	6.837	6.426
RP11-472K22.1	3.036	6.311	6.61	3.655	6.638	4.542	4.94	4.94	6.37	5.624	3.573	3.916	6.6	4.561	4.104	3.744	6.229	4.828	4.358	5.87	5.162	3.807	5.878	6.077	5.236	4.385	6.092	6.718	5.815	7.629	4.511	5.202	5.057	4.233	4.536	4.667	5.89	4.897	6.208	4.717	5.567	4.935	5.498	4.392	3.536	5.585	6.338	2.982	3.322
RP11-469M7.1	8.104	4.358	5.921	7.891	6.873	7.561	7.703	7.777	6.493	6.472	7.713	7.608	8.64	6.918	3.935	7.904	4.446	6.545	7.503	7.022	8.801	8.135	8.346	8.094	8.552	8.136	7.373	7.952	8.19	6.333	7.493	8.032	8.192	7.899	7.924	8.082	7.385	7.944	9.09	9.114	7.615	8.21	5.209	8.388	8.118	8.522	8.212	7.521	8.25
RP11-466P24.7	7.021	6.874	6.433	6.938	4.973	5.667	6.525	7.224	4.3	8.87	4.505	6.152	5.698	7.41	5.329	6.049	6.787	6.583	7.23	6.662	7.174	6.939	6.302	6.029	7.563	7.346	6.403	4.433	5.057	8.185	8.253	5.76	6.011	2.744	6.438	7.488	6.903	6.514	5.714	5.885	4.644	3.954	7.635	6.615	6.511	6.834	6.005	6.77	6.594
RP11-466A19.8	5.07	4.307	6.997	7.013	6.15	6.519	5.489	6.872	6.468	7.209	6.975	3.868	6.671	6.354	6.945	7.145	4.977	6.174	6.235	5.304	6.628	7.119	5.885	3.248	6.057	3.878	5.256	3	7.624	6.631	5.456	5.524	4.459	7.378	7.045	7.023	6.115	6.618	6.011	5.436	6.361	6.924	6.771	6.031	6.628	5.267	3.689	6.681	5.935
RP11-456H18.2	5.013	4.379	5.263	7.916	8.144	5.079	4.406	5.875	9.034	5.083	5.952	4.644	5.655	4.603	5.81	5.087	5.396	5.289	7.749	7.182	5.307	6.72	4.209	6.441	5.498	7.053	6.229	4.76	7.226	6.792	5.83	5.644	5.34	6.514	8.391	5.343	4.392	5.44	5.018	7.375	6.482	4.505	6.318	4.812	5.928	4.087	3.667	5.446	5.755
RP11-454K7.3	3.07	6.156	7.017	5.469	5.606	5.24	6.85	7.124	4.706	7.165	3.655	6.672	6.254	7.074	3.485	4.329	6.509	6.271	3	6.106	6.752	2.406	6.073	4.982	4.667	4.35	6.637	5.162	5.954	7.453	6.556	6.227	4.807	5.318	6.542	4.256	6.828	6.481	6.604	3.818	5.87	6.461	7.505	5.741	6.428	6.192	3.202	7.033	5.594
RP11-440L14.3	6.637	6.263	7.491	6.95	7.898	3.585	6.542	6.474	7.594	7.047	6.425	4.838	8.367	7.52	6.863	7.101	7.427	7.339	7.487	6.382	6.311	7.538	6.995	6.727	6.776	7.172	7.268	6.553	7.119	6.809	7.346	6.495	5.358	7.189	6.807	6.873	6.921	6.744	6.436	7.83	5.689	7.249	6.387	7.172	7.441	7.925	7.224	7.271	4.44
RP11-440I14.2	3.459	7.767	8.441	5.146	5.285	3.858	6.509	5.267	4.472	6.302	4.263	6.977	4.293	5.036	5.469	6.83	7.835	6.278	5.9	4.926	7.532	3.322	7.322	6.706	7.159	4.591	7.219	6.106	5.815	8.416	5.472	6.3	6.057	6.152	6.194	7.214	5.285	5.293	4.24	5.863	6.805	5.873	7.08	6.492	5.833	3.828	4.154	7.418	6.74
RP11-436D10.3	6.446	6.984	6.997	6.565	6.586	6.756	5.514	7.252	6.807	6.908	5.15	7.307	7.186	7.06	6.333	4.307	6.43	7.37	3.597	6.662	7.35	5.552	3.42	6.792	7.266	7.113	2.744	6.553	6.797	8.252	6.906	5.585	7.181	7.269	7.753	7.098	6.138	6.202	5.938	5.304	4.209	5.664	7.369	2.963	5.396	6.443	7.392	5.34	5.154
RP11-425D10.10	6.536	6.517	7.084	5.87	7.015	6.455	4.104	2.787	6.487	2.655	6.482	5.897	3.202	5.485	6.573	6.766	2.982	4.632	2.609	5.005	7.069	4.44	6.358	6.236	4.256	5.973	7.43	3.609	2.848	8.016	6.58	5.895	4.728	5.818	7.066	5.931	6.123	6.338	6.092	6.503	6.261	6.49	7.142	6.311	6.336	4.3	3.573	4.202	6.223
RP11-421F16.3	5.815	6.968	6.162	5.731	4.771	5.76	6.038	7.007	5.89	6.027	6.6	6.284	4.322	4.271	5.426	6.852	4.792	6.455	6.86	6.304	3.7	6.148	6.142	6.031	6.013	6.435	6.881	6.542	5.603	7.404	7.181	6.595	3.945	6.538	6.425	6.368	6.588	6.672	5.853	5.711	5.399	6.269	6.874	5.89	3.689	5.812	4.626	5.053	5.973
RP11-421E14.2	5.43	5.763	6.17	3.818	5.865	4.833	5.45	4.968	6.146	5.973	5.675	6.531	6.031	5.311	3.689	3.278	6.192	7.005	5.079	3.35	6.648	6.3	4.695	2.561	6.607	5.919	6.907	5.794	3.644	4.797	6.186	5.489	6.213	6.304	5.858	4.787	5.489	5.24	5.731	6.524	5.354	3.018	6.626	5.961	4.271	6.838	6.477	3.609	2.744
RP11-403P17.3	8.863	7.21	8.512	7.573	8.687	8.627	8.534	7.726	7.487	8.179	9.126	8.692	8.557	7.611	7.397	8.758	7.561	8.594	8.6	6.768	9.995	7.904	8.429	8.08	7.875	8.677	8.472	9.127	9.226	6.562	8.283	8.134	6.306	8.219	6.34	8.763	8.493	8.611	8.976	8.606	8.973	8.604	7.768	8.289	8.796	7.12	5.885	8.477	8.451
RP11-401P9.4	6.756	7.507	7.814	6.874	3.293	5.629	7.341	6.775	4.644	6.534	7.511	7.283	6.531	3.963	6.637	3.632	6.215	6.706	4.225	6.307	6.516	4.009	7.586	6.657	6.834	5.736	5.83	5.278	6.751	8.38	7.457	5.186	6.265	5.709	7.309	7.053	6.256	7.27	5.672	6.04	3.907	6.717	6.455	4.597	4.35	6.119	6.693	5.293	5.652
RP11-38P22.2	2.322	3.536	6.098	5.986	5.706	6.09	4.505	2.945	2.17	3.973	5.919	9.252	2.926	5.825	4.848	4.426	6.057	4.644	4.053	5.661	8.972	6.777	4.446	4.873	5.365	5.524	2.787	5.472	4.433	7.404	2.963	7.509	6.755	6.144	6.333	5.863	4.517	5.036	0.678	8.27	6.52	3.973	3	4.802	5.109	5.166	6.031	6.349	5.129
RP11-38L15.2	5.797	4.194	6.227	5.289	6.803	3.336	6.568	6.304	3.982	6.809	5.096	7.044	4.848	6.075	5.85	5.963	4.138	4.3	3.585	5.938	4.121	5.892	3.248	6.051	3.982	3.498	3.722	6.579	6.04	4.744	7.548	3.536	5.489	5.511	4	5.94	2.511	4.278	6.34	3.524	5.336	4.322	6.758	5.456	5.885	5.94	4.548	3.379	2.104
RP11-389C8.2	7.907	6.585	9.107	7.509	8.226	5.993	8.105	7.614	6.077	6.585	7.302	9.784	6.793	4.644	6.176	3.7	6.582	4.485	5.675	6.42	9.982	7.36	7.459	7.388	7.459	9.094	6.121	8.598	4.897	5.44	6.25	7.577	7.715	8.185	8.33	8.308	8.33	8.284	7.104	8.639	8.511	8.211	8.387	7.809	5.347	6.345	6.35	9.455	8.59
RP11-388M20.1	5.823	5.731	4.787	5.823	5.722	5.706	3.689	5.552	6.096	6.192	5.75	5.24	4.597	5.092	5.375	6.677	5.945	6.206	5.133	5.057	6.974	6.188	3.954	3.632	6.244	6.501	5.416	3.787	6.315	6.714	6.358	6.24	6.352	6.208	5.358	2.744	5.527	4.902	6.538	6.855	5.564	4.818	6.565	6.029	6.404	5.1	5.329	6.202	5.975
RP11-384P7.7	6.448	6.148	7.075	6.047	5.125	5.615	7.457	6.672	7.179	7.227	5.049	5.603	6.733	6.858	6.747	6.974	6.539	6.77	3.322	7.177	3.263	5.771	4.954	2.433	6.755	6.123	5.695	3.036	6.556	7.556	6.238	5.741	7.267	7.166	6.083	5.229	4.492	5.244	4.802	6.042	6.077	3.392	5.35	6.313	5.771	4.626	5.89	6.047	6.238
RP11-381P6.1	3.733	8.813	8.279	9.837	8.179	9.006	7.271	8.132	11.123	8.85	3.926	4.579	9.83	8.632	8.331	7.891	7.798	12.162	7.862	8.544	5.013	10.132	5.597	7.312	9.579	8.965	7.565	6.552	7.102	8.375	5.548	8.247	4.792	9.425	7.481	6.34	7.777	5.075	10.073	5.784	8.199	5.655	6.438	8.935	8.571	5.998	7.195	5.773	5.797
RP11-36B6.1	4.24	7.162	6.941	7.102	4.07	5.952	6.955	5.768	6.634	6.988	4.036	8.153	3.472	6.576	3.848	4.781	6.732	6.481	6.106	6.009	7.591	4.585	4.792	5.186	6.421	3.498	6.092	5.961	5.655	4.615	4.413	4.797	4.95	3.472	4.209	6.309	5.049	4.018	6.306	6.135	3.322	4.626	6.092	4.44	3.293	4.771	4.113	5.933	4.365
RP11-363E7.4	6.558	7.948	7.645	6.886	7.184	5.658	7.266	6.927	7.275	7.453	6.967	6.965	7.082	5.935	9.249	6.233	6.809	7.921	6.624	7.116	7.831	7.721	6.265	6.616	7.839	6.731	7.711	6.684	6.773	5.274	7.28	7.489	6.274	6.547	7.427	8.644	6.547	6.947	8.173	6.954	7.582	6.57	8.039	3.818	7.141	6.692	6.793	7.02	6.922
RP11-354I10.1	6.875	7.481	6.042	5.945	6.184	6.481	6.533	7.13	6.366	6.58	3.787	7.278	6.904	6.914	4.225	5.728	7.169	7.662	5.784	7.092	7.865	5.907	6.685	6.999	5.768	5.333	3.121	4.505	6.995	8.761	8.102	2.17	6.984	4.755	5.489	6.1	4.485	5.986	4.945	2.888	1.766	1.632	7.603	5.97	6.375	2.379	5.678	6.363	3.797
RP11-334C17.5	7.543	7.633	7.476	6.672	7.892	7.889	7.724	8.465	7.358	5.81	7.684	10.465	6.739	7.1	6.848	4.343	6.934	2.807	7.851	7.166	10.186	6.838	3.954	7.823	7.568	10.135	8.772	8.837	7.627	7.491	6.784	7.181	9.28	9.741	8.355	6.438	7.126	8.746	6.794	7.86	8.22	7.129	8.139	7.421	8.067	4.838	7.027	8.71	8.534
RP11-330O11.3	7.029	7.227	6.819	5.895	5.787	3.982	6.648	7.005	4.343	7.098	5.689	7.828	5.747	7.11	5.174	5.087	6.55	6.389	6.077	6.541	6.771	6.029	6.24	5.304	5.984	6.289	2.561	6.5	5.947	7.259	6.626	5.318	7.094	6.592	6.879	7.043	5.95	6.714	5.113	5.664	6.248	4.843	7.39	7.07	6.271	5.615	6.062	6.883	6.632
RP11-324J3.1	4.365	5.459	6.421	4.009	4.096	3.818	6.487	4.833	5.681	6.306	6.135	6.322	5.984	3.818	5.594	6.098	6.15	5.904	4.315	6.482	7.236	4.479	5.615	5.678	6.516	5.924	5.888	6.527	3.17	4.916	6.2	5.146	6.338	6.077	2.655	3.689	6.556	6.758	3.248	6.049	6.495	5.271	6.796	3.053	2.632	2.609	5.44	5.062	5.092
RP11-319E16.2	6.562	5.539	7.816	7.334	4.492	4.517	4.995	7.067	7.236	7.589	7.963	6.695	7.022	8.331	6.756	7.562	8.53	8.813	4.453	5.066	8.096	3.472	7.343	7.533	7.827	7.655	6.733	6.644	6.805	9.326	8.538	6.677	8.295	4.358	7.643	7.361	6.877	5.385	7.162	4.684	5.07	7.265	7.948	6.788	7.445	4.285	7.341	7.377	4.672
RP11-314N13.3	6.603	6.85	7.459	6.6	7.274	6.416	6.561	4.044	7.688	4.711	5.031	5.293	7.016	2.982	6.746	6.609	5.022	8.144	6.687	5.638	4.973	6.754	6.375	7.207	4.036	7.378	7.783	7.109	5.304	4.897	7.455	7.009	5.121	7.022	5.963	4.154	7.45	5.924	6.02	4.638	7.497	5.843	4.931	6.317	6.7	6.365	6.696	4.902	7.293
RP11-310J24.3	4.446	6.737	6.115	5.828	3.485	4.728	6.613	5.597	6.02	6.579	6.597	3.511	5.263	6.011	5.459	5.289	6.284	6.655	4.787	6.576	4.828	3.293	4	5.916	3.733	3.733	2.322	6.178	3.433	7.665	6.448	4.706	6.542	2.926	7.192	6.678	4.977	5.558	5.755	5.15	5.392	3.35	4.823	5.194	5.678	3.202	5.466	6.333	5.812
RP11-307P5.2	7.127	6.699	7.601	6.211	6.784	6.716	7.223	7.207	7.206	7.077	7.501	7.197	7.018	7.7	6.855	7.462	6.425	7.062	6.776	6.927	6.878	5.079	7.372	6.601	7.032	6.274	7.26	4.492	7.81	8.285	7.756	5.552	7.638	7.098	7.601	7.325	5.252	6.365	6.916	6.935	6.28	4.44	8.044	7.028	7.376	5.385	6.88	6.706	6.233
RP11-307L14.1	5.655	6.555	7.423	6.662	6.678	6.458	6.208	7.282	6.811	6.884	3.954	7.307	6.792	5.88	6.655	5.98	7.326	7.048	6.194	6.894	5.797	6.231	6.113	6.635	6.555	6.64	5.406	7.19	5.282	7.632	7.828	6.514	7.393	7.065	8.117	6.138	6.75	7.622	6.997	6.943	5.95	6.644	6.677	6.482	7.44	7.453	6.304	6.413	5.689
RP11-300A12.2	3.561	7.327	6.188	4.322	5.873	6.334	5.647	6.797	4.426	7.002	6.182	7.52	4.446	7.305	6.1	5.618	6.516	4.888	5.672	3.322	6.84	6.033	3.524	5.85	7.052	3.7	3.548	2.828	3.392	5.492	7.259	3.561	4.433	5.558	6.823	6.574	3.621	7.244	6.295	4.217	6.115	5.87	7.462	3.293	5.35	5.977	5.807	4.479	6.561
RP11-29P20.1	5.162	7.008	6.466	5.079	4.672	5.182	5.966	5.82	6.221	6.284	5.482	6.044	6.244	4.792	1.848	5.629	5.703	6.133	5.479	4.868	6.007	5.3	6.174	6.027	6.606	5.888	2.322	6.005	5.848	7.186	6.285	5.597	5.959	5.863	6.146	6.389	6.057	6.508	6.296	5.797	5.146	2.293	6.485	5.472	1	4.555	5.722	2.609	5.873
RP11-298H24.1	4.53	7.038	6.418	3.733	4.053	6.678	6.464	6.955	4.07	5.698	6.196	4.591	4.897	4.248	6.544	5.083	6.501	7.153	3.935	7.323	4.585	4.426	3.868	4.888	7.268	5.722	3.878	6.827	6.531	7.255	5.178	6.406	5.385	3.632	3.322	6.531	6.04	7.18	6.797	4.009	6.888	5.129	4.902	7.662	4.343	5.838	5.995	5.802	5.661
RP11-295M18.6	7.066	6.278	7.421	4.079	6.287	6.172	6.739	7.288	5.567	7.861	3.17	6.944	6.413	4.945	5.42	7.198	7.497	6.935	6	6.807	6.854	5.647	6.838	2.036	6.792	6.274	3.973	5.555	6.09	7.866	8.049	4.178	7.011	6.24	7.252	6.625	5.878	5.728	7.398	4.399	5.823	6.324	7.307	6.318	6.436	4.853	5.695	6.682	6.426
RP11-295G20.2	8.709	8.918	8.697	8.32	7.916	7.684	7.436	8.464	7.391	8.774	7.571	8.636	8.651	8.97	8.699	8.766	8.238	8.329	9.652	8.756	7.967	8.382	8.173	7.848	9.212	7.235	9.337	8.634	9.152	8.999	8.864	7.81	8.448	9.214	8.321	7.894	8.736	8.451	8.081	8.267	8.286	8.093	8.157	8.333	8.505	8.318	8.441	7.981	7.626
RP11-288H12.4	6.013	2.982	6.484	6.443	6.396	6.675	5.615	6.755	5.375	6.436	6.213	7.438	5.282	5.789	5.17	3.632	6.553	4.995	6.244	6.152	6.127	5.768	5.794	6.209	3.336	6.756	5.267	6.744	6.613	6.681	3.217	6.09	6.607	6.389	5.828	5.823	5.524	6.075	4.926	5.044	4.524	6.548	6.32	6.472	5.755	5.687	5.296	5.72	6.164
RP11-285J16.1	4.087	4.609	6.127	7.802	7.869	4.044	4.733	3.722	7.642	4.044	7.181	7.121	3.202	5.263	5.472	6.652	4.027	7.296	5.957	4.17	7.731	6.637	6.577	7.762	4.459	4.766	9.027	7.03	5.096	7.644	5.466	7.563	5.358	7.583	7.169	5.206	7.195	6.725	7.006	7.372	6.645	2.17	7.477	7.236	8.01	7.29	7.348	7.962	7.906
RP11-285F7.2	8.536	6.164	8.681	7.18	8.278	7.412	8.417	7.313	6.493	6.55	7.889	7.663	7.649	7.054	6.908	7.558	6.261	7.973	8.175	5.926	8.754	5.545	7.811	7.507	6.768	8.485	8.549	7.784	7.607	7.992	9.317	8.136	7.607	8.41	7.825	7.653	7.835	7.56	8.142	8.524	6.513	6.324	7.802	7.103	7.648	6.416	7.198	7.435	8.005
RP11-279O17.1	6.231	6.468	5.667	6.65	6.939	4.138	4.776	6.86	7.09	5.926	6.625	4.121	7.123	6.293	5.807	6.372	4.498	4.293	6.926	7.115	6.809	6.047	6.679	6.064	6.425	6.985	6.685	5.711	4.485	8.132	6.469	3.787	6.727	6.775	5.652	3.733	6.011	4.968	3.498	6.481	5.133	6.626	4.755	6.657	6.115	6.456	6.647	3.609	4.968
RP11-274B18.4	6.184	6.732	7.491	5.638	6.125	5.162	5.166	6.469	5.536	7.238	6.356	6.632	5.991	7.506	5.375	7.172	7.393	7.38	6.306	6.909	6.263	5.984	6.384	4.695	5.379	5.154	6.5	6.013	5.322	7.968	7.952	5.779	6.527	5.768	7.403	7.35	6.123	6.662	6.379	5.747	6.626	6.042	7.102	5.928	5.154	6.106	6.252	6.087	5.986
RP11-271C24.3	10.76	9.775	9.911	9.394	9.347	9.325	10.239	9.382	9.933	9.855	10.278	9.969	9.701	9.741	8.831	9.124	10.499	9.955	10.08	9.766	10.319	10.253	10.414	9.794	10.265	10.183	11.05	10.129	9.763	10.762	10.75	10.148	10.217	10.539	10.049	10.06	9.861	10.681	10.229	9.941	10.727	11.541	10.499	9.963	11.093	10.762	8.91	9.702	9.916
RP11-263K19.4	7.267	6.961	6.453	5.42	4.603	4.802	4.771	6.345	2.963	7.125	3.511	7.027	6.416	5.75	4.585	6.65	6.588	7.211	6.38	6.525	6.615	5.892	5.3	3.689	5.347	6.129	6.261	3.186	5.725	6.777	7.235	6.441	6.342	5.013	6.703	6.777	5.392	7.93	5.368	6.482	5.206	4.977	6.915	6.372	4.706	5.914	5.618	5.75	5.576
RP11-252E2.1	7.519	6.079	3.926	6.389	4.706	7.134	5.9	7.33	7.164	5.476	5.672	7.219	6.595	6.083	7.209	4.096	7.126	5.505	7.143	4.883	8.025	6.204	5.009	6.158	6.154	7.459	6.38	6.896	6.567	4.722	4.781	4.573	6.787	6.907	6.583	6.588	5.698	7.644	6.276	6.42	7.426	6.583	5.311	6.618	6.19	5.641	6.548	6.717	6.133
RP11-248J18.3	8.153	8.267	7.799	8.016	8.318	8.714	8.633	8.418	7.897	8.207	8.532	7.669	8.88	8.231	7.674	8.244	8.527	7.891	7.68	8.986	7.502	8.776	7.496	8.138	7.731	8.475	7.339	7.785	8.466	8.832	7.626	8.333	8.251	9.164	8.046	8.509	7.674	7.513	8.438	7.254	7.997	8.124	7.895	9.045	8.076	7.804	8.134	8.46	7.706
RP11-248J18.2	6.154	5.924	5.533	4.888	6.182	5.895	4.505	5.945	5.17	1.322	6.131	5.853	5.728	5.67	5.53	5.618	5.67	5.456	5.728	6.005	7.412	5.921	5.385	5.789	5.848	5.658	7.093	5.588	5.6	3.621	6.115	5.293	5.692	4.24	5.087	4.372	5.15	6.65	6.324	7.462	6.531	6.225	5.539	6.542	4.858	5.805	5.52	6.363	6.172
RP11-231E19.1	5.406	6.096	6.448	5.973	5.19	4.921	6.342	6.711	5.758	6.24	4.293	6.848	5.914	6.289	5.117	5.845	6.43	6.345	5.675	5.995	6.88	5.638	5.552	5.855	7.182	5.98	6.064	4.711	5.709	6.924	7.403	0.848	6.651	4.883	7.448	5.15	2.848	6.436	6.66	5.558	6.208	5.031	6.366	6.119	5.505	5.909	6.336	5.271	5.687
RP11-226L15.5	7.53	6.372	7.737	5.129	7.579	7.26	7.659	7.246	5.322	4.492	7.391	8.41	7.59	4.472	6.411	5.744	5.897	7.53	7.39	4.271	8.559	2.678	6.711	6.196	6.698	8.036	8.273	7.828	7.371	8.465	9.512	7.272	6.863	7.889	6.511	6.287	6.954	3.138	7.187	8.178	8.051	6.409	5.615	6.784	7.68	7.6	6.883	7.558	8.34
RP11-21L23.2	2.888	4.307	6.705	5.863	5.385	5.635	6.166	5.998	5.739	6.997	4.802	5.912	4.524	6.914	5.709	6.079	6.235	6.718	3.973	6.471	6.092	4.744	5.19	1.379	6.57	4.739	6.182	3.807	6.495	6.955	6.525	6.208	6.538	3.711	6.007	6.259	5.626	4.766	2.982	6.066	2.888	5.413	6.891	5.307	4.833	6.217	5.597	6.411	4.695
RP11-218F4.1	6.844	7.85	7.681	4.413	6.525	3.585	7.375	7.403	5.044	7.712	6.17	6.607	5.75	6.637	6.166	5.924	7.526	7.904	6.005	7.831	7.344	5.945	1.766	6.832	7.748	6.558	6.146	6.033	6.2	8.512	7.995	6.781	8.259	6.642	7.875	7.721	2.678	5.053	5.689	7.727	5.492	5.76	7.153	6.867	6.481	4.233	6.943	4.285	6.096
RP11-215E13.2	6.766	7.505	7.842	7.007	7.206	6.184	7.454	7.512	6.815	7.457	7.502	7.753	7.208	8.033	7.159	6.9	7.726	7.8	7.304	7.64	7.258	6.921	6.974	7.513	7.6	6.37	7.147	6.391	6.634	8.143	7.15	6.524	7.972	7.077	7.702	7.589	6.604	7.621	6.227	7.035	7.81	6.479	8.201	6.113	6.64	7.132	6.615	6.693	6.561
RP11-203B7.2	6.338	4.717	3.561	4.062	3.907	8.685	6.06	4.733	4.672	5.031	8.051	4.209	7.149	5.558	4.053	8.718	4.995	4.336	3.536	4.087	2.609	4.548	2.888	2.233	8.735	2.868	3.858	3.379	3.322	7.398	5.15	8.719	6.431	7.533	7.448	7.997	4.256	4.446	4.973	5.213	3	3.621	8.645	3.392	9.102	4.053	7.863	3.322	3.868
RP11-1E4.1	6.049	5.079	7.58	7.574	7.106	5.527	7.049	5.943	7.692	6.64	6.621	6.967	6.235	7.392	6.75	7.018	6.858	7.566	5.878	4.771	6.548	6.138	6.561	5.94	5.938	6.472	7.162	6.394	3.42	8.23	7.636	6.363	5.603	6.752	7.337	6.559	6.152	3.878	4.744	6.65	6.158	5.6	7.435	6.32	4.365	4.062	6.481	4.009	6.044
RP11-1C8.6	4.548	8.038	7.677	7.273	7.083	6.087	7.446	7.37	6.466	7.34	6.318	7.919	7.165	7.589	6.583	7.292	7.75	7.67	6.943	7.317	7.321	6.384	7.452	6.897	7.487	6.647	7.485	6.293	5.912	8.307	7.824	7.42	7.557	6.359	7.438	6.482	6.601	7.227	6.868	6.209	6.665	5.892	6.973	7.055	5.45	7.487	7.055	7.431	7.267
RP11-18I14.11	6.168	5.485	6.978	4.695	6.007	6.119	6.256	6.788	3.597	5.182	4.233	7.244	6.414	6.2	5.19	4.162	6.67	7.158	4.07	3.433	3.807	5.652	5.202	6.148	6.793	3.644	4.343	4.446	7.1	4.42	6.75	6.811	6.079	3.336	6.539	6.272	6.619	6.943	3.392	6.354	4.194	5.89	6.702	3.926	4.365	4.632	6.352	4.17	3.878
RP11-18F14.4	4.154	7.147	5.731	5.146	6.435	5.209	3.322	7.068	6.009	6.464	4.413	6.963	5.244	6.752	6.176	7.01	6.647	5.858	3.263	6.102	6.027	6.146	6.162	4.209	6.172	6.58	4.35	6.271	6.296	6.966	4.027	5.343	5.07	5.221	4.7	3.733	5.933	6.425	3.406	6.756	4.597	4.027	6.542	3.678	5.406	3.248	6.377	5.426	3.548
RP11-16P6.1	6.304	7.09	6.724	6.824	6.53	6.548	6.821	6.347	6.838	6.784	7.03	6.735	6.223	5.34	6.389	7.947	6.958	7.583	5.027	6.989	7.651	5.758	7.266	6.168	6.461	6.816	6.511	6.854	6.849	7.792	8.211	7.06	6.571	5.758	6.573	7.09	6.621	4.787	6.89	7.009	6.598	5.104	6.916	7.45	6.503	7.02	7.183	6.78	6.07
RP11-167H9.3	7.02	7.747	7.555	6.309	7.187	6.406	7.497	7.361	5.755	8.028	6.269	7.684	6.168	7.236	5.776	7.15	7.343	7.969	6.092	7.493	6.592	6.441	6.607	6.748	6.86	6.932	4.524	3.524	6.585	8.232	7.769	6.476	7.353	6.928	7.815	7.056	6.498	7.491	4.385	7.377	4.07	6.696	7.576	6.361	6.276	6.365	6.508	5.079	5.576
RP11-166P13.4	6.511	7.055	6.079	5.731	6.389	6.843	6.629	6.595	6.182	7.41	6.202	7.396	6.35	5.731	5.542	6.081	6.391	6.746	6.648	6.919	7.243	6.779	7.14	6.09	6.977	4.263	6.908	6.002	6.123	7.767	8.26	6.45	6.509	6.385	5.322	5.975	5.904	6.492	6.233	5.618	3.926	6.392	6.919	7.093	6.495	6.267	6.524	6.973	5.973
RP11-158G18.1	8.536	8.081	7.889	6.984	7.97	6.829	7.97	9.136	7.458	7.163	7.788	8.409	7.663	6.865	6.138	7.48	7.256	7.156	8.343	7.45	7.68	6.276	6.435	7.316	8.282	8.42	9.873	8.547	7.465	9.726	9.64	6.616	8.628	6.72	6.875	8.15	8.326	8.459	6.426	7.46	9.431	9.124	9.447	7.269	6.261	7.561	6.482	8.703	8.977
RP11-157B13.7	4.44	7.743	7.439	4.902	4.959	3.744	6.679	7.465	4.121	7.602	5.835	7.337	6.553	7.103	5.768	6.733	7.133	7.349	6.748	6.855	3.053	5.221	5.926	6.671	7.489	3.945	4.129	5.97	7.231	7.057	7.541	6.8	8.019	7.186	5.582	6.739	6.342	7.698	3.293	4.781	4.233	6.802	7.667	6.32	7.138	3.365	5.818	7.254	5.293
RP11-151E14.1	6.713	7.408	5.838	4.293	4	2.655	6.123	4.479	4.853	6.766	3.104	5.681	4.044	7.35	3.755	4.935	7.743	7.055	6.436	5.698	7.272	3.848	5.564	4.615	3.667	6.298	4.977	5.681	4.722	8.16	7.442	4.263	8.012	4.771	4.42	5.692	4.76	6.263	5.711	3.42	3.897	5.973	4.797	5.396	4.542	2.926	4.459	5.466	4.695
RP11-138I18.2	4.17	6.409	8.26	8.142	7.057	6.508	7.977	7.203	6.687	8.584	10.55	6.783	9.232	7.923	9.862	6.336	7.692	7.88	7.21	7.284	6.952	5.225	9.385	7.384	6.208	6.874	10.151	8.625	5.865	8.847	8.433	11.35	8.932	7.605	7.718	8.097	7.174	8.706	7.45	7.012	3.744	4.186	8.052	7.644	10.897	8.946	10.614	8.406	9.235
RP11-134G8.8	7.211	7.776	6.819	6.878	6.95	5.692	7.591	7.166	5.365	7.276	7.821	7.017	7.439	6.011	7.864	6.974	6.903	7.67	6.739	7.062	9.026	6.373	7.539	6.781	7.803	7.434	6.83	6.687	6.941	8.283	7.516	3.711	7.852	7.85	7.03	7.765	6.7	7.945	7.397	7.943	5.736	6.728	8.01	6.433	6.246	6.99	7.097	7.391	8.023
RP11-127B20.2	7.479	8.181	8.392	7.225	6.864	6.771	8.187	6.72	3.689	7.281	7.619	6.874	7.237	6.632	6.801	7.039	8.081	8.158	3.524	7.421	7.456	6.762	7.34	7.74	6.14	7.582	7.671	7.675	7.671	8.866	9.496	8.128	7.157	6.743	6.83	7.093	7.327	3.365	9.082	7.787	8.251	5.973	4.802	7.37	6.373	9.013	6.634	7.569	7.764
RP11-123K19.2	3.036	6.506	6.073	6.88	5.629	6.978	4.256	5.776	6.291	5.293	7.129	3.722	7.613	4.062	6.524	6.469	4.722	6.336	6.667	4.573	5.711	5.794	7.103	7.113	6.459	6.287	5.527	7.567	6.967	7.347	6.898	6.2	6.679	4.781	5.909	6.832	6.902	6.55	5.517	5.977	6.814	6.77	3.336	6.579	6.736	6.698	6.838	6.601	6.533
RP11-1191J2.5	7.527	8.334	7.944	7.351	8.099	7.384	7.609	7.774	7.635	7.171	6.853	7.877	6.832	7.703	7.182	8.229	7.952	7.43	7.161	7.365	6.235	7.737	6.931	8.067	7.658	7.77	6.6	7.261	7.109	7.73	7.315	7.287	8.055	6.577	8.074	7.24	6.645	8.334	7.435	7.615	8.216	7.01	7.887	7.182	7.537	7.696	7.143	7.013	7.446
RP11-118G23.2	5.311	6.577	6.847	3.897	6.168	5.018	2.907	6.377	6.404	4.573	6.307	6.45	7.085	4.009	7.563	4.293	3.878	6.642	5.469	5.968	6.119	4.062	5.009	5.781	5.209	5.912	5.482	1.926	6.096	6.379	6.34	3.689	6.487	3.498	4.209	6.192	5.875	2.926	3.907	3.406	2.963	2.202	5.875	5.43	2.036	3.248	3.973	4.897	6.115
RP11-118G23.1	6.555	6.399	6.198	6.681	6.779	5.263	6.823	6.854	6.552	7.076	6.372	7.366	7.329	5.585	7.094	7.221	6.113	6.832	4.591	4.644	6.647	6.476	7.208	5.818	6.37	4.94	4.667	6.005	5.873	7.9	3.926	5.823	7.294	7.031	6.622	6.634	6.033	7.226	4	6.425	1.263	6.904	4.466	6.598	4.466	6.129	6.707	7.117	5.919
RP11-1151B14.3	7.475	6.906	6.94	4.755	6.213	6.098	5.689	6.625	6.586	6.524	5.853	5.916	6.938	6.413	5.812	6.081	6.902	5.689	3.711	6.767	7.877	4.776	6.937	5.495	6.404	6.426	6.062	6.261	3.916	8.561	6.184	5.354	1.632	6.236	5.904	6.334	5.456	2	7.066	6.837	4.524	5.828	6.146	6.451	5.399	6.133	5.883	7.06	3.991
RP11-1109F11.5	7.035	5.84	6.04	6.127	5.7	3.667	6.166	6.682	6.615	5.113	6.544	6.805	6.479	3.138	4.935	3.644	5.98	7.402	6.443	5.85	4.655	5.42	4.336	5.044	6.278	6.883	5.612	5.919	5.293	7.647	7.134	3.561	5.638	5.354	6.668	6.235	6.182	3.632	6.359	6.642	6.616	5.133	5.95	6.492	7.331	5.853	6.306	6.819	6.864
RP11-1109F11.3	6.433	7.349	7.039	6.295	6.092	5.436	6.717	6.677	6.635	6.577	6.49	7.199	6.24	5.892	5.248	6.354	5.993	6.404	4.053	6.233	4.954	5.89	6.445	5.17	6.291	5.945	6.375	5.612	6.013	7.271	6.825	5.907	4.926	5.812	6.468	4.991	5.818	7.428	5.022	6.317	6.158	5.307	6.721	3.365	7.335	5.066	5.561	5.466	6.233
RP11-10N23.4	7.835	8.329	8.548	6.731	7.413	7.262	7.638	8.014	7.013	8.538	7.658	8.764	7.438	7.949	6.807	7.71	9.115	8.099	7.711	7.448	7.797	6.885	6.835	7.2	8.283	7.219	7.569	6.998	5.845	8.25	7.973	7.488	8.189	7.374	5.322	7.87	7.13	7.976	6.767	5.343	4.579	7.28	8.273	7.444	7.563	7.11	6.632	7.438	6.589
RP11-109E24.2	6.724	7.265	8.376	5.049	6.007	6.453	7.317	7.298	7.199	7.07	6.99	8.434	7.794	7.013	4.787	7.232	9.291	7.97	7.092	8.058	7.864	7.233	7.082	7.876	7.867	6.95	6.67	6.144	5.361	6.64	5.606	7.064	5.675	8.466	7.992	6.842	7.42	5.672	7.1	7.409	6.562	6.604	5.7	6.464	5.296	5.109	7.07	6.725	7.263
RP11-109D24.1	6.396	6.365	7.173	4.036	6.823	5.787	3.828	6.974	5.558	7.049	6.855	6.968	7.586	6.784	6.07	5.009	7.153	7.336	6.752	5.446	6.946	6.878	3.787	4.146	6.989	6.463	3.365	6.469	5.835	6.574	4.838	5.34	4.65	3.561	7.551	4.162	3.511	7.378	3.406	6.356	3.186	3.858	7.387	2.963	6.519	4.027	6.592	5.293	2.202
RP11-108P20.4	7.93	7.931	7.363	6.585	7.379	6.869	7.243	7.294	7.69	7.283	6.965	7.737	6.373	8.538	8.059	7.81	7.804	7.847	6.743	6.775	7.707	7.084	6.65	6.889	7.638	5.469	6.267	7.353	6.7	7.839	8.956	7.07	7.953	7.822	7.481	7.816	9.803	6.746	6.968	7.722	6.443	7.007	7.647	6.375	6.287	6.869	6.815	7.404	6.6
RP11-108P20.1	5.722	6.943	6.834	5.629	6.883	5.511	6.066	5.72	6.18	5.267	4.194	6.91	4.248	6.601	5.835	4.878	6.342	6.937	5.81	7.121	6.038	3.7	5.711	4.285	4.684	3.597	5.644	4.902	6.664	7.617	4.833	5.087	5.416	4.711	4.706	5.931	3.597	5.812	6.313	5.98	3.897	5.296	7.229	4.812	6.309	5.07	4.995	5.256	5.263
RP11-1078H9.6	7.477	7.711	8.411	6.674	6.115	6.1	6.972	7.599	6.986	7.661	5.57	7.929	4.878	8.278	5.868	4.792	7.706	7.145	7.166	6.129	5.389	6.527	6.073	3.018	6.233	7.115	7.353	6.552	7.086	4.921	7.9	4.162	7.267	6.724	7.84	7.166	6.758	7.513	6.408	7.16	7.002	6.005	5.883	5.07	7.458	4.17	4.863	6.897	6.276
RP11-102L12.2	5.594	6.875	6.785	4.399	5.358	5.919	6.606	5.018	2.868	6.24	6.168	6.647	5.678	5.779	5.609	5.675	6.394	6.922	5.835	5.426	7.015	6.194	6.8	6.2	6.24	6.044	3.186	6.217	6.231	7.171	6.256	6.961	6.271	5.926	7.026	6.631	6.436	5.67	6.829	6.448	6.615	5.45	6.827	5.482	5.267	6.816	6.516	6.343	6.654
RP11-1024P17.1	6.759	5.875	7.157	6.055	5.392	6.382	6.664	5.545	6.366	5.667	7.25	7.314	6.394	5.233	2.433	5.476	5.95	7.67	6.372	6.645	8.349	6.811	2.744	6.625	6.42	6.75	4.916	5.667	6.538	7.323	3.186	5.921	5.912	4.579	7.066	6.498	5.736	5.591	4.498	5.916	6.506	5.914	6.64	5.83	6.689	6.81	5.409	7.368	6.098
RP11-1012E15.1	6.954	7.931	7.872	6.958	6.016	6.242	7.251	7.801	6.847	8.117	6.845	7.99	6.401	7.754	6.849	4.162	7.865	7.609	7.14	6.985	6.83	6.289	6.519	7.063	7.063	6.16	6.428	4.812	6.077	8.248	8.211	6.524	7.924	5.524	7.253	7.735	4.129	7.246	5.998	5.336	5.703	3.392	7.886	5.423	6.394	3.711	6.336	6.937	6.85
RP1-74M1.3	7.204	7.158	7.977	5.895	7.202	4.358	7.153	4.278	6.317	6.188	7.021	6.784	6.338	7.091	5.186	7.761	6.913	7.253	4.739	6.997	7.653	5.828	6.302	6.992	4.343	5.892	7.23	6.576	5.995	5.9	7.081	6.6	4.426	6.466	6.926	7.266	5.489	8.389	6.781	6.354	6.468	6.44	7.746	6.501	6.621	6.446	6.658	7.164	5.907
RP1-68D18.4	7.018	6.365	7.233	5.399	5.259	6.051	6.28	8.03	6.772	4.233	6.877	7.441	6.556	6.812	5.904	6.721	7.217	6.644	6.15	5.763	6	5.24	6.448	5.998	6.466	5.725	7.191	6.759	6.269	8.328	7.445	3.868	6.776	4.293	5.263	7.317	5.472	6.709	4.511	5.781	6.106	6.505	3.776	6.458	5.924	4.776	6.455	7.256	5.928
RP1-58B11.1	7.112	7.04	6.763	6.168	4.609	6.948	6.772	7.038	5.365	6.632	7.005	7.115	6.961	7.124	6.307	5.485	6.811	6.506	6.762	7.524	6.867	5.392	6.229	6.854	5.04	5.221	4.505	6.918	7.057	8.275	7.803	3.755	7.853	4.661	6.973	6.315	7.017	8.064	6.087	5.04	6.079	4.307	6.463	5.692	5.815	6.812	5	4.644	6.626
RP1-31B8.1	6.448	7.771	5.773	6.365	7.086	6.519	6.867	7.279	6.184	7.332	6.231	7.466	5.213	7.792	5.594	6.306	7.164	7.176	6.317	7.371	5.018	6.411	6.451	6.053	6.672	4.121	6.363	6.869	7.255	7.504	7.053	6.565	7.604	6.372	8.041	6.848	6.787	7.647	6.17	5.446	5.567	6.354	7.709	6.618	6.914	6.591	6.011	6.142	6.166
RP1-286D6.5	6.033	6.428	6.377	6.007	5.907	6.047	5.993	3.278	6.309	6.085	6.042	6.304	6.225	3.446	6.075	6.788	6.877	6.318	3.828	4	6.06	6.349	4.399	6.469	6.09	6.3	5.736	4.787	5.954	5.835	5.98	5.413	6.468	4.667	4.94	6.28	5.217	5.744	5.005	6.505	3.991	5.926	6.166	6.58	6.16	5.244	5.828	4.781	6.219
RP1-272E8.1	6.14	6.289	6.613	4.555	6.577	3.973	5.609	6.077	5.635	6.3	5.548	6.64	5.84	5.773	5.818	5.838	7.188	6.644	6.06	6.209	5.358	5.403	4.722	6.24	2.17	6.102	4.621	5.34	5.307	7.06	6.509	4.632	7.255	6.589	6.347	5.403	6.592	5.963	5.573	6.446	6.548	5.797	6.113	5.213	5.009	5.763	5.787	6.152	5.787
RP1-263J7.1	5.88	7.236	6.791	5.34	5.924	5.311	1.536	6.421	6.269	6.35	6.113	3.293	6.005	7.05	4.787	6.223	5.741	7.081	5.198	6.52	6.334	5.42	6.1	5.092	7.155	5.296	4.838	5.514	6.087	7.226	7.209	6.02	7.67	2.263	7.462	6.858	6.077	6.64	5.336	5.865	3.278	6.588	7.285	6.077	5.52	5.121	5.959	5.828	5.865
RP1-223E5.4	5.479	6.468	5.087	5.285	4.35	4.392	4.7	5.672	5.04	6.051	6.377	3.828	6.487	7.002	5.271	6.176	3.667	5.652	2.807	4.062	5.062	4.603	4.644	6.038	3.446	6.18	5.67	3.365	6.773	6.588	3.907	3.787	6.983	4.248	4.256	6.14	5.229	6.711	6.976	6.217	4.524	5.379	4.524	4.897	5.984	5.379	6.077	4.406	4.036
RP1-193H18.2	6.018	4.433	4.365	7.55	9.196	4.485	5.8	4.567	3.459	4.322	6.688	4.902	6.933	8.754	8.083	8.63	4.178	4.044	6.513	3.733	6.622	8.725	3.498	8.438	4.096	7.13	2.036	8.218	9.941	5.406	5.43	5.154	5.217	7.455	6.989	4.307	5.833	4.973	7.202	6.248	6.763	8.705	4.322	6.14	8.567	5.863	6.58	7.716	4.225
RP1-178F10.1	4.044	6.865	7.372	5.618	5.217	6.372	6.972	6.801	6.533	4.293	5.802	8.142	6.615	5.42	5.053	4.307	6.631	7.459	4.372	6.944	6.443	5.225	5.343	4.379	6.121	5.066	6.619	6.309	6.07	7.621	7.191	6.102	7.364	5.883	6.978	6.027	6.075	7.169	5.733	6.675	6.935	5.505	4.94	4.365	6.613	4.24	4.573	6.016	5.552
RP1-155D22.1	7.231	6.858	7.492	6.706	6.818	6.833	7.833	7.335	8.094	7.331	7.612	7.047	7.355	7.966	6.973	6.82	7.31	7.873	7.36	7.209	6.812	6.781	6.926	7.374	6.604	6.57	6.489	4.706	4.873	7.663	8.154	6.213	7.218	6.88	7.52	6.309	7.157	7.558	5.863	7.278	7.467	7.207	7.118	7.154	6.779	7.179	6.832	6.5	6.446
RORC	8.059	8.033	7.809	6.859	7.331	7.645	7.949	8.076	7.976	7.416	6.768	7.516	7.629	8.297	7.128	8.285	7.922	8.025	6.585	6.545	7.277	7.414	7.293	4.797	5.865	7.739	5.221	7.691	7.27	8.997	7.539	7.398	7.766	7.36	7.965	7.935	7.337	7.823	4.973	7.708	6.204	5.97	7.571	7.031	7.367	7.031	7.513	7.812	6.96
RORA	9.397	10.126	10.058	8.683	8.7	8.456	9.832	9.47	7.816	7.973	8.063	10.576	9.028	8.393	9.111	7.041	8.042	9.507	9.004	7.773	10.407	8.415	9.324	8.854	9.603	9.541	7.739	9.591	7.725	8.308	7.573	8.664	9.828	8.204	9.02	9.525	9.348	9.232	9.671	10.034	10.499	9.642	8.549	8.392	8.137	8.7	7.471	10.976	10.036
ROR2	7.674	6.571	3.365	6.763	3.926	6.732	7.754	6.057	6.806	6.031	7.142	5.293	7.37	6.506	4.973	7.285	6.057	5.062	7.181	6.756	8.284	7.126	7.443	3.878	8.566	5.588	3.733	5.912	6.333	5.603	6.641	3.307	7.411	7.909	8.225	6.555	7.095	6.594	6.254	6.821	5.433	7.961	6.834	3.722	6.839	5.938	7.677	5.158	7.94
ROBO4	8.445	6.952	9.039	7.834	7.699	7.225	8.346	6.798	7.842	7.749	8.395	12.058	6.426	7.657	7.534	8.039	7.689	8.437	7.325	8.683	11.38	8.372	8.367	8.188	8.751	7.404	8.186	8.151	6.879	9.32	8.271	7.888	9.166	8.196	10.183	9.29	7.398	7.953	7.541	9.129	8.033	8.438	8.976	8.595	6.885	6.895	7.35	8.509	8.222
ROBO3	6.744	6.606	4.926	7.223	5.489	6.087	8.131	4.079	3.744	4.154	7.583	8.536	5.924	4.728	4.372	4.096	5.113	5.812	7.149	4.863	9.111	4.406	6.978	7.006	5.802	7.393	7.3	6.227	6.603	5.7	5.087	4.096	6.409	8.154	9.094	6.382	7.538	4.689	8.369	7.197	8.189	6.71	7.224	5.347	5.94	4.973	6.269	6.354	8.352
ROBO1	11.718	10.937	10.477	8.577	9.078	9.854	10.86	9.118	9.673	8.141	12.291	9.818	10.543	8.257	8.503	8.452	8.127	8.202	9.806	8.326	10.607	9.712	10.305	9.482	9.408	10.124	10.828	10.413	7.555	10.571	10.304	11.724	10.046	11.422	9.399	9.64	9.948	9.211	9.36	11.259	9.47	10.928	10.224	9.08	10.863	8.772	10.941	10.444	11.471
RNGTT	9.132	7.992	8.901	8.536	8.811	11.098	10.62	8.334	8.692	8.571	7.819	8.301	9.521	8.599	10.12	11.459	9.516	8.795	9.261	8.544	6.718	10.032	9.081	10.79	10.935	9.571	11.226	9.099	10.79	9.464	9.171	11.95	8.181	11.584	10.85	11.338	9.605	9.097	9.266	9.064	9.727	10.954	9.34	11.594	9.034	13.59	10.827	10.996	10.598
RNF43	7.037	7.217	4.977	5.88	6.612	3.897	6.854	7.465	5.385	7.165	5.336	5.678	5.333	5.977	4.472	7.52	6.548	4.315	7.192	5.931	5.158	4	5.794	3.548	6.408	5.588	5.878	6.858	6.503	7.064	4.916	4.548	5.307	6.878	5.15	7.251	5.443	5.005	4.385	7.815	6.229	4.044	4.505	5.009	6.696	6.296	5.7	5.681	4.044
RNF41	8.248	9.582	8.634	9.571	8.92	8.783	8.548	9.1	8.578	8.203	8.919	7.812	9.057	8.433	8.246	9.372	8.228	8.857	8.436	8.516	8.29	9.271	9.402	9.255	8.113	8.976	9.849	9.297	8.894	9.643	10.569	9.492	7.897	8.696	8.293	8.936	8.79	8.317	9.077	9.339	9.007	8.974	8.025	9.094	9.05	9.724	9.161	9.335	9.088
RNF39	7.158	8.919	8.277	6.142	6.855	6.123	7.849	8.443	4.271	8.172	6.801	8.526	5.361	5.963	6.142	6.89	7.532	8.536	7.671	6.668	7.499	6.603	5.57	3.916	7.479	6.638	5.681	6.927	5.166	8.49	7.848	6.385	6.99	5.293	8.182	8.257	6.72	8.727	4.7	9.348	6.469	6.459	7.877	4.217	7.209	5.202	6.525	7.604	4.968
RNF32	6.17	8.2	8.723	6.779	6.556	6.495	7.477	8.47	6.209	8.383	6.641	8.19	6.352	8.078	6.613	7.276	8.165	7.934	6.322	7.675	6.78	5.758	6.409	5.678	8.117	5.495	6.687	5.75	7.097	9.242	8.457	6.463	8.073	5.426	8.065	7.539	6.223	8.328	6.525	6.604	6.051	6.302	7.695	7.068	6.517	6.399	4.096	6.333	6.559
RNF25	5.924	5.385	7.212	7.708	7.196	7.56	6.725	6.213	7.722	4.597	7.969	7.301	7.84	7.025	8.32	7.906	7.632	5.213	6.329	7.689	7.887	7.921	8.366	7.109	6.762	7.524	7.597	7.7	7.358	5.588	4.626	7.739	7.599	8.069	5.931	6.672	8.22	6.433	7.741	7.479	7.718	6.957	7.722	8.106	6.394	7.214	8.058	7.733	7.851
RNF217	8.541	8.011	8.391	7.175	7.643	6.773	8.186	8.217	6.431	7.714	7.729	9.063	7.11	7.652	6.238	7.053	7.961	7.607	8.532	7.929	9.437	6.736	6.833	7.294	7.892	7.814	7.624	7.846	7.057	8.089	7.691	7.637	8.368	7.255	8.685	7.764	7.248	8.434	6.194	8.513	6.981	7.75	8.363	7.069	7.784	7.167	7.097	7.587	8.618
RNF212B	7.216	7.8	7.236	4.921	6.085	4.667	6.751	5.573	6.652	7.549	6.579	6.641	6.586	6.109	6.16	4.75	7.111	5.057	5.84	3.991	7.205	4.379	7.521	6.815	7.133	6.96	6.129	6.104	6.349	8.445	6.148	6.975	6.327	6.759	5.853	7.296	3.797	4.912	6.401	3.991	4.225	5.792	7.668	4.44	4.24	6.263	6.471	6.995	5.615
RNF186	4.603	5.031	7.811	6.416	5.968	6.693	7.109	7.282	6.456	5.318	4.07	7.262	6.573	7.749	3.818	4.446	7.496	5.318	6.233	6.709	6.58	3.609	6.471	5.638	7.091	4.812	6.094	3.087	4.322	8.16	8.469	5.399	7.131	6.58	7.54	6.215	7.115	7.669	3	5.296	3.991	3.446	7.223	4.446	6.542	6.484	6.081	6.172	5.083
RNF183	6.011	6.629	7.022	9.776	5.456	6.733	6.503	10.136	10.084	8.953	5.907	7.04	7.481	9.504	10.288	7.307	6.445	9.542	9.957	10.133	7.043	7.869	4.766	4.271	11.239	7.677	7.684	6.272	9.053	8.066	5.57	5.248	8.654	5.664	6.577	7.284	5.773	7.142	3.945	8.654	7.487	5.443	8.77	9.143	8.203	4.524	8.048	6.474	5.828
RNF182	5.787	5.45	6.231	4.536	6.423	3.42	6.267	2.982	5.24	6.752	5.689	6.363	7.109	3.722	2.722	4.823	4.833	4.638	6.607	6.256	5.678	2.433	4.194	4.792	6.553	3.17	3.907	5.973	3.053	3.536	7.038	5.53	6.902	6.311	6.776	6.729	5.19	6.246	5.178	6.368	6.138	5.501	4.162	6.148	3.916	5.57	5.771	4.907	5.986
RNF180	3.982	6.011	6.954	5.225	1.07	5.326	6.154	5.72	1.433	6.441	5.092	7.077	6.783	5.293	1.766	5.125	4.689	6.456	6.229	4.35	6.796	2.293	5.815	3.278	3.511	2.293	1.888	6.284	2.536	6.594	6.356	8.503	5.186	5.482	5.469	5.789	4.907	4.935	2.744	7.705	6.293	5.823	5.505	4.343	5.652	2.379	1.138	3.087	7.547
RNF17	3.838	6.884	6.399	5.924	5.453	5.635	6.094	4.307	6.508	7.208	5.747	6.04	5.166	6.318	5.318	6.282	6.474	5.8	5.285	5.83	7.006	6.591	3.263	6.119	6.455	5.792	5.973	2.655	5.825	7.378	6.807	5.672	5.933	3.807	6.138	6.365	6.236	5.698	4.977	6.55	1	3.858	5.133	5.252	6.007	1.848	6.729	6.007	5.213
RNF150	9.369	8.292	9.098	6.387	8.234	6.284	8.036	6.982	5.018	6.948	8.696	9.513	8.106	4.542	6.152	7.119	7.059	7.616	5.947	6.514	9.054	6.555	6.962	7.555	7.497	8.614	7.157	7.089	6.345	8.591	6.642	7.972	7.529	7.865	8.313	6.202	7.856	7.631	6.333	8.233	8.037	8.207	8.363	7.58	8.203	6.233	7.539	7.907	8.925
RNF144A-AS1	6.921	8.55	8.873	6.368	7.289	6.626	8.322	7.662	7.518	8.678	5.548	9.699	6.843	8.426	7.382	5.087	8.103	8.684	6.399	6.727	7.119	6.641	5.888	7.193	8.248	6.706	6.751	6.682	6.044	7.296	7.807	7.696	8.535	7.278	8.194	8.167	7.384	7.126	5.406	7.23	6.463	6.562	7.527	7.194	5.542	4.892	6.703	6.274	5.446
RNF141	9.621	10.033	10.074	9.888	10	9.583	9.595	9.97	10.12	9.239	9.306	11.736	8.963	9.705	9.324	9.069	9.158	9.37	10.182	10.351	10.501	9.873	8.841	10.037	9.815	10.444	9.17	9.614	9.847	12.141	11.859	9.69	10.296	9.639	9.511	9.351	10.235	9.616	9.581	11.426	9.847	9.67	9.079	9.876	9.334	10.295	9.156	10.562	10.31
RNF135	11.007	10.481	10.9	11.296	11.091	11.254	9.084	11.518	9.66	11.051	11.682	11.752	11.005	11.72	11.383	10.575	10.771	10.067	11.388	11.354	12.371	11.235	11.88	11.032	10.749	11.65	11.26	11.476	9.962	11.643	11.181	10.975	11.217	10.998	10.739	10.814	11.71	10.865	12.066	10.997	11.197	10.615	10.299	11.638	11.52	11.001	10.884	11.423	11.466
RNF130	11.827	9.773	10.425	10.562	12.108	10.993	10.837	11.909	11.204	10.919	10.919	11.013	9.86	12.113	11.816	9.508	10.386	9.696	12.409	10.858	11.29	10.093	10.782	10.632	11.099	12.271	8.292	11.495	11.029	8.77	9.422	10.4	10.947	10.525	11.248	10.599	10.776	11.691	9.77	10.868	10.003	10.911	11.385	10.144	9.21	9.178	10.769	10.478	10.759
RNF125	8.311	7.693	10.098	8.529	8.64	6.519	9.839	9.262	6.503	7.545	6.998	10.113	7.886	7.723	5.792	6.77	8.614	9.456	6.999	8.245	10.471	6.785	7.501	7.708	10.263	10.368	6.44	9.298	8.856	8.601	9.241	8.518	9.248	7.457	9.243	8.302	8.777	8.675	7.77	8.977	9.32	8.336	9.017	8.239	7.157	7.405	6.428	9.864	9.798
RNF11	10.594	10.769	11.124	10.244	10.585	10.022	11.212	10.841	9.776	10.273	10.344	12.309	9.944	10.702	9.603	8.751	10.697	10.533	10.64	10.877	11.276	10.126	10.045	10.074	10.779	10.879	9.169	10.556	10.827	9.865	8.768	10.282	11.763	10.076	11.012	10.95	10.193	10.761	10.156	11.32	10.378	10.611	10.748	10.588	9.478	9.589	9.815	10.643	10.516
RND3	10.534	9.862	10.465	10.143	10.46	10.447	10.426	10.214	9.409	9.369	9.661	12.106	8.741	9.03	7.714	8.641	8.891	8.864	11.012	9.433	10.997	10.305	8.891	8.774	10.644	9.517	8.769	10.079	8.697	8.879	8.54	9.783	10.066	9.247	9.564	9.409	10.652	10.146	8.331	12.42	10.054	11.38	10.229	8.871	9.672	8.306	10.694	10	10.829
RND2	6.17	5.912	6.576	5.564	5.343	3.807	7.138	7.027	6.361	7.371	5.182	6.821	5.88	7.356	4.65	5.379	5.07	6.773	4.271	7.061	4.615	6.066	5.066	4.062	5.878	6.533	4.65	3.678	4.868	6.993	6.733	6.18	7.156	6.343	6.399	6.463	4.717	5.805	3.511	6.735	7.03	4.991	4.935	5.722	6.007	7.064	5.282	4.146	5.548
RNASE4	9.438	8.675	9.571	7.909	7.121	7.975	8.882	8.294	7.592	8.066	8.452	8.725	7.998	7.971	7.321	7.689	7.82	10.005	8.519	7.958	10.612	7.452	8.126	8.486	7.295	8.655	8.035	7.798	7.143	8.475	8.882	8.28	9.186	8.152	9.795	8.346	8.077	8.006	8.301	11.624	7.968	8.12	8.647	7.878	9.274	7.798	7.194	7.818	8.831
RNASE2	7.384	6.062	6.296	6.493	4.991	7.082	6.953	7.313	4.53	7.989	8.41	7.832	6.838	6.363	6.109	2.561	6.345	7.916	6.18	7.538	7.163	5.536	10.808	6.426	6.898	7.125	6.9	7.283	6.131	8.131	7.994	6.647	7.732	6.603	8.404	7.043	8.775	8.069	6.76	7.864	5.576	6.805	7.781	6.397	6.821	6.244	5.989	4.365	5.731
RNASE1	9.181	7.242	8.888	9.279	8.183	8.679	8.141	9.004	9.358	7.102	8.11	12.502	7.869	8.741	10.185	8.861	10.58	9.402	4.638	11.281	13.856	8.873	8.509	9.136	8.303	8.828	10.488	8.956	8.986	10.882	11.226	9.089	11.187	9.934	11.141	9.391	9.204	10.132	7.648	10.675	9.229	8.14	6.389	9.934	8.767	10.649	7.924	8.635	8.667
RNA45S5	9.449	11.55	9.474	11.545	9.555	13.899	8.7	13.605	14.375	13.069	9.441	10.495	13.208	13.328	13.579	13.118	10.247	9.802	10.647	11.894	9.147	13.687	11.105	9.114	10.486	10.631	8.861	9.239	9.297	8.297	8.794	9.916	8.809	8.257	8.786	13.752	10.591	9.354	9.49	9.48	8.676	13.383	9.707	9.71	10.741	11.483	12.666	11.14	9.457
RN7SKP150	6.853	7.591	6.568	5.993	6.479	5.624	6.506	6.409	7.103	7.583	6.428	7.33	7.197	7.051	5.935	6.764	7.58	7.04	5.315	7.236	7.546	6.345	6.52	7.073	6.717	4.833	6.414	6.645	6.14	8.02	7.727	4.385	7.206	7.144	7.97	6.589	6.416	8.02	5.368	6.862	6.022	6.296	7.358	6.254	6.306	4.485	6.771	6.254	6.896
RLN2	7.038	7.157	8.439	6.921	7.468	8.36	8.19	6.791	6.148	6.815	7.164	7.363	8.63	7.211	10.937	8.126	8.06	9.544	7.375	6.306	6.75	6.246	8.602	2.406	9.22	6.729	6.891	7.897	7.079	9.106	7.985	8.199	8.124	7.343	6.873	7.144	7.274	7.116	5.7	6.517	8.317	8.722	9.984	8.796	2.828	7.055	6.733	6.603	6.033
RIPPLY1	4.372	6.24	4.466	5.758	4.672	5.995	3.766	6.637	4.511	4.472	4.833	5.954	2.322	6.469	3.459	5.792	6.211	4.446	3.907	4.07	6.426	3.888	5.166	6.005	6.789	4.263	6.577	6.087	4.828	7.809	5.15	5.635	4.609	3.609	6.428	5.066	3.848	7.417	6.662	6.849	5.652	5.385	4.524	6.64	3.766	5.527	3.263	7.002	3.392
RING1	9.513	9.789	9.738	9.698	9.952	10.216	9.261	9.861	10.188	9.382	10.125	9.901	9.957	9.64	9.22	10.031	9.678	9.382	9.809	9.494	10.002	10.122	9.593	9.815	9.328	9.96	9.709	9.539	9.671	9.355	9.981	9.446	10.09	10.347	9.718	9.622	9.725	9.648	9.831	9.388	10.042	10.069	9.533	10.229	9.585	9.194	10.109	9.254	9.93
RIN2	11.128	9.168	9.628	9.684	9.901	9.611	10.413	11.35	9.057	9.931	10.146	11.613	11.297	9.945	9.187	8.982	9.164	9.047	11.463	10.394	12.274	9.908	10.11	9.017	11.365	10.803	8.038	10.45	9.879	10.116	8.173	9.519	11.537	10.157	10.971	10.414	9.806	10.925	8.624	10.726	8.661	10.879	11.155	9.407	9.011	9.181	10.611	9.676	11.302
RIMKLA	6.832	8.785	8.218	6.642	7.27	6.408	7.615	7.489	7.01	7.742	7.438	8.335	8.072	8.337	8.399	6.456	7.76	6.828	7.832	8.461	7.312	6.672	7.125	7.324	9.23	7.43	6.928	7.925	6.884	7.762	8.347	7.051	8.112	7.534	7.77	7.748	7.439	7.768	7.27	6.839	7.091	6.895	8.291	7.307	6.702	7.193	7.191	7.922	7.545
RIIAD1	4.833	5.453	4.561	7.042	5.52	6.476	7.529	6.127	5.818	5.943	6.852	7.414	6.431	7.65	6.3	6.571	6.968	6.919	6.83	7.637	4.621	6.213	6.42	6.209	7.384	7.461	4.42	4.644	5.495	4.931	7.276	6.703	5.758	4.982	6.92	6.921	6.154	6.018	7.226	6.844	6.377	5.326	6.814	6.542	4.65	7.278	3.907	6.8	4.561
RIC3	7.501	7.788	7.471	6.047	7.635	5.307	7.086	6.005	6.595	7.115	6.018	6.24	4.807	6.93	7.692	6.176	7.675	6.685	4.07	7.161	6.068	6.146	6.616	8.005	6.476	6.338	4.3	5.013	3.655	7.431	6.97	4.717	6.389	6.687	4.609	6.948	7.344	7.597	7.713	7.213	6.82	2.787	7.844	6.803	6.298	6.068	5.755	5.95	5.873
RIBC1	6.461	5.527	5.379	6.075	5.472	4.807	5.85	5.304	4.672	5.358	6.728	7.63	5.311	6.385	6.129	2.722	8.068	7.383	4.372	5.943	4.916	3.536	3.689	6.53	5.186	7.073	4.44	5.873	5.815	7.2	3.667	6.164	6.735	7.384	6.844	7.216	6.049	5.35	6.71	6.943	4.087	5.489	6.82	3.678	5.142	5.53	4.706	6.688	4.672
RHPN1-AS1	7.214	7.463	7.834	7.117	7.592	7.27	7.552	7.239	7.132	8.141	6.903	8.185	8.067	7.687	5.848	7.009	8.286	7.573	6.433	8.379	7.604	7.491	7.041	5.758	7.274	7.081	7.581	6.87	7.454	6.208	7.655	6.873	7.727	6.423	7.307	7.8	5.548	7.322	3.868	6.138	7.225	6.503	8.439	7.681	7.011	7.074	7.142	6.162	6.798
RHPN1	5.049	7.143	7.851	7.463	8.818	7.733	6.912	7.558	6.133	7.984	5.315	7.561	7.72	8.13	6.702	7.009	7.009	7.875	5.463	7.453	7.177	6.033	6.508	5.687	7.482	7.662	7.802	6.974	6.785	8.016	7.554	7.42	7.424	6.213	7.938	7.042	6.621	8.304	6.293	7.087	5.692	7.039	7.744	6.902	7.24	6.89	5.104	7.242	6.588
RHOU	9.689	8.217	10.079	8.896	8.884	8.296	8.843	10.465	7.654	8.782	8.925	11.34	9.135	9.823	8.47	8.427	9.932	9.006	9.215	9.993	10.516	8.147	8.785	9.317	8.859	9.822	8.179	9.48	8.69	9.648	9.954	9.305	11.041	9.056	10.482	9.067	9.495	10.512	8.116	9.556	8.943	8.591	8.758	8.745	7.949	8.472	8.928	8.813	9.56
RHOH	11.498	12.253	10.869	12.365	11.399	12.248	11.499	11.52	12.76	11.287	10.728	8.975	11.534	11.384	11.581	12.454	9.246	12.406	12.632	10.426	6.011	13.899	13.483	11.803	10.747	11.346	11.223	12.343	12.302	10.885	10.704	13.217	10.572	11.723	11.043	11.289	11.93	11.112	12.231	10.55	12.747	12.533	12.287	12.15	12.272	12.04	12.72	12.029	12.413
RHOC	10.458	9.345	10.248	10.198	9.486	10.281	10.622	9.895	10.663	9.541	10.645	12.317	9.57	9.633	10.016	10.362	9.74	10.701	10.804	9.977	12.021	10.406	10.039	9.27	9.835	11.231	10.356	10.332	9.375	9.706	8.361	10.123	10.202	10.893	10.976	9.488	9.691	9.879	11.112	11.138	9.974	10.577	10.337	9.65	9.26	9.457	10.245	9.998	11.239
RHOBTB3	10.813	9.171	10.258	10.027	9.952	9.255	10.822	10.414	8.676	11.255	10.116	10.514	12.733	9.235	10.186	8.076	9.363	8.019	10.743	9.564	12.765	11.267	9.352	9.74	9.554	9.203	11.341	10.258	8.662	9.964	9.752	11.803	10.416	9.088	10.039	9.058	11.147	9.894	9.353	10.581	9.474	10.464	10.146	9.474	8.794	9.341	9.577	8.367	10.085
RHOBTB2	6.127	4.739	6.397	9.891	6.583	8.438	6.514	6.033	9.442	5.612	8.895	7.243	9.161	5.062	5.921	9.563	7.027	6.898	8.652	8.72	4.883	7.17	5.213	6.505	3.858	8.611	10.123	5.661	8.278	9.127	9.042	7.894	7.35	7.174	8.008	7.122	5.3	5.573	7.441	7.071	7.691	8.309	8.106	7.854	8.242	8.786	7.785	8.33	8.365
RHOBTB1	8.181	5.329	7.736	7.15	6.287	5.961	7.997	6.135	6.278	6.206	6.359	10.901	5.621	7.142	6.098	5.311	7.513	5.815	3.379	6.657	10.172	6.274	7.488	6.65	6.127	7.267	8.132	7.075	6.603	8.005	8.656	7.084	10.131	6.647	8.938	7.306	6.558	7.933	5.594	7.173	7.038	6.81	7.219	6.352	6.824	7.163	6.692	6.451	8.082
RHOB	11.272	10.552	11.92	9.452	9.348	9.505	10.802	9.78	11.238	10.182	10.732	12.669	10.066	8.868	9.788	10.348	9.222	9.589	10.079	9.763	12.783	9.96	10.128	9.343	9.626	11.037	9.626	9.886	9.085	10.499	9.022	9.668	11.025	10.634	12.048	10.488	10.063	8.993	9.228	11.647	9.466	11.727	10.284	9.466	9.728	9.901	9.421	9.774	11.252
RHO	7.38	6.293	5.802	7.264	7.551	5.823	7.482	6.65	7.453	7.332	6.815	7.05	7.077	7.714	6.317	6.691	7.397	7.878	7.198	7.879	7.785	4.781	4.186	6.853	7.818	8.134	4.446	4.781	5.389	5.959	7.24	7.435	7.109	4.766	4.926	7.689	6.202	7.375	4.728	6.647	6.739	6.667	7.776	6.458	7.632	4.744	7.18	7.017	4.018
RHBDL3	4.162	7.209	7.059	5.087	5.53	6.261	3.585	6.775	6.781	7.535	6.443	7.883	7.548	6.667	4.392	7.06	7.481	5.508	6.356	5.256	5.868	6.068	6.834	6.81	7.54	6.628	6.668	4.511	6.894	7.921	8.264	4.916	6.476	5.545	6.07	6.967	4.44	7.057	6.271	6.016	5.04	5.794	7.613	4.75	5.943	5.853	4.695	4.863	4.336
RGS9	5.062	7.066	6.329	2.807	5.075	3.104	6.779	4.781	3.982	3.858	6.372	7.059	7.673	5.582	3.138	5.924	7.498	5.789	5.675	4.959	4.271	3.336	6.976	4.536	9.205	4.505	2.322	5.675	5.229	7.496	6.289	4.178	7.08	7.67	9.613	8.24	6.296	8.045	7.19	7.022	5.86	4.194	8.131	5.036	2.963	4.802	4.186	6.505	7.188
RGS7	1.963	5.885	5.282	1.722	8.848	1.585	5.618	6.242	5.482	5.853	2	6.248	4.907	6.484	2.263	6.238	5.638	3.154	6.062	6.613	5.943	4.853	9.437	2.485	6.49	4.278	6.389	5.263	3.807	9.93	9.101	7.886	5.741	3.536	6.016	5.784	4.609	6.624	4.921	4.505	4.945	3.307	3.07	5.57	4.24	2	5.655	5.597	5.385
RGS5	11.879	10.307	11.355	10.185	7.827	8.305	11.024	8.871	11.019	6.889	11.435	11.446	10.006	9.284	8.386	9.888	9.358	9.78	8.31	9.162	14.484	9.951	9.71	10.836	8.376	10.968	10.448	10.016	7.388	11.119	9.484	10.192	11.645	11.433	12.371	10.777	9.743	8.785	9.89	12.2	11.259	11.685	11.018	10.117	11.11	10.022	7.551	10.99	11.198
RGS4	6.678	7.466	5.542	6.461	3.263	5.698	7.105	5.552	5.57	5.984	6.435	8.784	7.865	7.746	4.548	8.412	5.472	5.005	2.828	7.268	7.937	3.644	4.009	6.066	6.741	7.962	6.287	5.609	5.781	9.167	8.074	8.7	7.526	6.944	9.801	6.443	5.399	6.654	5.501	8.805	7.829	6.042	5.304	7.136	6.231	6.44	6.514	4.65	6.248
RGS2	12.134	11.327	11.484	11.062	12.035	12.484	10.487	9.903	11.155	10.949	10.433	13.958	13.258	9.952	11.431	12.895	10.982	9.055	12.099	12.05	12.758	11.527	12.045	10.649	11.903	11.402	11.954	11.46	11.745	11.369	10.118	11.75	10.446	10.347	12.903	10.588	10.464	10.097	9.909	11.38	10.219	13.897	10.317	9.629	11.752	9.965	10.613	11.268	10.19
RGS19	10.328	11.112	11.025	11.258	10.69	10.481	10.703	10.851	11.099	10.615	11.437	10.877	11.885	11.048	10.625	11.059	11.095	11.761	10.708	10.734	9.112	11.222	10.807	10.854	10.701	10.615	11.739	10.384	10.406	10.844	11.248	11.173	10.718	10.443	10.57	10.05	10.75	10.852	11.75	9.863	10.507	10.462	10.913	10.917	10.413	10.423	10.912	10.742	11.171
RGS18	8.367	6.717	8.301	8.161	8.016	6.776	7.928	7.886	7.02	6.746	10.281	11.134	6.967	7.885	6.857	6.814	7.35	7.703	6.506	8.535	8.292	7.136	7.889	8.473	7.539	9.191	8.488	8.44	6.777	6.953	6.943	8.774	6.853	7.089	8.121	7.58	7.897	7.826	7.427	8.043	7.867	7.586	8.14	8.136	7.475	7.271	5.968	7.607	8.303
RGS1	13.355	14.274	13.172	12.454	11.249	13.771	14.061	10.65	11.23	12.428	12.569	9.273	14.379	10.415	11.856	14.284	10.141	11.011	13.655	12.801	11.522	13.062	14.354	11.664	14.29	14.039	11.185	13.286	13.771	13.155	10.15	12.518	12.629	13.505	14.95	13.132	13.049	10.947	12.63	13.088	12.485	14.584	11.179	10.16	14.664	10.143	12.619	13.62	13.321
RGR	5.863	7.678	7.743	6.329	6.91	6.479	7.223	7.435	6.336	7.468	5.588	7.85	7.335	7.345	6.07	5.733	7.144	7.577	5.698	6.716	6.918	6.835	7.276	5.044	6.591	4.945	6.358	5.678	4.036	7.207	4.926	6.973	7.275	3.722	7.875	7.513	4.036	6.802	5.517	6.74	4.711	6.085	5.178	6.304	3.766	4.843	6.641	3.621	7.052
RGL1	11.969	10.875	11.457	11.424	11.581	10.377	11.469	12.273	10.755	10.085	10.513	13.075	10.709	11.15	10.927	10.802	11.14	10.36	11.755	11.88	11.766	10.515	9.663	10.811	11.187	12.518	9.649	12.107	10.851	10.913	10.893	10.833	11.591	11.2	11.045	11.105	11.813	11.415	10.095	10.47	11.115	11.656	11.674	10.007	10.7	10.355	10.122	11.217	11.67
RGCC	11.261	8.833	11.209	10.338	10.133	10.143	10.963	9.958	8.88	9.426	12.823	10.18	9.89	9.592	8.514	12.19	9.075	7.993	11.503	9.875	11.588	9.813	9.388	9.547	9.224	11.379	10.837	10.837	10.635	11.109	11.456	10.204	9.725	9.833	10.171	9.91	10.274	10.859	9.893	10.835	10.67	11.228	9.459	10.745	13.015	12.664	12.344	10.86	10.519
RGAG4	6.97	6.492	5.57	5.728	6.9	5.755	7.187	5.6	5.031	6.857	4.926	7.787	5.812	5.433	6.586	5.776	6.208	4.926	5.125	6.081	7.819	6.947	6.864	5.89	4.888	8.162	5.986	7.411	7.539	7.289	7.442	7.147	7.403	7.195	6.583	7.03	6.453	6.333	6.443	7.913	6.716	6.445	4.838	7.35	5.096	6.88	4.797	5.022	6.983
RGAG1	7.944	8.003	7.231	7.071	6.81	6.5	7.543	6.935	5.873	7.978	6.847	8.185	7.187	6.932	6.874	6.784	7.54	7.632	6.272	6.731	7.809	6.394	4.35	5.022	7.751	6.358	6.438	6.196	6.158	7.805	6.92	6.329	7.969	5.885	7.414	7.641	4.935	5.706	3.991	7.382	6.925	4.632	5.472	5.773	7.599	6.438	6.642	6.051	6.45
RFFL	6.528	7.648	7.989	6.767	7.303	6.152	7.225	7.9	6.806	8.06	6.025	7.835	7.21	7.636	6.431	6.358	8.111	7.403	7.031	7.258	6.798	6.592	6.931	6.95	7.429	7.027	4.555	7.142	7.068	7.252	7.16	6.93	7.461	6.409	7.481	7.686	7.735	7.952	7.25	7.247	6.514	6.561	8.255	6.271	6.714	6.66	6.322	7.484	6.068
RFC5	11.396	10.495	10.004	11.303	11.209	10.668	10.608	11.455	10.587	10.533	10.518	9.839	10.05	11.219	10.542	9.567	10.435	11.383	11.431	11.086	10.806	11.31	10.198	11.416	12.479	11.969	9.834	11.486	11.849	10.48	10.611	11.075	11.73	10.934	10.881	11.169	11.241	11.851	11.43	11.234	12.198	11.218	10.463	11.023	9.68	10.861	10.104	10.577	10.998
REXO2	12.164	11.716	11.293	12.075	10.671	11.286	11.058	12.102	12.498	12.036	10.837	12.125	11.435	11.274	12.308	11.879	11.516	11.429	12.108	12.193	12.001	12.051	11.569	11.492	11.599	11.547	11.959	11.811	12.568	11.457	11.547	11.074	11.597	11.639	11.405	11.051	12.09	11.055	11.868	12.185	12.159	11.882	11.121	12.025	11.699	11.808	11.252	11.4	11.988
REXO1	6.837	3.293	2.907	6.327	6.075	4.406	4.638	5.027	4.892	3.828	4.868	3.202	5.354	4.76	4.044	3.561	5.689	4.285	4.991	3.926	3.621	5.044	4.828	4.53	2.787	3.858	4.104	4.823	5.875	6.119	5.113	4.833	3.511	3.787	4.036	3.433	4.209	4.35	6.539	4.536	4.678	4.044	4.873	5.794	4.096	5.385	2.945	5.638	6.246
RERG	10.621	7.053	8.27	8.165	5.687	7.608	7.041	6.007	8.264	5.678	7.269	11.332	6.926	7.239	6.322	6.542	6.397	5.76	7.237	6.883	9.847	6.441	5.479	8.23	10.635	7.125	8.004	6.984	7.199	8.573	7.493	7.613	7.67	7.485	8.75	7.775	6.601	3.655	6.794	8.753	7.147	8.044	7.794	7.61	8.683	5.933	3.472	7.195	8.963
RENBP	6.403	4.766	8.246	7.717	9.479	8.327	4.233	8.164	8.355	6.129	7.78	9.956	9.345	5.868	7.64	7.771	5.146	5.142	8.149	6.011	8.679	5.952	7.574	7.403	3.991	9.664	4.689	6.976	6.389	6.206	6.152	6.731	6.555	8.764	7.462	4.315	6.324	7.495	6.751	4.392	7.049	7.992	4.838	3.336	7.148	5.213	8.018	8.241	9.366
REM2	7.05	6.879	7.67	6.592	7.608	5.733	7.319	6.771	8.389	7.385	6.561	7.364	5.725	5.768	5.158	5.957	6.628	7.066	7.344	7.439	6.073	7.167	6.953	7.561	5.009	7.123	8.073	6.667	6.366	7.443	6.834	5.904	4.711	5.945	4.018	5.995	6.194	6.768	7.773	7.332	7.216	3.926	7.245	7.996	6.852	7.156	6.068	6.986	6.648
RELL1	10.594	11.19	11.611	10.814	10.071	9.718	11.223	10.933	9.932	10.695	10.813	12.097	11.153	10.347	8.531	10.115	10.408	9.764	10.383	10.646	11.536	9.405	10.022	9.742	10.214	11.182	9.785	10.884	9.636	10.66	9.921	9.703	11.645	10.581	11.222	10.844	10.152	10.489	9.514	11.298	10.671	10.546	10.867	10.016	10.347	10.16	10.341	10.423	10.587
REL	13.19	11.652	11.966	11.475	12.154	12.329	11.638	11.334	12.094	12.165	12.924	11.316	13.352	11.865	11.629	12.911	11.294	12.377	12.493	12.155	10.86	12.453	13.42	12.606	12.575	11.971	11.38	11.896	12.309	12.96	12.742	12.445	11.274	12.109	12.597	12.078	11.843	12.388	13.529	11.956	12.668	13.217	11.963	12.638	12.96	11.41	12.056	12.181	12.443
REG3G	6.018	7.406	7.029	4.121	4.322	6.547	6.931	7.425	6.556	6.632	5.802	7.197	6.238	7.303	4.621	5.752	7.092	6.943	4.336	6.654	5.89	5.744	6.714	5.031	6.397	4.036	3.104	5.109	5.838	5.489	7.802	5.833	7.194	3.459	7.631	6.679	5.1	7.02	6.194	6.801	6.307	4.358	6.703	6.123	6.562	4.873	5.986	6.225	3.485
REEP2	4.573	5.865	5.318	7.481	4.485	6.062	5.354	4.945	7.301	5.469	4.446	5.07	6.293	4.722	5.53	6.679	6.208	5.274	6.121	6.231	5.013	4.479	5.453	5.995	4.907	4.263	3.307	5.217	7.8	5.667	6.123	4.706	4.706	6.148	5.476	4.878	4.615	4.878	6.02	5.104	5.198	5.875	4.766	6.731	5.72	6.073	4.567	5.678	3.945
RDX	11.423	10.659	11.003	11.209	11.976	11.804	10.869	11.627	10.842	11.603	10.264	11.753	10.745	11.061	10.815	9.821	10.666	11.518	13.122	10.903	12.21	11.09	11.026	10.994	10.697	11.315	11.193	11.913	11.048	9.539	9.02	9.733	11.398	10.738	11.147	10.99	11.787	11.578	10.995	10.942	10.986	10.804	10.717	11.203	10.185	10.31	11.469	10.82	11.14
RDH5	8.002	5.655	7.883	7.874	7.618	7.038	8.061	6.874	6.951	6.259	7.552	8.26	6.773	5.469	7.291	5.109	7.27	8.085	6.904	7.889	8.883	7.306	7.446	8.131	6.07	8.118	8.394	7.571	7.264	7.988	5.931	8.218	7.87	8.275	6.988	6.71	8.15	8.39	7.894	7.549	7.863	8.115	8.313	8.287	7.734	7.953	7.128	7.734	7.202
RDH10	9.218	10.767	9.612	9.573	8.942	9.526	9.541	8.789	8.247	10.964	9.007	8.133	9.687	9.389	9.641	7.92	8.82	7.999	9.065	9.939	8.641	8.53	8.928	9.492	8.319	9.443	7.986	11.201	9.94	9.13	7.62	10.782	8.169	9.41	9.277	9.056	9.368	9.39	10.737	9.575	11.058	8.766	8.14	9.598	9.377	8.873	8.34	10.459	9.698
RD3	4.498	5.959	4.722	2.561	6.528	5.687	5.624	5.545	4.121	4.717	6.448	3.233	6.881	6.229	2.848	5.98	5.843	6.293	4.162	6.487	2.963	3.154	3.632	4.498	5.104	2.17	3.07	2.888	3.982	6.797	4.162	5.022	7.208	3.154	4.935	5.548	2.293	3.916	2.485	2.828	3.392	5.453	4.498	6.049	5.585	3.121	6.092	5.709	4.379
RCSD1	10.74	12.712	11.442	12.578	11.997	10.712	11.665	10.946	12.049	9.885	12.345	10.724	11.587	11.577	10.85	11.695	11.175	12.639	11.103	12.07	10.25	12.962	13.136	12.276	9.645	11.922	13.757	11.806	11.024	12.513	13.518	12.85	10.274	12.041	10.771	11.567	11.586	10.249	12.747	10.313	11.981	11.657	10.402	11.623	13.472	13.208	12.827	11.879	11.473
RCN1	10.754	10.883	11.348	10.418	10.54	10.607	10.943	10.96	10.664	10.326	10.539	11.025	10.259	10.437	9.678	9.449	10.523	9.714	10.501	10.404	11.915	9.849	9.464	10.132	11.151	10.854	10.27	10.777	8.558	10.707	10.958	9.598	11.569	10.638	12.11	10.934	10.322	10.762	9.421	10.802	10.424	10.798	10.588	9.721	9.342	9.983	9.642	10.52	11.193
RCAN2	8.041	8.617	8.276	7.422	6.564	6.425	8.049	7.7	7.834	7.067	9.033	9.763	9.743	7.655	6.272	7.435	7.614	6.544	7.925	7.227	10.237	7.693	7.872	7.466	7.921	8.449	7.264	8.295	6.363	8.087	7.617	7.129	10.594	7.915	8.959	7.424	7.52	7.667	6.326	9.126	8.277	7.929	7.348	6.733	6.93	7.487	9.671	7.281	8.277
RCAN1	10.633	8.799	9.307	10.105	10.136	9.996	8.676	9.181	10.109	9.199	9.252	9.846	9.475	7.825	9.459	8.27	8.321	9.185	12.325	11.122	10.524	10.394	9.55	9.943	9.453	9.463	9.666	10.133	10.006	9.528	9.549	9.339	10.046	8.736	9.977	8.869	10.009	8.98	9.326	10.067	9.55	10.717	9.673	9.302	9.386	10.1	10.143	9.678	11.024
RBPMS-AS1	7.524	5.909	6.802	5.998	5.914	7.163	7.039	7.202	6.2	7.88	7.205	6.703	7.477	6.553	5.096	7.138	6.932	6.789	4.315	4.329	7.5	5.678	3.878	6.879	7.017	6.133	4.358	7.254	5.479	8.016	7.961	5.597	5.763	7.15	5.725	7.598	7.269	5.768	5.517	6.647	6.414	5.489	3.609	5.833	6.789	5.902	6.336	6.685	3.954
RBPMS	10.514	9.452	9.981	8.893	7.854	9.398	9.351	8.971	9.367	7.981	9.186	10.82	8.892	7.947	7.247	7.716	8.548	8.306	10.26	8.511	12.091	9.517	8.766	9.219	9.382	9.146	9.223	8.957	7.796	9.723	8.775	7.952	10.254	9.338	10.333	9.173	9.479	8.825	8.364	10.4	9.055	10.064	9.814	8.908	9.555	6.864	8.741	9.136	9.226
RBP7	8.456	6.884	8.802	6.913	7.934	6.574	7.546	6.946	5.044	5.096	6.752	11.079	7.076	8.131	6.574	8.382	3.916	8.075	6.425	8.358	11.255	6.932	3.632	7.75	6.772	7.821	7.893	7.007	6.194	8.791	9.71	6.552	8.246	7.03	8.778	8.04	6.87	7.335	4.146	8.547	6.481	6.654	7.477	8.518	8.127	7.622	5.087	7.785	6.825
RBP5	10.623	9.25	10.35	9.164	9.607	8.216	10.3	8.638	8.184	4.776	10.823	10.87	10.14	8.155	7.76	8.716	6.562	8.212	8.733	7.645	5.392	8.253	8.957	9.596	7.923	9.683	5.567	10.169	9.193	4.766	4.511	8.536	5.914	10.204	5.652	9.406	9.855	7.894	9.964	8.665	9.342	9.426	9.357	8.692	9.513	7.142	9.737	9.85	9.809
RBP1	8.603	7.45	8.341	7.792	7.907	7.931	8.719	7.442	8.781	7.823	9.839	9.454	8.959	8.591	6.818	8.29	7.119	7.985	8.204	6.975	8.697	8.669	8.512	8.13	8.207	8.266	6.441	7.888	7.902	8.639	6.242	7.802	7.172	8.037	9.051	7.697	7.689	7.441	8.021	8.961	7.624	8.384	8.688	6.438	7.552	6.142	8.328	8.446	8.446
RBMS3-AS3	6.436	6.285	6.513	5.406	8.132	3.233	5.267	6.658	5.714	5.815	5.382	6.908	6.231	3.982	3.07	5.975	6.066	6.2	0.848	5.84	6.592	5.322	5.453	5.027	5.794	6.901	4.892	2.561	4.579	6.658	6.541	5.304	7.102	5.443	6.565	6.211	4.991	5.885	6.186	4.062	5.174	5.664	6.196	4.079	5.855	6.119	4.472	5.805	5.82
RBMS3	10.042	8.832	9.196	8.042	10.362	7.933	9.575	9.172	7.772	6.315	8.918	11.471	8.796	7.236	6.672	7.689	6.959	6.758	7.8	8.841	12.265	7.272	7.31	8.655	7.689	9.655	8.64	9.211	7.779	9.842	8.664	8.706	10.782	9.061	10.201	9.071	8.709	9.678	7.538	10.036	9.048	8.785	8.545	7.595	8.441	8.025	6.501	8.692	10.046
RBM47	11.361	9.847	10.489	10.993	11.497	10.437	10.772	11.146	10.272	11.063	10.012	11.39	10.122	10.331	9.535	9.981	10.125	10.073	12.025	9.787	10.349	9.876	10.291	10.855	11.324	11.87	9.823	10.819	10.776	9.345	9.129	10.025	10.532	10.51	11.267	10.662	11.02	11.178	9.46	11.327	10.634	10.441	10.946	9.884	9.843	9.256	10.623	10.819	10.477
RBM34	6.302	6.282	4.453	4.517	4.644	6.068	6.641	6.622	6.064	5.771	5.989	6.094	6.002	7.233	5.433	6.18	5.995	7.018	5.336	6.657	2.322	6.935	6.524	5.524	6.276	6.085	4.968	6.654	4.626	6.19	2.963	5.752	6.445	6.945	5.87	6.269	5.912	6.926	6.252	5.758	5.968	5.85	7.145	6.272	5.818	6.077	4.991	3.561	6.184
RBM12B	7.719	9.049	8.545	8.945	9.357	9.04	8.527	9.673	9.407	9.048	8.886	9.537	9.199	8.403	9.538	7.651	8.946	8.793	8.761	7.711	8.931	8.974	9.025	9.354	9.67	8.544	9.314	8.594	8.561	8.801	8.466	9.38	8.94	8.775	8.494	8.808	9.007	9.247	9.082	8.026	9.126	8.43	9.83	9.078	9.531	9.266	8.618	8.716	9.119
RBM11	5.88	5.293	6.604	5.472	6.809	5.206	6.106	6.338	5.379	4.802	5.618	7.343	5.594	6.156	4.977	0.848	4.833	7.022	5.113	3.954	3.459	4.897	5.053	6.068	5.931	5.873	4.873	3.991	1.138	7.504	6.16	2.982	4.479	2.322	6.561	4.194	6.242	6.172	6.244	5.585	6.728	5.561	4.755	5.812	6.213	5.075	5.789	6.318	5.924
RBFOX2	9.421	9.114	9.65	8.6	8.515	8.562	9.823	8.64	9.124	8.479	9.709	10.002	9.395	8.139	7.687	10.791	8.208	8.589	8.568	9.136	11.583	9.062	8.929	8.65	8.941	8.671	9.669	8.506	7.178	10.467	9.404	8.962	10.134	9.739	10.215	9.511	8.72	9.335	8.761	10.676	8.592	9.251	9.227	9.152	8.901	9.975	9.326	8.842	9.956
RBFOX1	6.552	8.625	7.756	7.083	7.472	6.9	7.739	8.053	7.303	7.958	7.935	8.784	7.096	8.31	6.811	8.052	8.267	8.425	8.024	7.607	8.655	5.781	6.269	7.484	7.973	7.127	7.676	6.828	7.543	9.303	8.527	7.702	9.431	7.414	8.115	7.947	5.588	8.277	6.389	7.459	6.601	6.733	7.481	8.142	7.194	8.08	7.184	7.954	6.375
RBFADN	7.37	8.06	7.595	7.158	6.525	6.955	8.246	7.817	7.049	7.152	5.792	7.922	7.074	7.436	6.642	5.409	7.779	6.425	6.311	7.511	8.332	6.304	6.565	4.717	7.05	7.074	8.077	6.217	6.713	8.485	8.411	7.195	8.207	7.314	8.507	7.859	7.22	7.865	5.285	7.607	6.603	7.084	7.736	7.317	7.326	7.018	6.641	6.667	7.167
RBAK	5.263	7.777	7.154	7.958	7.249	6.519	7.422	6.607	6.904	7.481	7.445	7.341	7.913	7.597	6.955	5.995	7.796	7.972	6.844	2.07	6.265	7.016	7.12	6.329	6.327	5.873	7.378	7.121	7.45	5.65	7.01	8.022	6.3	6.855	5.897	6.044	6.977	3.202	6.468	6.598	5.621	6.28	6.375	7.154	6.492	7.201	7.68	6.678	7.224
RAVER2	4.755	2.744	7.654	8.245	7.474	7.766	5.561	7.006	3.35	6.958	7.199	7.735	3.711	6	7.454	6.471	7.372	8.16	5.358	8.289	8.156	6.04	1.766	7.789	3.365	6.601	6.254	7.062	7.132	5.19	7.522	3.536	5.935	4.35	5.921	6.32	6.123	3.609	4.812	8.728	6.886	3.365	5.722	7.579	3.632	5.083	4.706	5.436	4.776
RASSF8-AS1	7.268	7.756	6.926	5.966	6.37	6.771	6.451	8.129	6.04	4.385	6.07	8.112	5.582	7.12	1.632	4.096	6.009	5.678	6.55	6.66	9.195	5.456	4.968	6.166	5.95	7.647	6.202	6.077	5.354	6.645	5.968	4.75	8.428	6.762	7.753	5.347	4.863	6.317	6.144	6.52	5.53	6.418	5.576	5.585	5.94	4.225	4.781	5.843	6.863
RASSF8	7.949	7.986	7.913	7.513	7.645	7.513	7.43	8.911	6.872	7.041	7.746	8.334	6.897	7.792	5.973	6.373	7.585	7.475	7.646	7.126	9.245	7.178	6.903	7.82	7.141	7.769	7.33	7.286	6.113	7.52	5.096	5.81	8.751	6.665	8.511	7.172	7.039	7.715	7.236	8.194	6.784	7.72	6.946	6.565	6.932	7.055	6.759	5.8	7.622
RASSF4	11.914	12.188	11.745	11.446	12.531	11.545	12.702	12.993	10.891	11.623	11.838	10.766	11.632	12.85	10.933	11.621	11.732	9.928	12.518	12.209	11.798	11.753	11.436	11.638	12.004	12.963	8.424	12.494	11.242	9.619	10.135	11.202	12.228	12.789	12.238	12.245	12.139	12.214	10.888	10.548	11.088	11.897	12.159	10.733	11.412	10.579	12.275	12.334	12.266
RASL12	8.921	8.355	9.015	7.22	7.448	7.422	8.243	8.376	7.933	7.862	8.601	8.876	8.286	8.74	6.925	7.882	8.365	8.022	7.464	8.248	10.078	7.619	7.75	8.284	7.746	7.766	7.355	7.632	7.414	8.81	8.508	7.518	8.793	8.469	8.673	8.569	6.582	8.895	7.501	8.643	7.463	8.43	7.79	7.325	7.802	6.768	7.662	7.646	8.347
RASIP1	8.882	7.295	9.243	7.781	7.691	6.784	7.859	7.82	7.837	7.803	7.713	10.835	7.583	7.254	7.163	7.981	7.97	7.81	7.529	7.61	10.608	7.272	7.211	7.43	7	8.33	7.868	6.687	6.845	8.526	7.743	7.352	8.562	8.243	9.026	7.913	7.566	7.581	6.597	8.971	7.928	8.093	5.706	7.484	8.015	7.378	7.161	8.145	7.846
RASGRP2	8.355	9.775	11.212	9.802	10.735	8.919	9.651	9.308	10.662	8.553	6.875	10.369	8.375	8.339	9.666	11.19	8.65	11.244	8.185	9.855	8.738	10.502	9.336	10.494	6.57	8.903	12.199	9.859	7.211	9.893	11.029	10.011	8.181	8.32	8.566	8.255	9.993	9.296	11.411	8.816	10.339	9.168	8.037	9.687	11.058	10.766	9.013	10.469	10.902
RASGRF2	8.075	7.212	8.369	9.172	8.053	7.417	8.482	6.908	7.036	5.555	6.053	8.334	7.057	8.409	6.513	6.178	8.481	6.327	6.969	8.61	10.553	7.031	6.727	7.204	9.687	8.032	6.542	7.242	6.724	8.824	7.033	7.509	8.416	8.65	8.76	8.825	8.157	7.86	8.229	8.354	7.925	7.255	7.823	7.97	6.285	5.689	5.828	8.225	7.904
RASGEF1A	8.207	8.267	9.191	8.318	8.764	7.027	9.094	9.339	3.585	7.936	7.933	7.175	8.449	7.884	8.145	6.418	8.568	6.075	8.145	7.78	6.397	7.22	6.838	8.551	8.18	10.086	5.209	9.501	8.659	6.618	7.002	8.495	8.676	7.696	7.232	7.766	8.801	8.064	8.03	8.216	9.966	8.379	7.526	8.397	7.121	5.209	8.335	9.642	9.782
RASAL2	8.384	8.091	7.981	6.267	7.712	7.642	8.464	8.021	7.94	7.963	8.563	9.352	7.728	8.271	6.109	7.637	7.09	6.743	8.352	7.354	10.203	7.343	7.595	7.047	8.014	8.42	6.397	7.698	8.757	7.725	6.516	6.71	9.581	8.102	9.245	8.353	6.779	7.781	6.685	9.258	6.937	7.877	8.055	6.35	7.138	7.148	8.214	8.288	8.444
RARS	10.609	10.366	10.812	11.632	11.25	11.137	10.054	11.05	10.769	11.378	11.078	10.496	11.597	11.241	12.183	10.903	10.939	11.281	12.438	11.216	10.839	12.361	11.161	12.832	11.15	11.631	10.023	11.558	11.461	10.798	10.686	11.198	10.915	12.039	11.095	10.534	12.095	10.834	11.416	10.914	12.282	11.996	10.872	12.038	10.964	11.051	11.309	10.533	11.208
RARRES3	10.773	9.381	11.361	10.399	11.744	10.409	11.946	12.183	9.852	11.173	10.09	10.76	9.758	11.846	9.016	8.733	11.614	10.153	11.447	11.545	9.789	9.985	10.064	11.215	10.116	12.131	10.578	12.082	10.676	10.106	9.966	11.815	12.106	10.014	11.518	10.984	11.717	12.297	9.849	10.472	11.173	11.03	10.571	10.482	9.129	10.383	9.204	11.137	11.495
RARRES2	11.994	12.398	10.485	9.453	10.94	10.192	11.791	10.168	10.148	8.009	12.773	10.497	11.505	9.339	9.111	11.185	9.509	8.735	10.884	9.46	12.592	9.789	11.105	9.913	9.867	10.776	8.579	10.894	11.34	8.619	9.06	8.951	11.363	12.403	11.543	11.107	10.655	10.023	10.917	9.251	9.478	11.455	11.434	8.812	11.996	8.196	10.823	10.825	12.619
RARRES1	13.102	9.881	9.856	9.465	11.472	10.148	10.966	12.055	9.466	11.205	9.984	8.002	11.191	12.878	10.75	10.333	9.639	10.036	11.283	11.129	9.336	10.423	11.069	10.556	11.17	11.896	11.431	11.245	11.304	11.259	10.488	10.012	12.444	11.182	12.175	10.395	10.506	10.976	9.629	10.793	9.161	11.235	11.555	9.807	10.747	10.639	10.548	10.402	12.313
RARB	8.777	9.352	9.068	7.821	7.632	8.225	9.357	8.763	7.429	8.525	8.643	9.161	8.292	8.359	7.65	8.119	8.109	8.345	7.126	8.428	8.112	7.818	7.291	7.705	8.559	7.612	7.809	8.33	5.725	8.96	7.111	7.869	9.135	8.559	8.602	8.766	8.172	8.737	7.337	8.388	7.524	8.839	8.431	7.263	7.943	7.055	8.729	8.438	9.173
RARA-AS1	7.68	8.009	8.425	7.021	7.435	6.755	7.378	7.579	6.391	7.493	7.008	8.867	6.88	7.83	6.033	8.048	7.884	7.784	7.445	7.975	8.683	7.237	7.115	7.527	7.097	7.485	7.714	7.219	7.547	8.29	8.002	7.493	8.028	6.77	8.029	7.639	6.637	7.847	7.318	7.698	6.919	7.086	7.423	4.959	7.204	6.571	5.728	7.743	7.385
RAPH1	9.986	9.875	8.9	8.901	9.132	7.957	9.981	8.542	7.635	7.666	9.034	12.86	11.341	8.211	7.186	9.04	7.876	7.755	7.717	8.91	11.594	8.08	7.437	8.893	9.448	9.304	7.916	8.669	7.481	10.42	8.734	9.642	11.033	9.242	10.599	12.057	8.826	8.708	8.168	10.408	9.544	9.523	10.492	8.386	9.454	9.259	8.462	9.094	9.544
RAPGEF4-AS1	5.436	7.304	7.286	6.409	6.102	5.8	6.644	6.135	5.624	4.511	6.528	7.198	6.098	5.875	6.098	3.536	6.989	6.776	5.492	7.181	4.285	3.293	3.053	4.807	6.779	6.691	5.95	5.928	5.603	6.82	7.902	5.42	7.838	6.763	6.932	6.874	5.307	6.242	5.096	6.787	5.794	6.32	7.146	6.43	6.117	6.685	6.238	5.018	6.188
RANBP17	5.092	6.073	6.944	4.838	7.427	6.459	7.703	7.127	5.618	5.492	7.093	7.427	5.43	7.717	5.975	5.558	6.233	6.7	4.954	7.43	7.499	4.848	6.629	5.083	7.739	5.991	4.926	7.25	7.572	7.619	6.219	6.464	7.263	7.271	7.416	7.618	5.259	6.49	4.466	7.091	5.585	6.121	7.33	6.833	7.28	6.607	4.603	5.274	7.18
RAMP3	8.708	9.33	10.36	8.433	8.606	7.075	9.484	8.639	9.379	8.018	8.504	9.152	8.929	8.228	7.909	8.552	8.988	8.533	7.017	8.209	10.765	8.234	7.251	8.811	8.801	8.997	5.573	8.992	6.783	8.339	7.897	8.568	9.024	9.304	8.938	7.385	9.247	9.529	8.93	8.91	8.967	8.284	8.3	7.93	8.036	7.784	7.323	9.233	8.018
RAMP2	7.6	6.912	8.757	7.688	8.483	7.337	3.963	5.888	8.195	4.293	7.489	8.924	7.577	6.077	7.857	7.317	8.532	4.591	7.716	4.907	10.002	7.226	7.42	8.3	3.838	7.259	5.638	6.042	7.1	6.384	4.138	4.902	6.051	7.967	6.379	5.392	6.61	6.259	4.433	8.428	5.524	6.925	5.695	8.136	6.06	6.514	7.337	7.61	7.416
RALGPS2	10.51	13.213	10.943	11.717	12.62	12.022	9.954	8.818	11.537	10.706	12.844	8.546	11.9	11.422	11.173	12.296	10.47	10.533	11.452	11.653	7.904	12.193	10.346	11.345	10.612	10.498	12.716	11.271	10.534	12.269	13.168	12.481	9.052	10.452	10.717	10.447	10.821	10.765	11.883	10.076	10.81	11.398	10.903	12.039	12.24	12.958	11.936	12.839	11.041
RALGDS	11.172	10.606	11.059	9.561	11.218	10.427	11.136	11.378	9.674	10.169	10.71	10.715	10.653	9.962	8.972	11.16	10.9	9.893	11.021	9.948	11.886	10.3	10.506	10.567	11.072	11.95	11.038	10.715	10.395	10.592	9.951	10.355	11.54	11.859	10.996	10.32	10.285	11.124	10.979	10.732	11.13	11.181	10.466	10.237	10.521	9.172	10.147	11.611	11.534
RAI2	8.965	8.362	8.586	6.638	8.336	2.888	8.847	7.805	7.82	7.164	7.615	7.957	9.227	7.814	4.94	6.891	8.586	5.194	3.868	10.305	9.476	7.59	7.163	9.291	7.36	8.487	7.707	8.199	5.492	8.297	8.268	7.968	9.122	7.796	8.246	7.191	7.883	4.524	8.414	9.822	8.351	8.48	8.399	9.709	8.671	4.154	6.576	8.486	8.488
RAI14	11.134	9.662	9.37	8.661	7.961	9.428	9.362	8.083	9.724	9.578	9.732	11.693	8.874	9.161	8.569	8.272	8.233	10.561	9.984	7.379	10.371	9.606	9.632	8.721	9.583	8.457	7.907	9.451	7.509	8.555	4.802	7.886	8.975	9.774	9.549	8.995	10.397	8.94	8.63	10.27	9.295	9.895	9.483	8.279	9.954	7.719	10.231	8.927	11.173
RADIL	5.263	5.154	6.55	5.453	4.621	6.99	4.945	4.755	6.131	4.873	5.655	5.485	8.372	7.619	6.37	5.741	6.174	6.85	7.869	5.236	8.405	6.998	6.955	7.665	6.436	3.154	6.545	6.721	5.536	7.617	4.567	4.95	7.066	8.561	6.909	5.133	6.679	6.685	5.225	5.42	4.555	3.991	8.126	7.028	7.343	5.843	4.638	4.505	6.988
RAD51D	7.443	8.397	8.728	7.721	7.814	7.267	8.291	8.017	6.955	8.802	7.414	8.259	7.866	7.926	8.677	7.66	8.515	8.375	7.051	7.078	7.188	7.579	7.429	8.082	7.326	7.529	7.746	7.453	7.45	8.373	7.617	7.569	7.096	7.087	7.34	8.035	8.073	6.998	7.319	7.653	7.07	7.431	7.662	7.435	7.326	7.696	7.047	8.116	7.62
RAD23B	12.465	11.778	12.13	12.351	11.83	12.482	11.856	11.809	12.2	12.044	12.091	11.635	12.811	11.687	12.023	11.974	12.11	12.231	12.485	12.227	11.008	12.036	12.439	11.428	12.178	11.899	11.865	11.859	12.513	11.563	10.724	12.351	12.005	11.97	12.547	11.958	12.419	11.905	12.504	12.135	12.2	12.46	11.664	12.637	11.975	12.498	12.47	11.245	11.856
RABEPK	9.092	9.221	9.317	10.491	9.679	9.191	9.772	8.824	9.062	10.067	9.966	8.451	9.885	9.779	9.14	9.728	8.839	9.011	10.146	10.281	9.433	9.842	10.129	9.946	9.93	9.361	9.369	9.938	9.878	9.225	9.114	9.313	9.318	9.112	9.405	9.435	10.277	8.693	10.041	9.827	9.747	9.259	9.057	10.884	9.311	9.328	10.059	9.405	9.189
RAB6A	6.226	7.3805	6.708	6.758	7.7545	6.97	6.3205	6.4725	7.464	6.894	6.855	7.1275	6.9225	5.6475	7.7145	5.6125	5.442	6.44	7.4985	5.7165	7.0535	6.937	6.783	7.092	6.395	7.18	6.308	6.975	6.5635	5.066	5.5545	7.036	5.8235	5.8855	5.7795	6.697	6.97	6.6275	6.6665	6.08	6.3395	6.402	7.2875	6.426	6.1755	6.5775	5.7965	7.75	5.855
RAB42	10.75	9.857	9.776	9.552	10.027	9.01	9.472	9.707	8.356	9.79	9.037	8.996	9.737	10.505	9.287	10.055	9.369	10.055	8.952	10.033	9.642	8.614	8.843	9.664	9.544	10.436	8.766	9.797	10.714	9.617	9.468	9.487	10.061	10.376	9.653	9.256	9.705	9.757	9.45	8.887	10.038	8.981	10.01	9.981	10.225	8.988	9.159	9.022	8.97
RAB40B	6.559	6.329	5.121	6.32	7.332	6.53	5.731	5.612	8.095	4.667	5.075	6.966	5.087	4.873	5.527	7.076	6.096	7.615	4.991	4.935	8.087	6.368	6	6.787	3.392	7.79	7.239	7.08	6.657	7.646	7.212	6.736	7.993	7.732	4.802	5.013	3.848	7.105	3.202	8.165	5.629	5.358	5.973	6.703	6.252	7.192	5.959	7.124	6.456
RAB3GAP2	6.349	7.361	3.667	2.35	5.945	6.773	5.828	5.524	7.118	7.106	6.2	5.959	7.066	6.833	6.692	5.296	5.973	3.621	6.06	4.95	3.07	6.834	6.28	5.9	7.026	6.121	7.213	5.7	6.998	6.431	3.406	6.974	7.12	7.197	6.629	7.031	4.027	8.049	7.862	6.022	6.433	6.036	8.471	6.49	6.217	3.498	6.162	7.171	6.771
RAB38	5.142	7.816	8.086	3.217	7.705	6.896	7.629	8.612	6.135	7.601	7.944	7.499	7.262	4.626	6.17	6.927	7.603	5.233	7.465	7.369	5.17	4.385	7.016	8.167	7.092	6.342	4.35	7.635	4.293	4.94	5.206	7.003	7.238	6.553	5.989	7.166	7.666	9.148	6.031	9.245	8.44	5.773	6.658	7.134	4.271	5.928	6.744	7.636	7.068
RAB37	9.384	7.39	8.934	6.174	7.951	6.604	8.902	7.472	6.796	6.888	6.315	8.797	6.556	7.303	6.246	7.948	7.912	6.379	7.131	7.844	7.475	7.139	7.006	8.265	6.637	9.964	9.598	8.64	8.461	8.55	8.59	9.174	7.877	7.493	7.107	8.011	7.522	8.598	7.802	7.133	8.898	8.257	7.476	6.609	6.267	6.733	5.687	9.306	8.001
RAB32	9.864	9.874	9.469	9.611	10.16	9.609	10.465	10.229	8.763	10.037	10.307	11.223	9.849	10.632	8.376	9.957	10.162	9.393	9.842	9.705	10.476	9.489	9.452	9.651	10.097	10.951	7.998	10.149	8.947	9.864	8.401	9.543	10.285	9.724	10.583	9.777	9.802	10.406	9.524	9.592	9.411	9.949	9.931	9.31	9.684	8.945	9.915	10.197	9.675
RAB31	12.684	10.144	10.882	10.177	11.101	10.957	11.622	12.074	10.254	11.826	10.852	11.673	10.9	11.284	10.684	9.549	11.377	11.459	11.771	10.747	12.974	10.661	11.234	10.758	12.271	12.319	8.875	11.263	10.126	11.398	9.732	10.914	12.047	10.496	12.177	11.887	10.858	12.336	9.422	10.965	11.479	11.838	11.557	10.22	10.313	9.85	11.199	10.742	11.847
RAB30	10.166	10.505	9.429	9.573	10.134	11.098	8.889	8.823	10.64	9.748	9.748	7.317	10.274	10.61	11.425	10.473	10.26	9.617	9.095	10.643	9.568	11.209	8.914	10.748	9.115	9.948	9.925	9.35	10.773	10.206	10.121	10.103	9.701	10.273	8.546	8.047	10.766	9.311	11.141	9.297	9.587	10.643	8.566	10.223	10.77	9.583	9.914	9.32	9.194
RAB29	11.482	12.058	11.662	12.011	12.721	11.905	11.686	12.724	13.702	13.276	10.175	10.621	10.201	13.084	14.079	10.406	11.762	11.909	12.431	11.259	10.351	13.636	12.332	11.695	12.414	12.699	9.911	12.225	11.415	10.827	10.441	10.886	10.772	11.19	11.349	11.745	13.388	12.293	11.899	10.216	12.123	11.426	10.66	11.402	11.387	8.939	10.148	12.166	12.13
RAB25	2.459	3.711	6.513	10.47	9.012	11.161	5.049	11.083	2.787	7.57	9.487	6.229	11.493	6.859	10.808	4.24	7.867	12.09	7.792	4.781	6.935	5.326	3.524	5.182	2.202	5.45	7.414	7.832	2.678	9.833	7.998	11.053	9.282	11.845	5.476	3.766	10.717	4.695	6.675	11.672	10.377	4.413	9.995	8.488	2.561	4.511	2.293	6.261	6.304
RAB23	9.21	9.763	8.863	8.973	8.718	8.898	8.875	8.961	8.446	8.883	9.876	8.659	8.294	8.696	9.081	8.372	9.433	8.216	8.205	8.798	9.992	8.959	8.316	8.481	9.482	7.269	8.882	9.099	8.763	9.403	8.373	8.086	9.521	8.233	9.715	9.409	8.904	8.794	8.918	9.193	8.493	8.996	9.785	9.346	8.796	9.547	8.647	8.439	10.173
RAB20	11.744	9.794	10.247	9.809	10.848	10.417	10.722	11.087	9.426	10.682	10.392	11.944	10.485	11.193	9.934	10.548	10.576	9.406	11.363	10.84	10.014	10.195	10.635	10.246	10.365	12.298	8.58	11.01	10.93	10.08	8.667	10.136	11.169	10.265	10.334	10.599	10.495	11.275	10.645	9.167	10.117	11.721	10.866	9.769	10.893	8.807	10.419	10.804	11.032
RAB1A	14.832	13.46	13.355	13.714	13.827	13.916	13.821	13.71	13.636	14.107	13.636	13.086	14.159	13.911	13.958	12.901	13.373	13.811	14.251	13.753	14.189	13.901	14.673	13.806	14.026	14.441	13.311	14.428	14.094	13.364	12.552	13.885	13.93	13.525	13.935	13.914	14.218	14.29	14.056	14.047	14.336	13.969	13.926	13.671	14.012	13.79	14.084	14.39	14.227
RAB15	8.005	9.08	9.507	9.268	9.145	7.565	7.685	7.827	8.385	8.467	6.579	8.566	6.953	7.994	8.801	9.846	10.595	8.944	8.044	10.565	9.04	8.289	8.389	8.678	10.611	8.365	7.177	8.43	7.715	9.182	7.601	8.733	9.57	8.742	8.899	9.137	8.254	8.741	8.623	7.891	8.074	8.124	9.101	10.306	11.053	7.152	6.455	7.999	8.382
RAB13	12.168	12.151	10.975	11.248	11.253	12.173	11.255	12.109	11.134	10.921	11.867	11.576	11.422	10.8	10.286	11.782	9.344	10.484	13.152	11.594	13.051	11.844	11.823	10.512	12.649	11.905	10.743	12.345	10.541	11.461	10.984	10.253	13.231	11.753	11.93	11.71	11.152	12.31	11.084	12.214	11.376	12.19	11.71	10.165	11.641	10.07	12.271	11.754	12.012
RAB11FIP4	7.737	7.376	8.138	6.252	6.825	6.703	8.148	7.252	3.365	6.809	3.828	6.291	7.653	6.647	6.96	7.08	6.517	6.354	8.156	6.562	4.76	7.334	5.567	7.008	8.008	7.807	9.087	6.754	6.904	9.148	9.006	8.417	6.872	7.777	6.881	8.086	6.1	8.175	8.585	6.558	7.836	6.842	7.455	6.888	9.089	8.672	8.167	8.261	7.101
RAB11FIP3	10.588	10.237	10.314	9.483	9.385	9.772	10.503	9.939	9.365	10.148	9.126	11.011	9.921	9.112	9.173	10.116	9.998	9.705	10.17	10.449	11.721	10.908	10.498	10.862	11.701	10.77	11.744	10.97	9.379	11.493	11.039	9.202	11.407	9.915	11.029	10.552	9.699	10.675	10.646	10.925	10.657	10.49	9.913	10.075	10.884	10.654	10.018	10.122	10.046
RAB11FIP1	11.119	10.455	9.659	10.518	11.984	12.032	10.375	11.127	10.374	10.593	11.305	10.472	11.917	9.78	10.304	11.366	10.471	11.541	10.471	11.051	8.594	10.264	9.9	10.436	10.296	11.468	9.675	10.795	11.952	9.808	9.156	11.482	10.374	11.226	10.253	10.991	10.081	9.911	10.966	11.621	11.88	11.506	11.118	10.059	10.085	8.212	10.491	11.797	10.438
R3HCC1L	7.594	6.196	7.039	7.812	7.691	7.64	7.496	3.954	7.455	7.901	6.816	7.02	7.34	6.794	8.076	6.397	6.965	7.636	7.022	6.76	4.202	7.978	7.422	7.746	6.121	6.538	6.695	7.221	6.695	4.717	4.536	8.419	1.766	6.539	3.807	7.886	7.686	4.217	7.02	6.125	6.456	6.989	8.105	7.532	6.716	7.842	8.111	7.396	7.592
QRSL1	10.192	9.039	10.363	10.712	10.244	10.496	9.816	9.051	11.3	9.586	11.559	9.379	9.542	10.451	10.522	11.09	9.864	11.969	10.493	9.789	9.069	10.099	8.783	10.288	11.347	9.489	11.04	9.966	11.805	10.222	11.033	11.506	8.893	9.975	9.918	11.662	10.274	9.718	12.185	9.269	11.169	9.952	10.093	12.084	10.284	12.742	11.482	10.232	11.151
QPRT	8.334	7.339	8.407	4.766	7.618	5.42	7.925	6.394	8.317	6.792	7.936	9.065	8.738	5.741	4.873	8.761	7.67	6.029	7.672	4.689	7.957	7.422	6.939	7.451	7.774	8.27	7.79	8.306	8.46	5.895	5.368	8.237	5.53	8.003	8.811	6.695	8.157	8.094	8.06	4.372	7.519	7.239	8.391	6.867	7.974	4.293	7.172	7.379	7.641
QDPR	10.097	9.496	9.744	10.721	10.639	10.318	9.113	10.298	11.24	10.243	10.686	9.32	10.481	9.941	10.52	10.248	10.271	9.242	10.1	10.766	10.199	10.275	10.082	10.622	9.612	10.382	10.594	10.279	10.402	10.001	9.985	9.48	9.587	9.411	9.07	9.114	10.35	9.278	9.969	10.375	10.572	9.739	9.692	10.336	9.799	10.114	10.463	9.923	9.904
PYGL	8.921	8.049	9.146	8.56	8.644	9.168	8.466	8.907	8.055	8.466	6.985	10.71	8.069	9.196	7.929	8.253	8.372	8.284	9.794	9.5	9.908	8.028	7.764	8.385	8.487	9.008	10.447	8.802	8.265	7.987	8.701	8.297	9.29	8.124	9.464	8.528	8.25	8.852	7.706	9.419	8.078	8.643	8.673	8.457	7.508	8.608	8.167	8.098	8.698
PYGB	5.443	7.986	7.627	5.511	4.113	5.733	6.647	6.855	5.621	7.36	6.805	7.554	5.166	7.208	5.938	5.178	7.589	6.667	6.463	4.35	6.322	3.217	6.098	5.722	7.039	5.597	3.536	5.213	6.828	7.675	7.758	5.259	7.602	6.693	5.117	7.177	6.466	7.51	5.194	5.977	4.044	4.315	7.202	4.916	5.921	5.066	3.828	6.788	5.498
PYCARDOS	7.646	7.755	6.728	6.904	7.087	3.818	6.256	5.664	5.672	4.567	3.711	7.228	6.787	5.779	5.684	8.321	7.343	8.682	4.94	5.04	7.18	6.547	7.444	7.153	5.267	7.332	7.933	4.248	4.802	8.066	7.542	4.285	7.668	7.113	6.272	7.662	6.657	7.318	7.023	4.848	7.574	6.17	6.492	4.744	4.888	6.011	3.916	7.456	7.612
PXT1	6.085	6.901	7.139	5.087	5.781	5.536	6.436	3.991	5.542	6.65	6.009	6.511	5.692	7.175	5.489	7.143	6.342	7.45	3.293	6.156	5.311	4.285	2.138	4.186	3.776	5.267	6.242	3.609	5.945	7.45	6.34	4.256	6.687	6.347	4.186	6.562	4.626	5.45	2.263	5.961	5.336	6.135	5.406	4.931	6.162	5.075	6.036	6.295	5.236
PXN-AS1	7.06	7.022	6.495	7.482	3.392	6.71	7.027	6.029	7.592	7.634	6.029	3.053	6.104	8.159	6.958	7.015	4.921	6.993	6.354	8.201	3.263	7.61	5.7	7.537	7.056	5.938	5.926	5.892	7.567	7.256	6.994	6.883	4	7.443	5.027	6.096	4.162	3.433	5.928	6.853	7.436	5.343	5.233	7.265	6.135	5.792	7.424	2.945	3.446
PXN	9.046	9.685	9.767	8.945	9.317	8.727	9.214	9.271	7.536	9.577	9.494	10.659	8.75	9.68	8.295	9.099	9.292	8.998	9.599	8.745	10.102	8.997	8.771	8.693	9.135	10.146	8.511	8.929	8.293	9.502	9.08	9.269	9.759	8.48	9.859	9.093	9.065	9.21	8.844	9.413	8.467	9.219	9.491	8.851	8.99	8.542	8.66	9.418	9.153
PXK	9.684	11.502	10.168	11.323	10.593	11.68	10.376	9.29	10.567	10.681	12.568	9.073	10.65	11.467	10.53	11.403	11.561	10.772	10.573	10.508	9.517	11.459	11.296	10.583	10.561	9.552	11.761	10.594	11.097	9.98	10.246	11.563	9.913	11.02	10.245	11.479	9.382	10.118	12.142	9.273	9.003	10.924	10.367	11.598	11.558	11.271	10.958	10.885	10.406
PXDC1	9.76	8.934	9.274	8.312	9.693	8.812	9.234	9.411	8.421	9.078	9.373	9.989	8.967	9.217	8.021	8.692	8.852	8.712	9.343	9.006	10.967	8.462	10.169	8.772	9.678	10.403	8.383	9.296	8.927	8.785	8.772	9.896	9.344	9.78	10.362	10.355	9.147	10.598	8.283	10.164	9.101	9.412	9.674	8.84	8.749	8.408	9.051	9.916	10.005
PVRL2	9.2	9.17	10.861	8.52	8.904	8.583	9.235	9.165	8.948	8.902	8.377	9.892	8.391	9.003	7.825	8.95	8.833	8.635	9.475	8.882	9.943	8.91	8.796	8.512	8.652	9.419	7.061	8.509	8.086	8.238	8.932	8.23	9.223	9.077	9.391	8.592	8.457	9.41	8.092	9.279	8.388	9.349	8.964	7.772	8.245	7.746	8.995	11.14	9.248
PUSL1	8.128	7.931	9.082	8.115	7.131	7.704	7.726	9.042	7.463	8.483	7.909	7.528	6.2	8.244	8.041	9.299	8.738	9.465	7.927	9.067	8.938	9.132	7.545	9.094	7.947	8.45	9.377	7.391	7.918	8.505	8.375	8.054	7.682	8.046	7.968	8.375	8.235	7.809	7.632	8.945	8.413	8.01	7.593	8.475	8.085	8.471	8.621	7.835	7.878
PURB	6.586	6.728	6.968	6.387	6.52	6.687	6.552	6.597	7.081	4.833	6.514	6.616	6.681	7.169	6.438	5.146	6.158	7.178	6.464	6.178	6.394	4.883	3.982	4.24	5.591	5.87	7.277	6.7	3.036	8.443	7.662	4.838	4.912	5.647	6.661	5.963	5.336	7.413	6.223	6.098	6.619	5.82	6.548	5.82	5.878	6.418	6.117	5.375	3.406
PTTG1IP	12.729	11.769	12.059	11.816	12.228	11.695	12.432	12.412	11.775	11.913	12.454	12.752	11.907	11.804	11.63	11.393	11.428	11.464	12.619	11.89	13.131	12.038	12.52	11.371	12.186	12.542	11.812	12.31	11.939	11.679	11.335	12.118	12.337	12.667	12.651	11.935	12.425	12.662	12.025	12.639	12.23	12.544	12.958	11.925	11.621	11.57	12.695	12.217	12.842
PTRF	11.017	9.946	10.883	9.269	9.07	9.766	10.514	9.722	10.605	9.103	10.388	12.751	9.898	9.036	8.543	9.885	9.735	9.159	10.299	9.819	12.778	9.847	9.878	9.462	9.401	10.401	9.36	9.696	8.243	10.937	9.108	9.419	11.852	11.113	11.976	10.289	9.031	10.286	9.04	11.708	9.837	10.939	10.891	9.915	9.788	10.143	9.713	9.638	11.31
[truncated: 3,412 more rows]
[truncated: 24 more columns]
