# Supplementary material for: Gene set-based identification of two immune subtypes of diffuse large B cell lymphoma for guiding immune checkpoint blocking therapy
Source: Front Genet. 2022 Oct 7;13:1000460. doi: 10.3389/fgene.2022.1000460 (PMC9585251; doi:10.3389/fgene.2022.1000460)
Supplement: Supplementary file 14 [file Table11.XLSX]

## Sheet: Supplementary Table 18
ID	Y1	Y2	Z
GSM274895	2.89731	1.34629	2.18561
GSM274896	1.28902	1.16	1.0286
GSM274897	1.14414	1.28038	0.938119
GSM274898	-1.73493	0.804543	-1.14737
GSM274899	-2.94755	0.0684687	-2.07941
GSM274900	-5.26312	0.676355	-3.65746
GSM274901	-1.00581	0.304783	-0.681375
GSM274902	-4.82234	0.290078	-3.38419
GSM274903	-0.97522	0.435079	-0.646666
GSM274904	0.238586	1.62123	0.331319
GSM274905	0.391756	1.04023	0.381517
GSM274906	-0.211389	1.1466	-0.0347316
GSM274907	-1.37533	1.09942	-0.863295
GSM274908	-2.51013	0.957298	-1.68075
GSM274909	1.63535	1.33599	1.29137
GSM274910	-1.11611	0.791039	-0.710718
GSM274911	-0.0234	0.594816	0.043038
GSM274912	-0.519097	1.02441	-0.264771
GSM274913	2.02564	1.31522	1.56553
GSM274914	-0.352278	0.677661	-0.181441
GSM274915	0.695578	0.678669	0.560333
GSM274916	-4.39316	0.771501	-3.03217
GSM274917	-4.40237	1.12692	-3.00308
GSM274918	0.0134774	1.00207	0.109947
GSM274919	0.960957	1.21573	0.801982
GSM274920	-1.42616	0.720589	-0.937235
GSM274921	-1.27835	1.05527	-0.799077
GSM274922	-2.69224	0.8632	-1.81908
GSM274923	3.0791	1.15125	2.29474
GSM274924	2.52739	1.27307	1.91645
GSM274925	-1.81529	0.629935	-1.22174
GSM274926	1.3993	0.897382	1.08034
GSM274927	3.75473	0.861428	2.74391
GSM274928	0.779447	1.31146	0.683101
GSM274929	-2.39618	0.36695	-1.65925
GSM274930	-3.34348	0.196272	-2.34685
GSM274931	2.00154	0.798027	1.49665
GSM274932	-2.96278	0.697839	-2.02713
GSM274933	4.30141	1.75279	3.22016
GSM274934	3.9733	0.850087	2.89748
GSM274935	0.927739	0.711043	0.7279
GSM274936	2.48099	1.31714	1.88803
GSM274937	0.251596	1.11063	0.289365
GSM274938	1.50442	1.5255	1.21768
GSM274939	0.715681	1.16733	0.623525
GSM274940	-2.59044	0.496689	-1.78375
GSM274941	1.8611	1.40043	1.45761
GSM274942	-3.14822	0.313763	-2.19687
GSM274943	0.431094	1.31066	0.436457
GSM274944	-0.715685	0.1952	-0.487003
GSM274945	-0.530113	0.968123	-0.278208
GSM274946	-0.816479	-0.00682765	-0.578588
GSM274947	-4.5494	1.04151	-3.11571
GSM274948	-3.77094	0.833628	-2.58554
GSM274949	-1.15629	0.391082	-0.779238
GSM274950	-2.82314	0.617211	-1.93638
GSM274951	0.856421	0.643203	0.670624
GSM274952	-0.949003	0.509162	-0.620686
GSM274953	-4.53333	0.481427	-3.16045
GSM274954	-3.85423	0.614364	-2.66647
GSM274955	3.15994	1.67878	2.40482
GSM274956	-3.70463	-0.230993	-2.64528
GSM274957	-0.191919	1.62575	0.0270601
GSM274958	-0.11799	1.15693	0.0324111
GSM274959	4.02365	1.15045	2.96322
GSM274960	-3.02091	0.815763	-2.05646
GSM274961	-3.60613	0.778688	-2.4744
GSM274962	1.06499	1.12266	0.866287
GSM274963	2.74083	1.53493	2.09376
GSM274964	-1.57354	0.0385194	-1.10989
GSM274965	-0.856023	0.514535	-0.554337
GSM274966	-4.17549	0.336736	-2.92167
GSM274967	-2.14257	1.12925	-1.40336
GSM274968	2.34622	1.80563	1.84158
GSM274969	-1.01813	0.941842	-0.626257
GSM274970	-4.69743	0.536818	-3.27105
GSM274971	-2.47637	-0.206135	-1.77343
GSM274972	-3.19149	0.898601	-2.16889
GSM274973	0.581629	0.808138	0.492652
GSM274974	-1.59347	1.16743	-1.01088
GSM274975	1.37112	0.929698	1.06363
GSM274976	3.23557	1.86856	2.47737
GSM274977	-0.148866	0.419348	-0.0633488
GSM274978	-1.23804	-0.0884259	-0.885147
GSM274979	-3.07097	0.549237	-2.1186
GSM274980	-1.79569	0.376768	-1.23324
GSM274981	-0.133022	1.06711	0.0127718
GSM274982	0.551173	1.05915	0.496247
GSM274983	-2.25472	0.631442	-1.53262
GSM274984	0.00267515	0.628044	0.0648235
GSM274985	2.25024	1.02109	1.69504
GSM274986	1.74799	1.84861	1.42246
GSM274987	0.748273	1.39485	0.669391
GSM274988	-3.83526	0.652124	-2.64926
GSM274989	0.772276	1.40452	0.687349
GSM274990	2.79413	1.52654	2.13064
GSM274991	-0.841614	0.923754	-0.503135
GSM274992	-2.80542	0.0201799	-1.98365
GSM274993	2.57975	1.27107	1.95331
GSM274994	-1.91671	0.860914	-1.27038
GSM274995	-1.51837	0.714347	-1.00312
GSM274996	-4.87628	-0.0253614	-3.45397
GSM274997	1.39433	1.48709	1.13591
GSM274998	-1.69662	1.18032	-1.0826
GSM274999	-3.79334	0.616055	-2.6232
GSM275000	1.96725	1.18713	1.51137
GSM275001	1.28508	1.12073	1.02188
GSM275002	-1.0433	1.0019	-0.63806
GSM275003	-4.59805	0.416181	-3.2128
GSM275004	0.149749	0.873394	0.193507
GSM275005	1.0692	1.28572	0.885609
GSM275006	1.52763	0.952357	1.17669
GSM275007	-1.45815	1.28914	-0.902906
GSM275008	-3.01317	0.382563	-2.09439
GSM275009	1.6202	1.08004	1.255
GSM275010	-7.14993	0.480544	-5.01257
GSM275011	0.539544	1.13257	0.495372
GSM275012	3.79124	1.14053	2.79772
GSM275013	-1.10312	0.809453	-0.699679
GSM275014	-2.03249	1.01848	-1.33654
GSM275015	2.2362	1.52144	1.73523
GSM275016	-3.57095	0.153862	-2.5121
GSM275017	0.120562	1.1493	0.200494
GSM275018	-3.31537	0.407764	-2.30576
GSM275019	-3.08866	0.827714	-2.10321
GSM275020	1.06688	0.946541	0.849978
GSM275021	-0.545401	0.506764	-0.335257
GSM275022	-1.38685	0.535591	-0.927943
GSM275023	-3.20886	1.19039	-2.15195
GSM275024	-1.05655	0.818774	-0.665787
GSM275025	-5.03455	0.404057	-3.52297
GSM275026	3.71085	1.01287	2.72803
GSM275027	-5.31609	0.695417	-3.69305
GSM275028	-0.913839	0.784689	-0.56819
GSM275029	1.80908	1.36739	1.41748
GSM275030	0.42976	0.848508	0.389205
GSM275031	2.98584	1.29223	2.24286
GSM275032	-1.8792	2.35021	-1.0946
GSM275033	3.576	1.63083	2.6945
GSM275034	-0.288475	1.22153	-0.0817861
GSM275035	1.9982	1.92102	1.60681
GSM275036	0.13507	0.546199	0.150332
GSM275037	3.6496	1.48516	2.732
GSM275038	4.16525	1.57443	3.10592
GSM275039	-6.95359	0.273826	-4.89432
GSM275040	-2.54259	0.472486	-1.7523
GSM275041	-1.2605	0.624659	-0.829593
GSM275042	1.23921	0.495793	0.926792
GSM275043	4.73722	1.27188	3.48045
GSM275044	3.92254	1.62866	2.93957
GSM275045	-2.95175	0.240907	-2.06511
GSM275046	-1.0569	0.943324	-0.65355
GSM275047	-0.737903	1.26954	-0.39508
GSM275048	-5.00479	1.34163	-3.40796
GSM275049	-0.66665	0.806409	-0.391053
GSM275050	2.60558	1.03854	1.94829
GSM275051	-0.0433193	1.29371	0.0989687
GSM275052	1.11032	1.43317	0.929489
GSM275053	1.03452	1.59635	0.892189
GSM275054	-0.513779	0.732828	-0.290224
GSM275055	0.931014	1.16577	0.775781
GSM275056	-0.801367	0.460213	-0.521094
GSM275057	0.36311	1.18433	0.37568
GSM275058	1.79766	1.33924	1.40658
GSM275059	0.236597	0.94995	0.262648
GSM275060	-1.34261	1.04037	-0.846054
GSM275061	0.485873	1.02201	0.446306
GSM275062	-1.59937	0.221003	-1.10989
GSM275063	-2.12932	0.588523	-1.44816
GSM275064	2.04442	0.801279	1.52733
GSM275065	0.377778	1.25754	0.393397
GSM275066	2.58732	0.797515	1.91121
GSM275067	4.59876	1.082	3.36342
GSM275068	3.26498	1.49764	2.46102
GSM275069	-2.28032	0.0885524	-1.60514
GSM275070	2.57977	1.19263	1.94546
GSM275071	1.3649	0.708616	1.03708
GSM275072	-0.636139	0.435111	-0.406661
GSM275073	1.38205	0.893596	1.06775
GSM275074	-2.67445	0.573632	-1.8355
GSM275075	2.89721	1.72218	2.22321
GSM275076	1.94613	-0.99804	1.27747
GSM275077	1.06945	-0.590059	0.697832
GSM275078	4.21074	-0.71829	2.90839
GSM275079	4.28925	-0.943545	2.94139
GSM275080	2.025	-0.269965	1.40625
GSM275081	3.34138	-1.30404	2.23437
GSM275082	2.73334	-1.45525	1.78884
GSM275083	1.95887	-0.233075	1.36313
GSM275084	-2.0248	-1.24967	-1.55837
GSM275085	1.47801	-0.478136	0.998228
GSM275086	-1.90974	-3.2404	-1.6764
GSM275087	-5.6059	-0.19122	-3.98702
GSM275088	1.03934	0.00630712	0.736276
GSM275089	-4.76923	-0.919725	-3.46782
GSM275090	0.957975	-0.989796	0.578877
GSM275091	0.459858	-0.98186	0.227105
GSM275092	1.45823	-0.934385	0.93851
GSM275093	-1.14291	-0.594764	-0.868545
GSM275094	-1.85012	-0.934132	-1.40311
GSM275095	2.18029	-0.969137	1.4461
GSM275096	1.41909	-0.591744	0.945138
GSM275097	-1.43925	-0.841184	-1.10299
GSM275098	-4.66237	-0.987756	-3.399
GSM275099	-1.3202	-1.03034	-1.03768
GSM275100	-2.02524	-1.24106	-1.55782
GSM275101	-0.960656	-0.721552	-0.752252
GSM275102	1.13063	-0.929776	0.7071
GSM275103	2.47633	-0.807113	1.67187
GSM275104	0.838914	-0.181138	0.575633
GSM275105	6.46513	-0.0683901	4.56916
GSM275106	0.216896	0.0278419	0.156309
GSM275107	0.591662	-0.549992	0.363669
GSM275108	-3.68087	-0.0599677	-2.61133
GSM275109	0.117191	-0.28492	0.0543986
GSM275110	1.94266	-0.162671	1.35872
GSM275111	0.564368	-0.342409	0.36515
GSM275112	2.87161	-0.699995	1.96239
GSM275113	2.43097	-1.40127	1.58023
GSM275114	-1.0441	0.139754	-0.725008
GSM275115	0.234069	-1.97082	-0.0318018
GSM275116	-3.31222	-1.83221	-2.52798
GSM275117	-1.32027	-1.48044	-1.08282
GSM275118	-2.37334	-1.5498	-1.83514
GSM275119	-5.75979	-2.01448	-4.27863
GSM275120	0.594497	-0.805435	0.340081
GSM275121	2.57649	-0.0872009	1.8149
GSM275122	-0.856582	-0.770428	-0.683485
GSM275123	-0.0638721	-1.63539	-0.209074
GSM275124	-1.36059	-1.0542	-1.06866
GSM275125	0.0712809	-1.3809	-0.0879131
GSM275126	-1.13227	-0.859217	-0.887516
GSM275127	-1.4622	-0.870072	-1.12213
GSM275128	-0.740893	-1.92991	-0.717781
GSM275129	0.598535	-0.924091	0.331049
GSM275130	-6.46389	-1.5835	-4.73381
GSM275131	0.720915	-0.512889	0.458872
GSM275132	3.96528	-0.874572	2.71899
GSM275133	-2.20229	-1.15684	-1.67469
GSM275134	2.27304	-0.948806	1.51379
GSM275135	1.9524	-1.57551	1.22404
GSM275136	4.02302	-1.67987	2.67917
GSM275137	-4.23136	-0.117623	-3.00674
GSM275138	2.68647	-0.321481	1.86927
GSM275139	-1.58174	-1.9624	-1.31619
GSM275140	0.285639	-2.64307	-0.0626599
GSM275141	-2.25878	-0.912538	-1.6902
GSM275142	-0.550426	-0.748569	-0.464598
GSM275143	-3.5901	-0.908084	-2.63206
GSM275144	-3.91372	-0.91861	-2.86218
GSM275145	1.76366	-0.594101	1.18879
GSM275146	-3.33455	-0.753224	-2.43567
GSM275147	2.78844	-0.0251871	1.97114
GSM275148	0.0763581	0.0457891	0.0586343
GSM275149	4.48868	-1.1397	3.06289
GSM275150	1.16547	-0.830156	0.741735
GSM275151	0.774462	-0.503236	0.49774
GSM275152	-0.0579363	-1.30379	-0.171647
GSM275153	-4.40142	-0.959649	-3.21148
GSM275154	0.953695	-0.783579	0.596511
GSM275155	-3.79053	-1.12495	-2.79566
GSM275156	1.05468	-1.1198	0.634299
GSM275157	-3.91401	-0.25807	-2.7962
GSM275158	-1.26717	-0.982112	-0.995311
GSM275159	3.7811	-1.69709	2.50622
GSM275160	-0.496877	-1.41849	-0.493822
GSM275161	-5.51652	-2.36887	-4.14195
GSM275162	1.75984	-0.0904196	1.23655
GSM275163	2.37131	0.530313	1.73155
GSM275164	-2.69922	-1.32624	-2.0434
GSM275165	-0.409705	-1.31069	-0.42132
GSM275166	0.614083	-1.34715	0.299663
GSM275167	3.42622	-0.813343	2.34358
GSM275168	1.78681	-0.116058	1.25307
GSM275169	3.54768	-0.687667	2.44214
GSM275170	3.77702	-0.184249	2.65492
GSM275171	-0.196436	-1.66264	-0.305634
GSM275172	2.27199	-1.45099	1.46272
GSM275173	3.82916	-0.80978	2.62914
GSM275174	-3.52137	-0.350751	-2.52757
GSM275175	-2.37464	-0.306691	-1.7115
GSM275176	2.78008	-1.57042	1.81038
GSM275177	-0.0790747	-1.46227	-0.202489
GSM275178	1.56742	-1.35543	0.973608
GSM275179	-2.90836	-1.06113	-2.16486
GSM275180	0.417665	-0.463313	0.2492
GSM275181	1.69947	-1.64028	1.03853
GSM275182	2.86384	-0.365283	1.99042
GSM275183	4.07784	-0.844408	2.80168
GSM275184	-2.19907	0.130549	-1.54342
GSM275185	3.51115	-0.555516	2.42953
GSM275186	0.95217	-0.185781	0.655331
GSM275187	0.111488	-1.08259	-0.0295645
GSM275188	3.20485	0.647182	2.33324
GSM275189	3.65197	-1.3866	2.44593
GSM275190	1.66555	-1.06181	1.07248
GSM275191	-2.56653	-2.26671	-2.04371
GSM275192	4.65093	-1.40766	3.15088
GSM275193	1.51862	-0.263959	1.04843
GSM275194	-2.21282	-0.0938451	-1.57563
GSM275195	0.338626	-0.740587	0.165473
GSM275196	1.21782	-3.6752	0.493717
GSM275197	-0.329377	-1.3134	-0.364736
GSM275198	4.44618	-1.18301	3.02847
GSM275199	-0.297826	-1.18857	-0.329896
GSM275200	4.30172	-0.385674	3.00611
GSM275201	-1.67389	-0.812544	-1.2662
GSM275202	5.95485	-0.562618	4.15847
GSM275203	-0.0568907	-1.19737	-0.160244
GSM275204	4.34433	-2.13025	2.86146
GSM275205	1.66519	0.266055	1.20528
GSM275206	-1.15109	-1.71569	-0.986655
GSM275207	1.35147	-2.47473	0.708604
GSM275208	1.30221	-1.42846	0.778574
GSM275209	2.68578	0.698343	1.97097
GSM275210	5.68777	0.192259	4.04507
GSM275211	1.91383	0.0872278	1.36335
GSM275212	-2.87148	-0.697554	-2.10233
GSM275213	-5.06499	-1.65428	-3.75076
GSM275214	3.03494	-0.71007	2.07698
GSM275215	3.66197	-0.270101	2.56488
GSM275216	-0.198479	-0.848844	-0.225537
GSM275217	-2.27114	-1.39221	-1.74701
GSM275218	-0.967613	-0.846595	-0.769705
GSM275219	-0.181372	-0.794344	-0.207969
GSM275220	0.542033	-0.0814835	0.375486
GSM275221	-4.70751	-0.991024	-3.43128
GSM275222	-0.356392	-0.786184	-0.33103
GSM275223	5.52832	0.427045	3.95573
GSM275224	2.19512	-0.355038	1.51813
GSM275225	2.33393	0.759327	1.72804
GSM275226	-2.8159	-0.705166	-2.06375
GSM275227	-2.04016	-0.586874	-1.50283
GSM275228	-3.21782	-0.310463	-2.30868
GSM275229	-3.0493	-1.16631	-2.27516
GSM275230	-2.93995	-0.0547707	-2.08638
GSM275231	1.51651	-0.379888	1.03532
GSM275232	1.93237	-0.434835	1.32416
GSM275233	-0.0122005	-0.325177	-0.0412182
GSM275234	-2.1347	-0.358472	-1.54686
GSM275235	1.0657	-0.210403	0.733222
GSM275236	1.82664	-0.445009	1.24831
GSM275237	0.0568204	-0.761571	-0.0360919
GSM275238	-2.07352	-1.60879	-1.62884
GSM275239	0.517775	0.0814728	0.374645
GSM275240	1.44921	-0.583952	0.967236
GSM275241	-3.2051	-1.19438	-2.38825
GSM275242	1.62876	-0.129677	1.13984
GSM275243	-2.59733	-1.03999	-1.94259
GSM275244	5.83866	0.3169	4.16436
GSM275245	4.7302	-0.241555	3.32383
GSM275246	-0.361465	-0.835557	-0.339568
GSM275247	2.40768	-0.708257	1.63319
GSM275248	1.18003	-0.108212	0.824384
GSM275249	1.77154	-0.409011	1.21291
GSM275250	1.71702	0.176884	1.23303
GSM275251	0.671158	-0.690599	0.405848
GSM275252	-0.81892	0.0674632	-0.572872
GSM275253	2.85203	0.0682228	2.0255
GSM275254	5.6327	0.110924	3.99794
GSM275255	4.76765	-0.557273	3.31871
GSM275256	1.16523	-0.385749	0.786098
GSM275257	2.27914	-0.171668	1.59597
GSM275258	-0.93035	-0.0732282	-0.665839
GSM275259	-2.76419	-1.1232	-2.06904
GSM275260	1.77479	-0.904876	1.16553
GSM275261	2.83247	-0.857605	1.91889
GSM275262	0.758887	-0.300461	0.507034
GSM275263	-0.234561	-0.319904	-0.198076
GSM275264	-3.04016	-0.350117	-2.1869
GSM275265	-6.18785	-0.294737	-4.40929
GSM275266	-6.60296	-0.664166	-4.74012
GSM275267	1.15053	-0.699359	0.744267
GSM275268	0.555981	0.0998565	0.403529
GSM275269	-2.9329	-0.199253	-2.09587
GSM275270	1.72468	-0.0608775	1.21463
GSM275271	-1.68417	-0.581329	-1.25031
GSM275272	-0.0797088	-0.311104	-0.0875905
GSM275273	-2.60815	0.0863213	-1.8374
GSM275274	2.88531	-0.274287	2.01474
GSM275275	-4.42262	-1.29543	-3.26014
GSM275276	1.74834	-0.343458	1.20306
GSM275277	2.93284	-0.570563	2.01869
GSM275278	4.24594	0.0169689	3.00697
GSM275279	1.31595	-0.158185	0.915577
GSM275280	1.43228	-1.06592	0.906964
GSM275281	0.689618	0.286938	0.516863
GSM275282	2.53729	0.876018	1.88367
GSM275283	-2.71821	-0.319846	-1.956
GSM275284	-2.53405	0.0100323	-1.79259
GSM275285	-1.19854	-0.52568	-0.901003
GSM275286	0.604613	-0.486497	0.379198
GSM275287	2.84801	-0.49602	1.96612
GSM275288	3.36486	-0.511835	2.33036
GSM275289	2.29879	-1.00768	1.52611
GSM275290	0.939272	-0.4167	0.623064
GSM275291	-5.06986	-1.64133	-3.75291
GSM275292	-1.90718	0.948776	-1.25483
GSM275293	-2.59593	0.0332873	-1.83407
GSM275294	3.25783	0.863693	2.39244
GSM275295	1.87949	-1.07716	1.22237
GSM275296	2.13009	-0.694463	1.43809
GSM275297	-3.03149	0.0863207	-2.13704
GSM275298	0.835602	0.394153	0.630933
GSM275299	-4.46391	-0.0690405	-3.16647
GSM275300	2.27398	-0.0862051	1.60089
GSM275301	6.63956	0.0479686	4.70429
GSM275302	1.42792	-1.16875	0.893576
GSM275303	-3.41035	-0.917422	-2.50577
GSM275304	3.26166	-0.128419	2.29574
GSM275305	-2.62167	-1.88306	-2.0443
GSM275306	-3.18627	-0.512986	-2.30664
GSM275307	-2.41971	-0.209042	-1.73361
GSM275308	2.23445	-0.600978	1.52132
