# Supplementary material for: Gene set-based identification of two immune subtypes of diffuse large B cell lymphoma for guiding immune checkpoint blocking therapy
Source: Front Genet. 2022 Oct 7;13:1000460. doi: 10.3389/fgene.2022.1000460 (PMC9585251; doi:10.3389/fgene.2022.1000460)
Supplement: Supplementary file 15 [file Table4.XLSX]

## Sheet: Supplementary Table 11
ID	Gender	Age	COO	Status	Time	ECOG	Stage	LDH
GSM274895	2	1	2	1	2.68	1	2	NA
GSM274896	2	2	2	1	0.82	1	2	2
GSM274897	1	2	1	1	2.54	2	1	2
GSM274898	1	1	1	0	9.67	1	2	2
GSM274899	2	1	1	0	4.83	1	1	1
GSM274900	2	1	1	0	7.21	1	1	1
GSM274901	1	1	1	1	0.05	1	2	NA
GSM274902	2	2	1	0	10.14	1	1	2
GSM274903	NA	2	2	1	1.33	1	1	2
GSM274904	2	2	2	0	15.41	1	1	NA
GSM274905	1	2	2	0	7.22	1	1	1
GSM274906	2	2	2	0	4.09	1	1	1
GSM274907	2	1	2	1	9.11	1	1	2
GSM274908	1	2	2	1	0.33	1	2	1
GSM274909	1	1	2	0	14.24	1	1	1
GSM274910	1	1	2	0	8.86	1	2	1
GSM274911	1	2	2	1	3.93	2	1	1
GSM274912	2	2	2	1	0.15	1	1	1
GSM274913	2	1	3	0	3.9	1	2	2
GSM274914	2	1	1	0	5	1	1	2
GSM274915	NA	2	1	1	0.28	1	2	2
GSM274916	2	2	2	0	14.59	1	2	2
GSM274917	1	2	1	1	5.57	1	2	1
GSM274918	2	1	2	1	6.94	1	2	2
GSM274919	1	1	1	1	0.25	2	2	2
GSM274920	2	2	1	1	6.64	1	2	2
GSM274921	1	2	1	1	2.31	1	2	1
GSM274922	1	1	2	1	0.23	2	2	2
GSM274923	2	1	1	1	0.71	1	2	2
GSM274924	NA	1	1	1	1.31	1	2	2
GSM274925	2	2	2	1	5.38	1	1	2
GSM274926	1	2	1	1	0.34	2	2	NA
GSM274927	2	1	2	0	5.88	1	1	1
GSM274928	1	2	2	0	10.53	1	1	1
GSM274929	2	2	2	0	9.65	2	2	2
GSM274930	2	1	2	0	11.17	1	2	2
GSM274931	2	1	2	0	11.29	1	1	1
GSM274932	2	1	2	1	2.05	2	2	2
GSM274933	1	2	1	1	2.31	1	2	1
GSM274934	2	1	1	1	2.26	1	2	1
GSM274935	1	2	2	1	1.33	1	2	2
GSM274936	2	1	2	0	5.77	1	1	1
GSM274937	2	2	2	0	6.46	1	2	1
GSM274938	NA	2	1	0	0.82	1	2	NA
GSM274939	2	1	2	1	1.06	1	2	2
GSM274940	NA	2	2	1	4.99	1	1	NA
GSM274941	2	1	1	1	0.62	1	1	1
GSM274942	2	1	1	0	6.44	1	1	2
GSM274943	2	2	2	0	7.11	1	1	1
GSM274944	1	2	2	0	6.78	1	1	1
GSM274945	1	2	1	1	0.94	1	2	2
GSM274946	1	2	2	0	11.72	1	2	1
GSM274947	1	2	2	1	3.03	1	2	1
GSM274948	1	1	1	1	0.31	1	2	2
GSM274949	2	2	2	1	0.12	1	1	2
GSM274950	1	2	1	1	0.51	1	1	2
GSM274951	NA	2	2	0	12.12	1	1	2
GSM274952	1	2	2	1	10.62	2	1	2
GSM274953	2	1	1	0	11.38	1	2	2
GSM274954	2	2	1	1	0.38	1	2	NA
GSM274955	2	1	2	1	0.76	1	2	2
GSM274956	2	1	2	0	8.15	1	2	2
GSM274957	2	2	1	1	2.82	1	1	1
GSM274958	2	1	1	1	1.7	1	1	NA
GSM274959	1	2	2	0	7.24	1	1	1
GSM274960	2	2	1	0	7.72	1	1	NA
GSM274961	1	1	2	0	8.36	1	2	2
GSM274962	2	2	2	1	3.03	1	1	NA
GSM274963	1	1	2	0	5.88	1	1	1
GSM274964	1	2	1	1	0.99	1	2	1
GSM274965	2	1	2	0	5.65	1	2	1
GSM274966	NA	2	2	0	2.43	1	2	1
GSM274967	1	2	1	1	1.22	2	2	2
GSM274968	2	1	1	0	10.75	2	2	1
GSM274969	1	1	2	0	8.76	1	2	2
GSM274970	2	2	1	1	2.49	1	1	1
GSM274971	2	2	2	1	1.27	1	1	1
GSM274972	1	2	1	1	0.2	1	1	1
GSM274973	2	2	2	0	0.56	1	1	1
GSM274974	2	2	1	1	0.29	2	2	2
GSM274975	1	2	1	1	7.49	1	1	1
GSM274976	1	2	2	0	3.47	1	1	1
GSM274977	2	1	2	0	21.78	1	1	NA
GSM274978	2	1	1	0	1.65	1	1	1
GSM274979	2	1	1	0	2.02	1	2	2
GSM274980	1	2	1	1	0.06	1	1	NA
GSM274981	1	1	1	0	10.53	1	1	2
GSM274982	1	2	2	0	3.88	1	1	1
GSM274983	2	1	1	1	1.03	1	2	2
GSM274984	2	2	1	1	5.4	2	2	2
GSM274985	1	2	1	1	4.13	1	1	1
GSM274986	2	1	2	0	10.18	1	1	1
GSM274987	NA	1	2	0	10.4	1	2	1
GSM274988	2	2	1	1	0.04	2	2	2
GSM274989	NA	2	2	1	1.1	1	2	2
GSM274990	NA	1	2	0	5.53	1	2	2
GSM274991	2	1	2	0	3.43	1	1	1
GSM274992	NA	1	2	1	6.87	1	1	1
GSM274993	2	1	2	0	4.01	1	2	1
GSM274994	2	1	2	0	4.29	2	1	1
GSM274995	2	2	1	1	0.21	1	2	2
GSM274996	2	1	1	1	0.35	1	1	2
GSM274997	1	1	1	0	16.79	1	2	2
GSM274998	1	1	1	0	4.11	1	2	2
GSM274999	2	1	1	1	6.08	1	1	2
GSM275000	2	2	2	1	0.71	1	2	2
GSM275001	2	2	1	1	0.31	2	2	2
GSM275002	1	2	1	1	0.01	2	2	NA
GSM275003	1	2	1	1	0.33	1	2	2
GSM275004	NA	2	2	1	0.1	2	2	2
GSM275005	2	2	2	0	9.47	1	1	NA
GSM275006	1	2	2	0	4.16	1	2	1
GSM275007	2	2	2	0	9.7	1	1	2
GSM275008	1	1	2	1	1.45	2	2	2
GSM275009	2	1	2	0	6.65	1	1	1
GSM275010	2	2	1	1	0.69	2	1	2
GSM275011	2	2	1	1	1.31	2	2	1
GSM275012	2	2	2	1	1.1	1	2	1
GSM275013	1	2	1	1	0.34	2	1	2
GSM275014	2	2	1	1	2.59	1	1	2
GSM275015	1	2	1	1	2.45	1	2	1
GSM275016	1	2	2	1	0.12	2	2	1
GSM275017	1	2	1	0	7.81	1	2	1
GSM275018	1	2	1	1	2.13	1	2	NA
GSM275019	NA	2	2	1	0.42	1	1	2
GSM275020	1	2	2	0	6.45	1	2	2
GSM275021	2	2	1	1	2	2	2	1
GSM275022	2	2	1	1	1.04	1	1	2
GSM275023	NA	1	3	1	0.05	1	2	1
GSM275024	NA	2	1	0	2.8	1	1	1
GSM275025	2	1	1	1	0.6	1	2	2
GSM275026	1	1	2	1	1.24	1	1	1
GSM275027	2	2	1	1	0.16	2	2	NA
GSM275028	1	2	1	1	1	2	2	2
GSM275029	1	2	1	1	0.47	1	2	2
GSM275030	1	1	2	1	1.08	1	2	2
GSM275031	2	2	1	1	3.26	2	2	NA
GSM275032	2	2	1	1	0.42	1	1	2
GSM275033	1	1	2	0	3.32	1	2	2
GSM275034	1	1	2	1	1.4	1	1	2
GSM275035	1	2	1	1	0.96	1	1	1
GSM275036	1	2	1	0	7.62	1	1	1
GSM275037	1	2	1	1	6.8	2	2	NA
GSM275038	1	2	2	0	2.48	1	2	NA
GSM275039	2	1	1	1	1.86	2	2	1
GSM275040	1	2	2	1	2.76	2	1	1
GSM275041	2	2	2	1	0.72	2	2	2
GSM275042	2	1	1	1	1.59	1	1	1
GSM275043	1	1	2	0	3.4	1	1	1
GSM275044	1	2	1	1	3.58	1	1	1
GSM275045	2	1	1	0	8.45	1	1	2
GSM275046	1	1	2	0	9.68	1	1	1
GSM275047	NA	2	3	0	2.69	2	2	NA
GSM275048	NA	1	3	0	0.97	1	1	2
GSM275049	1	1	3	1	1.18	1	2	2
GSM275050	2	2	3	0	9.16	1	1	1
GSM275051	1	2	3	0	9.02	2	1	2
GSM275052	1	2	3	1	4.47	2	2	2
GSM275053	2	1	3	0	1.64	1	2	1
GSM275054	1	1	3	0	4.94	2	2	2
GSM275055	2	1	3	0	5.24	1	1	1
GSM275056	2	1	3	1	0.62	2	1	2
GSM275057	2	2	3	1	0.11	1	1	NA
GSM275058	2	2	3	0	3.35	1	1	1
GSM275059	NA	2	3	0	7.42	1	1	1
GSM275060	2	1	3	1	1.92	2	1	2
GSM275061	1	1	3	1	1.01	1	2	2
GSM275062	2	1	3	0	9.99	1	2	1
GSM275063	1	2	3	1	0.37	2	2	1
GSM275064	2	2	3	1	11.02	1	2	2
GSM275065	2	2	3	1	1.64	NA	2	1
GSM275066	2	2	3	1	0	NA	NA	NA
GSM275067	2	2	3	1	1.51	1	1	1
GSM275068	1	2	3	0	1.67	1	1	2
GSM275069	2	2	3	1	0.6	2	2	2
GSM275070	2	2	3	1	0.33	2	2	1
GSM275071	1	1	3	0	6.72	1	2	1
GSM275072	1	2	3	1	2.26	2	2	2
GSM275073	2	1	3	1	0.03	2	2	2
GSM275074	1	2	3	0	12.34	1	1	1
GSM275075	1	1	3	1	3.13	1	2	2
GSM275076	2	2	1	0	2.52	1	2	1
GSM275077	1	2	2	0	1.71	1	1	1
GSM275078	2	2	2	0	4.74	1	2	1
GSM275079	2	2	3	0	3.7	1	1	1
GSM275080	2	2	1	0	3.42	1	1	2
GSM275081	2	2	2	0	5.23	1	1	1
GSM275082	2	2	2	0	5.12	1	2	2
GSM275083	2	1	2	0	3.65	1	2	1
GSM275084	1	2	2	0	6.25	1	1	1
GSM275085	2	1	2	0	3.52	1	2	2
GSM275086	1	2	1	0	2.71	1	1	2
GSM275087	2	2	2	1	0	1	2	2
GSM275088	1	1	1	0	5.17	1	2	2
GSM275089	1	1	2	0	4.72	1	1	2
GSM275090	2	2	1	0	5.68	NA	NA	1
GSM275091	2	2	1	1	1.88	1	1	2
GSM275092	1	1	2	0	5.06	1	1	1
GSM275093	1	2	1	0	4.86	1	2	2
GSM275094	2	1	2	0	3.5	NA	2	1
GSM275095	1	2	2	0	5.23	1	1	NA
GSM275096	2	2	2	1	0.03	NA	NA	NA
GSM275097	2	2	1	0	3.75	2	1	1
GSM275098	2	1	3	0	2.95	1	1	1
GSM275099	1	2	2	0	2.12	2	1	2
GSM275100	2	1	1	0	1.98	2	1	1
GSM275101	1	1	3	0	1.92	1	1	1
GSM275102	1	1	2	0	1.63	1	2	1
GSM275103	2	1	2	0	1.6	1	1	1
GSM275104	1	2	2	0	0.61	1	1	1
GSM275105	2	1	3	0	2.23	2	2	2
GSM275106	2	2	2	1	0.86	2	2	2
GSM275107	1	1	2	0	2.81	1	2	2
GSM275108	2	1	2	1	1.7	2	2	2
GSM275109	1	2	1	1	1.49	2	2	2
GSM275110	1	2	3	1	0.19	2	1	2
GSM275111	2	1	3	0	5.63	2	1	2
GSM275112	2	1	1	0	1.91	1	2	2
GSM275113	2	2	2	0	1.59	1	2	1
GSM275114	2	1	2	1	0.51	1	1	2
GSM275115	2	2	1	0	2.95	1	2	2
GSM275116	1	2	1	1	0.08	2	2	2
GSM275117	2	2	2	0	2.78	1	2	2
GSM275118	1	1	2	0	5.34	1	1	1
GSM275119	1	1	1	0	3.94	1	1	1
GSM275120	2	2	1	0	2.49	2	2	2
GSM275121	1	2	1	0	2.5	2	2	1
GSM275122	1	1	1	0	2.56	2	1	2
GSM275123	2	1	1	1	0.15	2	2	2
GSM275124	2	2	3	0	1.48	1	1	1
GSM275125	1	2	1	1	1.41	1	1	2
GSM275126	1	2	2	0	4.8	1	1	1
GSM275127	1	1	2	0	2.87	1	1	1
GSM275128	1	1	1	1	1.38	1	1	2
GSM275129	2	1	2	0	2.43	1	1	1
GSM275130	2	2	1	1	0.01	2	2	2
GSM275131	2	2	3	0	1.61	2	2	2
GSM275132	2	1	1	0	1.3	1	2	2
GSM275133	2	1	2	0	1.84	2	1	1
GSM275134	2	1	2	0	1.7	1	1	1
GSM275135	1	1	1	0	2.93	2	2	2
GSM275136	1	2	1	1	0.24	1	1	1
GSM275137	1	1	2	0	2.85	2	2	2
GSM275138	1	1	2	0	2.79	1	1	NA
GSM275139	2	2	1	0	1.66	1	1	NA
GSM275140	1	2	1	0	1.04	1	2	1
GSM275141	2	2	1	1	0.69	2	1	2
GSM275142	2	2	1	0	3.14	1	2	1
GSM275143	1	1	1	0	3.93	1	2	1
GSM275144	2	1	2	0	2.8	1	1	1
GSM275145	2	2	3	0	3.27	1	2	2
GSM275146	1	2	2	1	0.38	2	NA	2
GSM275147	2	2	2	0	4.04	1	1	1
GSM275148	2	1	2	0	4.03	1	1	1
GSM275149	2	2	2	0	5.37	1	2	1
GSM275150	2	1	1	0	5.06	1	1	1
GSM275151	2	2	1	0	5.11	1	2	2
GSM275152	2	1	1	0	3.07	2	1	2
GSM275153	2	1	2	0	5.8	1	1	NA
GSM275154	2	1	2	0	2.16	1	1	1
GSM275155	2	2	1	1	0.74	2	1	NA
GSM275156	2	1	2	0	3.46	1	2	2
GSM275157	2	2	3	1	0.23	1	NA	2
GSM275158	1	1	2	0	5.2	1	NA	1
GSM275159	1	2	1	0	5.51	1	2	1
GSM275160	2	1	1	1	0.89	1	2	2
GSM275161	1	1	1	1	0.3	1	2	1
GSM275162	1	2	1	0	5.16	1	1	1
GSM275163	1	2	3	0	4.78	1	1	NA
GSM275164	1	1	2	0	3.29	1	1	1
GSM275165	1	2	1	0	1.63	NA	2	2
GSM275166	2	1	2	0	5.1	2	1	2
GSM275167	2	2	2	0	2.39	1	2	1
GSM275168	1	1	3	0	4.01	1	1	2
GSM275169	1	2	1	1	1.52	2	2	2
GSM275170	2	2	2	0	3.88	2	2	2
GSM275171	2	2	3	1	0.61	2	2	2
GSM275172	2	2	1	1	0.94	1	2	2
GSM275173	2	1	3	1	0.4	1	2	2
GSM275174	1	2	1	1	0.03	2	1	1
GSM275175	1	1	2	0	2.94	1	1	1
GSM275176	2	2	3	0	2.72	1	2	1
GSM275177	2	1	1	1	0.15	2	2	1
GSM275178	2	1	2	0	2.37	1	2	2
GSM275179	2	1	1	0	3.12	1	2	1
GSM275180	2	2	2	0	1.76	1	2	2
GSM275181	1	2	1	0	4.55	1	2	2
GSM275182	2	2	2	1	4.36	1	2	2
GSM275183	2	2	1	1	0.03	1	2	2
GSM275184	1	1	2	0	0.52	1	2	2
GSM275185	2	2	1	1	0.09	2	1	2
GSM275186	1	2	2	0	3.12	1	1	1
GSM275187	1	1	2	0	6.5	1	2	1
GSM275188	1	2	1	1	0.15	NA	NA	NA
GSM275189	1	2	1	1	0.51	1	1	1
GSM275190	1	1	2	0	2.44	1	1	1
GSM275191	2	1	3	0	2.46	2	2	2
GSM275192	2	2	1	0	2.38	2	2	1
GSM275193	1	2	2	1	0.38	1	2	NA
GSM275194	2	2	2	0	1.22	1	2	2
GSM275195	2	1	1	0	1.29	1	1	2
GSM275196	2	2	1	0	2.74	1	2	1
GSM275197	2	1	2	0	1.08	1	2	1
GSM275198	2	2	1	1	2.24	1	2	1
GSM275199	1	1	1	1	0.46	2	2	2
GSM275200	2	1	3	0	3.3	1	1	1
GSM275201	1	1	2	1	1.26	1	1	1
GSM275202	2	1	3	0	5.06	1	1	1
GSM275203	2	2	1	1	0.04	2	2	2
GSM275204	1	1	3	0	3.36	NA	1	1
GSM275205	2	2	3	0	0.61	1	2	NA
GSM275206	2	2	1	1	1.27	1	2	1
GSM275207	1	2	1	1	0.36	1	1	1
GSM275208	2	2	2	0	2.66	1	1	2
GSM275209	1	2	2	0	3.96	2	2	1
GSM275210	2	1	3	0	1.42	1	2	1
GSM275211	1	2	2	0	1.88	1	2	2
GSM275212	1	2	2	0	1.83	1	1	1
GSM275213	2	2	2	0	1.61	1	1	NA
GSM275214	2	2	2	0	2.42	1	2	1
GSM275215	1	1	2	0	2.12	1	1	NA
GSM275216	2	2	1	0	0.24	2	2	NA
GSM275217	2	2	1	1	0.17	1	2	NA
GSM275218	1	2	2	0	0.19	NA	NA	NA
GSM275219	2	1	2	0	5.48	1	1	2
GSM275220	1	1	2	0	3.67	1	1	2
GSM275221	2	2	1	0	1.37	1	2	2
GSM275222	2	1	2	0	10.29	1	2	1
GSM275223	2	1	3	0	8.89	1	2	1
GSM275224	2	1	2	0	0.84	1	2	2
GSM275225	2	1	3	0	4.42	2	1	NA
GSM275226	2	1	1	1	1.01	1	2	NA
GSM275227	2	1	2	0	4.05	1	1	NA
GSM275228	1	2	2	0	0.68	1	1	1
GSM275229	2	1	1	0	2.03	NA	2	NA
GSM275230	2	1	2	0	2.06	1	1	1
GSM275231	1	1	3	0	2.12	1	1	1
GSM275232	2	1	2	0	2.18	1	1	1
GSM275233	2	2	2	1	0.61	1	2	1
GSM275234	2	1	2	0	2.44	NA	2	NA
GSM275235	2	1	1	1	1.55	2	2	2
GSM275236	2	2	1	1	0.96	NA	1	NA
GSM275237	2	2	1	0	2.58	NA	1	NA
GSM275238	1	2	1	1	0.86	1	1	1
GSM275239	2	1	3	0	2.75	1	1	1
GSM275240	1	2	1	0	2.77	NA	2	NA
GSM275241	2	2	1	0	2.98	1	1	1
GSM275242	1	1	1	0	3.28	NA	2	NA
GSM275243	2	1	2	0	3.3	NA	2	NA
GSM275244	2	1	3	0	3.37	1	2	1
GSM275245	2	1	3	0	3.44	1	2	1
GSM275246	1	1	3	0	3.96	NA	2	NA
GSM275247	2	2	1	1	0.5	NA	2	NA
GSM275248	1	2	2	0	4.02	NA	2	NA
GSM275249	2	2	1	0	4.2	NA	1	NA
GSM275250	2	1	2	0	4.34	1	1	1
GSM275251	2	1	2	0	4.36	NA	2	NA
GSM275252	1	2	3	0	4.42	NA	2	NA
GSM275253	2	1	2	1	2.69	1	2	1
GSM275254	2	2	3	1	3.88	1	2	1
GSM275255	2	1	2	0	4.54	1	2	1
GSM275256	1	2	1	0	3.35	2	2	1
GSM275257	2	1	3	0	3.99	2	2	2
GSM275258	1	2	2	0	2.51	1	2	1
GSM275259	2	1	2	0	0.3	NA	1	2
GSM275260	1	2	2	0	2.17	1	1	1
GSM275261	1	2	1	0	0.72	1	1	NA
GSM275262	1	1	3	0	1.53	1	1	NA
GSM275263	2	2	2	0	1.31	1	2	NA
GSM275264	1	1	2	0	1.4	2	2	2
GSM275265	2	1	2	1	1.16	2	2	NA
GSM275266	1	1	2	1	0.55	2	2	NA
GSM275267	2	1	1	0	1.47	1	2	2
GSM275268	1	1	1	0	2.8	1	2	2
GSM275269	1	1	1	0	1.53	NA	2	2
GSM275270	1	1	2	0	1.41	1	1	1
GSM275271	1	2	1	1	0.58	2	2	2
GSM275272	2	1	1	0	3.22	1	1	1
GSM275273	1	1	2	0	4.36	1	1	2
GSM275274	2	1	1	1	1.05	2	2	2
GSM275275	2	2	1	1	0.41	2	2	1
GSM275276	1	1	2	0	3.78	1	1	1
GSM275277	2	1	1	0	3.52	1	2	1
GSM275278	1	2	1	0	4.01	1	2	1
GSM275279	2	2	1	1	3.82	1	1	1
GSM275280	1	1	2	0	5.15	1	1	1
GSM275281	1	2	2	1	0.8	NA	2	2
GSM275282	2	1	2	0	3.97	1	2	NA
GSM275283	1	1	2	0	1.65	1	1	2
GSM275284	1	1	2	0	1.69	1	2	1
GSM275285	1	1	2	0	5.37	1	1	1
GSM275286	1	2	1	0	4.23	1	1	NA
GSM275287	1	2	2	1	0.53	2	1	2
GSM275288	2	2	2	0	0.5	1	1	1
GSM275289	1	1	1	0	0.62	2	2	2
GSM275290	2	2	1	0	0.67	1	1	1
GSM275291	2	2	1	1	0.21	1	1	2
GSM275292	2	2	2	0	0.74	1	1	2
GSM275293	1	1	1	0	0.81	1	2	NA
GSM275294	2	2	2	0	0.98	1	1	1
GSM275295	1	1	2	0	0.8	2	2	2
GSM275296	1	2	2	0	0.42	2	2	2
GSM275297	2	1	1	0	0.67	1	1	2
GSM275298	1	2	2	0	0.93	1	1	2
GSM275299	1	2	1	0	1.18	1	1	NA
GSM275300	1	2	1	0	0.4	1	1	1
GSM275301	2	2	3	0	1.6	1	1	1
GSM275302	2	2	2	0	1.59	2	2	2
GSM275303	2	2	2	0	0.65	1	1	NA
GSM275304	2	1	1	1	0.46	1	2	2
GSM275305	1	1	1	1	1.21	1	2	2
GSM275306	1	2	2	0	0.47	1	1	2
GSM275307	1	1	1	1	1.16	1	2	2
GSM275308	2	2	2	1	0.87	2	2	2
