# Supplementary material for: Gene set-based identification of two immune subtypes of diffuse large B cell lymphoma for guiding immune checkpoint blocking therapy
Source: Front Genet. 2022 Oct 7;13:1000460. doi: 10.3389/fgene.2022.1000460 (PMC9585251; doi:10.3389/fgene.2022.1000460)
Supplement: Supplementary file 16 [file Table1.XLSX]

## Sheet: Supplementary Table 1
id	GSM274895	GSM274896	GSM274897	GSM274898	GSM274899	GSM274900	GSM274901	GSM274902	GSM274903	GSM274904	GSM274905	GSM274906	GSM274907	GSM274908	GSM274909	GSM274910	GSM274911	GSM274912	GSM274913	GSM274914	GSM274915	GSM274916	GSM274917	GSM274918	GSM274919	GSM274920	GSM274921	GSM274922	GSM274923	GSM274924	GSM274925	GSM274926	GSM274927	GSM274928	GSM274929	GSM274930	GSM274931	GSM274932	GSM274933	GSM274934	GSM274935	GSM274936	GSM274937	GSM274938	GSM274939	GSM274940	GSM274941	GSM274942	GSM274943
aDCs	0.613966	0.745937	0.682398	0.613408	0.632575	0.647098	0.727994	0.584366	0.659139	0.748455	0.712939	0.6528	0.635623	0.616656	0.704788	0.746889	0.726549	0.753787	0.782591	0.681317	0.641056	0.651377	0.675628	0.789617	0.650407	0.598889	0.626292	0.528638	0.640744	0.634925	0.709777	0.691221	0.737664	0.732069	0.677427	0.595504	0.679132	0.62977	0.756273	0.720561	0.725822	0.617748	0.661457	0.633358	0.480927	0.598693	0.587891	0.573181	0.739864
APC_co_inhibition	0.680226	0.665275	0.594463	0.539702	0.540103	0.544614	0.651015	0.447076	0.524443	0.531422	0.675724	0.574566	0.513029	0.459225	0.536155	0.5634	0.587544	0.584535	0.578647	0.622721	0.607112	0.522502	0.594868	0.516492	0.662274	0.508597	0.606615	0.433978	0.658672	0.671125	0.57626	0.670755	0.701155	0.605131	0.511319	0.555075	0.533573	0.508858	0.646283	0.671029	0.625222	0.54827	0.578664	0.613912	0.527494	0.432485	0.649115	0.554856	0.536793
APC_co_stimulation	0.661198	0.65688	0.63432	0.643181	0.454884	0.506017	0.67505	0.541287	0.565976	0.57712	0.560312	0.607141	0.535623	0.610484	0.638311	0.613303	0.603943	0.572674	0.672975	0.637989	0.61508	0.669994	0.562537	0.601335	0.621536	0.605785	0.593055	0.644986	0.662251	0.672251	0.570268	0.591031	0.703338	0.609522	0.647145	0.565791	0.572152	0.702243	0.653198	0.627991	0.634015	0.635881	0.677485	0.637147	0.691924	0.627844	0.680889	0.600498	0.618957
B_cells	0.848467	0.785024	0.770441	0.883358	0.731044	0.748069	0.804551	0.923729	0.89476	0.85223	0.864253	0.84138	0.870275	0.881109	0.88682	0.898374	0.779473	0.793726	0.902381	0.847863	0.827922	0.869796	0.750409	0.908241	0.825306	0.801921	0.878868	0.941224	0.767431	0.89126	0.873729	0.813916	0.741931	0.8176	0.886036	0.881041	0.835538	0.858436	0.862039	0.788374	0.760749	0.836949	0.880354	0.879975	0.866392	0.868598	0.838078	0.761069	0.858269
CCR	0.560683	0.550208	0.542113	0.527958	0.499798	0.536754	0.549987	0.475739	0.505699	0.532464	0.550943	0.515415	0.509474	0.501755	0.520764	0.503404	0.557241	0.524851	0.541699	0.533766	0.549787	0.488148	0.542732	0.504767	0.562904	0.521181	0.515767	0.483824	0.565364	0.56344	0.533003	0.565725	0.585029	0.52704	0.518616	0.500783	0.508426	0.485517	0.561231	0.566719	0.556578	0.519768	0.522079	0.553793	0.510109	0.487464	0.541784	0.529705	0.533324
CD8+_T_cells	0.781202	0.906028	0.755962	0.635716	0.587435	0.634983	0.767734	0.615606	0.784179	0.800991	0.792287	0.730264	0.738921	0.676897	0.778728	0.761413	0.803785	0.787019	0.66256	0.826002	0.7703	0.673233	0.557843	0.640892	0.876391	0.591557	0.735165	0.644282	0.954814	0.918122	0.707818	0.866679	0.976939	0.66233	0.671675	0.597604	0.926504	0.811893	0.909143	0.983352	0.772544	0.950187	0.805159	0.904837	0.842813	0.700397	0.896042	0.663109	0.844875
Check-point	0.664805	0.621661	0.638642	0.595517	0.503452	0.53544	0.621565	0.532899	0.556869	0.57738	0.617409	0.578673	0.558977	0.545709	0.612983	0.573172	0.588101	0.577592	0.653916	0.62145	0.627027	0.501452	0.578289	0.564536	0.637001	0.57795	0.594973	0.5438	0.659662	0.675907	0.563885	0.622189	0.681543	0.596377	0.567499	0.557617	0.593563	0.560308	0.688996	0.666968	0.62843	0.619022	0.613562	0.640001	0.599994	0.524434	0.645867	0.578496	0.591515
Cytolytic_activity	0.980491	0.944409	0.918999	0.864067	0.728453	0.674582	0.94476	0.650663	0.690826	0.91306	0.922295	0.790606	0.733469	0.683877	0.853593	0.789147	0.913451	0.885827	0.802287	0.903861	0.937717	0.609733	0.639644	0.656992	0.955995	0.91228	0.865845	0.668553	0.957142	0.949388	0.802911	0.958276	0.97341	0.916849	0.842334	0.698848	0.933805	0.685292	0.975659	0.985899	0.87995	0.950896	0.840172	0.95818	0.918824	0.715198	0.977854	0.792972	0.863141
DCs	0.529441	0.453492	0.580558	0.443072	0.476769	0.506796	0.583083	0.529501	0.325549	0.289977	0.316556	0.327237	0.288945	0.314722	0.251819	0.232076	0.433426	0.263534	0.6266	0.478601	0.518387	0.471816	0.647543	0.267459	0.549116	0.457362	0.499857	0.342331	0.68595	0.380828	0.42261	0.35361	0.815175	0.185456	0.348899	0.23632	0.250393	0.440402	0.520527	0.381244	0.473467	0.30631	0.304886	0.557523	0.401126	0.163984	0.528464	0.726855	0.474327
HLA	0.938155	0.935502	0.966055	0.953391	0.939459	0.931558	0.884973	0.953928	0.93046	0.953339	0.95984	0.957386	0.955366	0.91333	0.946868	0.913571	0.916872	0.940563	0.958165	0.954684	0.963509	0.958851	0.901741	0.965623	0.914692	0.92218	0.94592	0.935447	0.944955	0.959233	0.94926	0.938597	0.959538	0.948813	0.937049	0.94752	0.931831	0.956355	0.947942	0.918148	0.954393	0.979302	0.950983	0.92636	0.888434	0.94732	0.954092	0.882717	0.944044
iDCs	0.287266	0.417974	0.332482	0.428911	0.366545	0.386533	0.285382	0.323433	0.331178	0.348545	0.209792	0.179881	0.190489	0.392977	0.359221	0.414147	0.259829	0.358245	0.357658	0.221909	0.279103	0.393287	0.148267	0.36341	0.331657	0.290226	0.320062	0.382716	0.141111	0.282238	0.35764	0.259049	0.207393	0.273696	0.304535	0.540104	0.320718	0.37187	0.429649	0.295004	0.366224	0.381358	0.334498	0.212072	0.277951	0.434894	0.387677	0.301523	0.435662
Inflammation-promoting	0.827452	0.801833	0.810301	0.747018	0.727093	0.715498	0.837115	0.587583	0.680777	0.765291	0.805893	0.716573	0.676197	0.652077	0.733913	0.688639	0.775591	0.759382	0.732069	0.794964	0.792649	0.626522	0.70848	0.680978	0.838535	0.769717	0.76626	0.640095	0.845204	0.836493	0.682221	0.824942	0.826169	0.782623	0.685855	0.69132	0.749127	0.662967	0.835826	0.826013	0.765247	0.784025	0.740689	0.817517	0.778789	0.634109	0.82858	0.781343	0.772209
Macrophages	0.788208	0.763552	0.732448	0.712526	0.682622	0.672827	0.662178	0.693866	0.687825	0.680386	0.744817	0.683964	0.703195	0.734269	0.693758	0.702745	0.725525	0.727351	0.670726	0.697473	0.768585	0.653646	0.770108	0.713408	0.753312	0.739819	0.70482	0.676349	0.776421	0.735701	0.722161	0.717415	0.80442	0.760377	0.75059	0.737497	0.724361	0.687698	0.781739	0.786069	0.716334	0.766373	0.697662	0.736699	0.691684	0.659916	0.791627	0.678848	0.705138
Mast_cells	0.0888893	0.164995	0.242439	0.131351	0.135964	0.245446	0.180351	0.359267	0.13162	0.307709	0.275972	0.268595	0.377527	0.288498	0.125772	0.232651	0.222823	0.173334	0.414344	0.270937	0.235677	0.240656	0.161183	0.415583	0.328492	0.218633	0.151245	0.191201	0.303337	0.116854	0.273649	0.212969	0.250498	0.269653	0.290442	0.216095	0.151008	0.42005	0.25268	0.331632	0.0744926	0.260597	0.484167	0.346074	0.198918	0.209653	0.291205	0.185524	0.341786
MHC_class_I	0.998097	0.991483	0.987917	0.988626	0.986879	0.988855	0.995742	0.966314	0.986165	0.994004	0.991088	0.984857	0.986847	0.94414	0.978194	0.981239	0.978872	0.972225	0.986337	0.986424	0.990979	0.991348	0.948189	0.981307	0.990744	0.970226	0.988537	0.981601	0.99345	0.992712	0.977847	0.991654	0.993825	0.989932	0.985053	0.981513	0.992023	0.985464	0.994697	0.996779	0.995845	0.989192	0.979029	0.986867	0.9758	0.942019	0.99654	0.982706	0.990615
Neutrophils	0.690519	0.672993	0.662245	0.655609	0.605264	0.621817	0.681673	0.631604	0.629068	0.619145	0.675998	0.63783	0.642594	0.639001	0.642519	0.615308	0.63177	0.564922	0.674544	0.605946	0.695696	0.632565	0.652005	0.634414	0.694949	0.660184	0.596901	0.603844	0.700467	0.687525	0.628314	0.679191	0.705961	0.676544	0.674572	0.689715	0.653507	0.610892	0.671698	0.717786	0.68702	0.681866	0.614046	0.659048	0.686871	0.66452	0.668312	0.711642	0.677389
NK_cells	0.240411	0.414674	0.257316	0.253139	0.340972	0.170022	0.420091	0.214155	0.378335	0.238551	0.32643	0.3268	0.386653	0.201522	0.206553	0.159276	0.217103	0.243413	0.280286	0.391543	0.194002	0.0332683	0.0549718	0.239699	0.500174	0.155678	0.121917	0.306458	0.31979	0.38541	0.232526	0.257306	0.293515	0.390493	0.128739	0.304392	0.480318	0.310042	0.361884	0.240413	0.196841	0.364749	0.336605	0.219632	0.100269	0.109636	0.28155	0.363223	0.46718
Parainflammation	0.766451	0.781907	0.716825	0.684643	0.680275	0.691144	0.781051	0.650103	0.706536	0.66236	0.774364	0.711618	0.705687	0.660885	0.691824	0.648241	0.741914	0.692585	0.696945	0.705935	0.733195	0.703	0.725779	0.737704	0.756813	0.710909	0.667022	0.637947	0.733899	0.752176	0.68202	0.785078	0.78922	0.771829	0.719422	0.70913	0.684638	0.683292	0.74452	0.79228	0.710922	0.69475	0.694938	0.71746	0.660801	0.62122	0.754467	0.746223	0.755999
pDCs	0.603582	0.619324	0.54973	0.701112	0.519098	0.5878	0.597637	0.446678	0.468712	0.621453	0.598885	0.593216	0.518308	0.468062	0.589715	0.493826	0.559032	0.530001	0.589836	0.577966	0.583559	0.490803	0.531278	0.554103	0.633809	0.562342	0.548429	0.528021	0.603388	0.647566	0.573353	0.665597	0.650824	0.527416	0.551178	0.547242	0.560371	0.49722	0.654858	0.695767	0.576056	0.585488	0.602136	0.605311	0.586516	0.498701	0.624863	0.556549	0.593299
T_cell_co-inhibition	0.740495	0.66688	0.710331	0.618973	0.528152	0.550559	0.686245	0.575626	0.577039	0.626156	0.698127	0.593526	0.599867	0.509945	0.631093	0.589679	0.635049	0.600001	0.685877	0.702643	0.707637	0.490538	0.619371	0.566403	0.722059	0.638868	0.656458	0.474726	0.754599	0.827426	0.621539	0.679894	0.761277	0.642772	0.611046	0.584322	0.666801	0.522019	0.799891	0.77856	0.663493	0.644904	0.628267	0.727266	0.645922	0.502252	0.711447	0.572322	0.621634
T_cell_co-stimulation	0.663957	0.553047	0.678244	0.54675	0.446113	0.475584	0.574138	0.432959	0.568535	0.572177	0.583693	0.536809	0.507676	0.537608	0.652944	0.55624	0.569761	0.556339	0.725679	0.597184	0.60481	0.428641	0.439758	0.563164	0.578182	0.536777	0.506057	0.528962	0.650636	0.615319	0.534016	0.580717	0.685627	0.583493	0.515341	0.53828	0.595774	0.497732	0.686199	0.626504	0.63816	0.64812	0.648057	0.61318	0.58192	0.486259	0.604334	0.468007	0.609118
T_helper_cells	0.916106	0.922794	0.888026	0.851563	0.815878	0.721835	0.683631	0.773277	0.844417	0.89934	0.942033	0.869153	0.843455	0.843546	0.820184	0.827559	0.845104	0.889812	0.887888	0.851196	0.897462	0.759581	0.897508	0.746021	0.932047	0.858663	0.826277	0.688762	0.956554	0.899707	0.803098	0.902318	0.925497	0.904425	0.848036	0.850967	0.804793	0.78679	0.953485	0.917068	0.864847	0.896592	0.841164	0.948446	0.742311	0.682303	0.934658	0.770803	0.823986
Tfh	0.807861	0.791574	0.815076	0.772295	0.755413	0.773995	0.499091	0.680522	0.665954	0.838065	0.778137	0.780607	0.697522	0.696892	0.794076	0.734246	0.727966	0.811171	0.848554	0.814794	0.752319	0.659226	0.822091	0.743344	0.710473	0.721451	0.836791	0.699678	0.839825	0.77461	0.799164	0.692103	0.781184	0.735485	0.719684	0.803879	0.736313	0.748482	0.839767	0.809292	0.838053	0.741653	0.78125	0.795415	0.703774	0.699274	0.688046	0.748236	0.708524
Th1_cells	0.630628	0.606853	0.606672	0.546798	0.503721	0.469628	0.638367	0.507138	0.458864	0.558002	0.566391	0.493977	0.526738	0.551132	0.574698	0.499404	0.537502	0.540622	0.601912	0.59762	0.532084	0.44043	0.528179	0.511525	0.642135	0.551582	0.551529	0.495439	0.641728	0.64673	0.456978	0.638658	0.627616	0.565951	0.418353	0.5353	0.609466	0.386993	0.663257	0.633453	0.60053	0.521345	0.59571	0.585155	0.537793	0.544433	0.596265	0.439764	0.511562
Th2_cells	0.637918	0.585129	0.586752	0.537848	0.515292	0.460712	0.555467	0.478548	0.582871	0.568491	0.557413	0.545845	0.550149	0.538455	0.571736	0.580409	0.548382	0.52278	0.664229	0.629142	0.618117	0.580794	0.51984	0.550414	0.544367	0.547511	0.562443	0.533662	0.611506	0.612499	0.518265	0.580822	0.678371	0.563102	0.519588	0.553955	0.673888	0.572132	0.654743	0.642878	0.619543	0.632939	0.609622	0.594263	0.559895	0.559316	0.583691	0.514049	0.568464
TIL	0.861704	0.816259	0.839029	0.810934	0.738576	0.756006	0.814917	0.757791	0.794649	0.819832	0.829096	0.806353	0.789642	0.7832	0.853204	0.791531	0.807069	0.794074	0.857805	0.822278	0.846476	0.748779	0.750641	0.806996	0.852431	0.79682	0.792739	0.772277	0.868554	0.868435	0.780663	0.83768	0.882136	0.813156	0.785741	0.791981	0.829571	0.768159	0.888204	0.882272	0.812331	0.848615	0.840167	0.844733	0.810825	0.765201	0.85517	0.763123	0.838995
Treg	0.756799	0.743144	0.761885	0.705131	0.720045	0.728249	0.740363	0.693907	0.70045	0.715617	0.726329	0.721628	0.689758	0.694121	0.727378	0.701685	0.727193	0.707811	0.763857	0.739809	0.729608	0.681979	0.72297	0.711402	0.728461	0.717424	0.725468	0.65839	0.753241	0.747939	0.733004	0.733578	0.777046	0.733726	0.723987	0.715785	0.7212	0.689275	0.767545	0.746656	0.749733	0.718774	0.717692	0.715903	0.695327	0.687302	0.717148	0.701938	0.71317
Type_I_IFN_Reponse	0.783081	0.82879	0.744309	0.654012	0.641456	0.630077	0.899715	0.652221	0.702812	0.583092	0.771879	0.66644	0.654292	0.605051	0.694929	0.567478	0.63805	0.583477	0.752403	0.718769	0.698741	0.753261	0.642964	0.87243	0.789784	0.653325	0.633024	0.668061	0.763227	0.719851	0.586266	0.779617	0.812325	0.778548	0.705516	0.73278	0.691213	0.657493	0.776125	0.871676	0.635289	0.65177	0.657568	0.703663	0.577248	0.571622	0.76663	0.779012	0.838383
Type_II_IFN_Reponse	0.539499	0.546275	0.536088	0.620176	0.575914	0.512427	0.588367	0.527263	0.53259	0.610559	0.671092	0.610301	0.619842	0.495581	0.564028	0.533695	0.654545	0.542229	0.65569	0.592665	0.569781	0.551709	0.610897	0.568692	0.544074	0.511825	0.564741	0.42317	0.595571	0.615432	0.578543	0.589462	0.599517	0.58724	0.605472	0.608158	0.59737	0.480322	0.608207	0.625143	0.595351	0.613721	0.529455	0.650962	0.477336	0.568329	0.566865	0.649395	0.592743
[truncated: 365 more columns]
