# Supplementary material for: Gene set-based identification of two immune subtypes of diffuse large B cell lymphoma for guiding immune checkpoint blocking therapy
Source: Front Genet. 2022 Oct 7;13:1000460. doi: 10.3389/fgene.2022.1000460 (PMC9585251; doi:10.3389/fgene.2022.1000460)
Supplement: Supplementary file 17 [file Table10.XLSX]

## Sheet: Supplementary Table 17
Gene	Module	cor_R	T cells CD8	T cells CD4 memory resting	T cells CD4 memory activated	T cells follicular helper	T cells regulatory (Tregs)	T cells gamma delta
ZNF572	red	-0.3752	-0.283781	0.12842	-0.215478	-0.321062	-0.0367645	-0.265934
ZNF395	red	-0.47182	-0.188175	0.207888	-0.252543	-0.00193362	-0.0380346	-0.279343
ZNF155	red	0.23816	-0.0157316	0.109318	0.0669746	0.206483	0.12283	0.0448675
ZBTB11-AS1	red	-0.13112	-0.178554	-0.0206992	0.123018	-0.226145	-0.337777	-0.303612
ZBP1	red	0.561826	0.197579	-0.0492601	0.188911	0.379402	0.176589	0.128885
XCL1	red	0.688113	0.425286	-0.131507	0.46244	0.285126	0.096696	0.375238
VPREB3	red	-0.502801	-0.0449326	-0.0960662	-0.251909	-0.127986	0.0120641	-0.316311
VCAM1	red	0.701444	0.248736	0.0911349	0.0979013	0.350613	0.0772959	0.153313
UBASH3A	red	0.692341	0.469758	-0.0790224	0.333035	0.517364	0.171715	0.456924
TYMP	red	0.624564	0.391622	-0.159497	0.295856	0.361198	0.206057	0.11238
TSPAN5	red	0.724905	0.333322	-0.122344	0.28899	0.364678	0.10218	0.444388
TRAV12-2	red	0.310716	0.347216	-0.273378	0.163797	0.125042	0.214142	0.163739
TRAT1	red	0.879812	0.534416	-0.0946446	0.381823	0.421118	0.2711	0.494423
TOR2A	red	0.27961	0.0133541	-0.0303371	0.0832115	0.0347597	-0.0205642	0.055502
TNXB	red	-0.325945	-0.137925	0.15401	-0.337115	0.1157	-0.0112435	-0.331238
TNIP3	red	0.641678	0.358846	-0.212171	0.483748	0.162115	0.0355904	0.219551
TNFSF11	red	0.482253	0.220227	-0.0777478	0.182943	0.414151	0.10914	0.0656712
TNFRSF4	red	0.687627	0.318075	-0.00245322	0.236109	0.493899	0.306337	0.21043
TNFRSF1B	red	0.681656	0.20362	-0.0423885	0.273308	0.317251	0.297829	0.332455
TMPRSS3	red	0.418075	0.249665	-0.121702	0.265778	0.325648	0.270816	0.183987
TMEM239	red	-0.226462	-0.185186	0.0758229	-0.0909128	0.0121646	0.0848739	-0.325617
TMEM169	red	0.365428	0.255324	-0.198289	0.112904	0.157772	0.157356	0.139311
TMEM155	red	0.76139	0.584672	-0.106652	0.262978	0.324891	0.239797	0.450873
TMEM100	red	-0.339602	-0.275969	0.174992	-0.133567	-0.24103	-0.420928	-0.164172
TLR6	red	0.207334	0.129282	0.0435692	0.180816	0.250711	-0.168109	0.130101
TIMD4	red	0.321484	0.106944	0.209493	0.0182101	0.123399	0.0534064	0.0270807
TIGIT	red	0.646862	0.483806	0.0219139	0.329048	0.497446	0.131676	0.287711
TIAM1	red	0.530493	0.260987	-0.190265	0.223965	0.336046	0.228318	0.29685
THEMIS	red	0.798609	0.628937	-0.203854	0.423853	0.264806	0.160886	0.489712
TCRBV15S1	red	0.461498	0.245477	-0.149291	0.147715	0.286024	0.173	0.143325
TCRAVN1	red	0.481894	0.169325	0.0105065	0.106743	0.32386	0.118245	0.259638
TCRA	red	0.529282	0.401865	-0.215465	0.207885	0.384997	0.140909	0.455063
SYTL3	red	0.656828	0.366475	-0.0815619	0.31536	0.284933	0.214876	0.356248
SYBU	red	-0.465589	-0.293854	0.197939	-0.332978	-0.187504	-0.0945096	-0.184985
SUGCT	red	-0.364904	-0.0114355	0.100745	-0.308632	-0.0982309	-0.134633	-0.0509609
STAT4	red	0.811666	0.445132	-0.0508955	0.284866	0.457853	0.219211	0.532464
SNX29P1	red	-0.309024	-0.0143114	0.000387815	-0.171716	0.0496166	-0.110245	-0.133009
SLCO2B1	red	0.691711	0.335131	-0.0344521	0.160206	0.323391	0.20491	0.184067
SLC16A4	red	-0.311185	-0.221371	0.226266	-0.0652252	-0.256765	-0.175269	-0.13484
SLA2	red	0.771353	0.461089	-0.067809	0.309065	0.409131	0.202358	0.362536
SIRPG	red	0.882699	0.55818	-0.205537	0.446441	0.421507	0.29414	0.442361
SIDT1	red	0.399307	0.114405	0.103423	0.207108	0.123085	0.00652807	0.13589
SHISA8	red	0.241128	0.266756	-0.0735067	0.0204557	0.212703	0.199033	-0.0898023
SH2D2A	red	0.711567	0.461986	-0.0483603	0.471755	0.358954	0.275048	0.339663
SH2D1A	red	0.874071	0.557723	-0.177631	0.446084	0.455748	0.159203	0.502773
SERPINA9	red	-0.284512	-0.0749088	-0.0108398	-0.101622	-0.0366007	0.021717	-0.204235
SEMA4D	red	0.598618	0.20096	0.0152617	0.24446	0.299676	0.350021	0.19648
SELPLG	red	0.7361	0.360327	-0.0780444	0.181126	0.294786	0.309293	0.427844
SELL	red	0.612116	0.200429	0.0115719	0.160496	0.357674	0.154598	0.329703
SAMHD1	red	0.657614	0.378857	-0.186326	0.252153	0.136665	-0.0508859	0.384918
SAMD3	red	0.823563	0.563936	-0.157197	0.330086	0.322537	0.150164	0.494465
S1PR4	red	0.229706	-0.0513791	0.144082	0.0620198	0.0723718	0.102046	0.105486
S100A4	red	0.59238	0.245868	-0.097158	0.322364	0.243046	0.0939026	0.272593
RTKN2	red	0.4241	0.24507	0.0623684	0.228441	0.210316	0.114681	0.129013
RP5-1180E21.5	red	0.391067	0.349352	-0.070328	0.208293	0.229777	0.0865468	0.253827
RP13-30A9.2	red	-0.288807	-0.155021	0.0817573	-0.22196	-0.241474	0.229478	-0.0522853
RP11-803D5.4	red	0.693832	0.351201	-0.149343	0.220438	0.375493	0.235083	0.394962
RP11-77H9.8	red	-0.496151	-0.116877	0.205234	-0.219365	-0.0967879	-0.117399	-0.293426
RP11-732A19.1	red	0.433203	0.25587	-0.0300501	0.110299	0.394049	0.0435779	0.201836
RP11-663N22.1	red	-0.175993	-0.00830282	0.0111191	-0.239909	0.0128486	-0.00928687	-0.0400299
RP11-279O17.1	red	-0.254682	-0.0415738	0.181365	-0.273549	-0.0999019	-0.0606969	-0.237138
RORA	red	0.644467	0.0238012	0.0192057	0.189421	0.280442	0.128491	0.35487
RNF11	red	0.722024	0.31813	-0.0720005	0.327185	0.0929687	-0.00586691	0.405391
RGL1	red	0.726737	0.38505	-0.0765419	0.298041	0.159887	0.0932041	0.267004
REXO1	red	0.220226	0.167452	-0.00355248	0.0604998	0.142995	0.145276	0.0552409
RDH10	red	0.455568	0.0920686	0.237348	0.112149	0.317074	0.275232	0.183963
RASGEF1A	red	0.795556	0.471558	-0.143847	0.347859	0.506616	0.173807	0.409804
RARRES3	red	0.808276	0.561719	-0.260146	0.453815	0.318744	0.109112	0.39581
RAB38	red	0.633035	0.339998	-0.0434885	0.390769	0.348211	0.148422	0.197508
RAB37	red	0.576446	0.329148	0.00601686	0.0888403	0.276	0.176456	0.284337
RAB11FIP4	red	0.136227	0.13192	0.0383548	-0.0155675	0.229697	0.202414	0.0186774
PRKCQ	red	0.831874	0.518112	-0.0207702	0.38248	0.435357	0.144679	0.416499
PRKCH	red	0.83593	0.39928	-0.130915	0.306212	0.428483	0.27243	0.503
PRF1	red	0.809527	0.582144	-0.308732	0.645379	0.327481	0.17181	0.454101
PRDM1	red	0.68834	0.367153	-0.161161	0.327379	0.419073	0.195016	0.305537
PPP4R4	red	-0.198995	-0.191916	0.257135	-0.0279414	-0.0851501	-0.123891	-0.134239
PLA2G4A	red	0.684635	0.264181	-0.122101	0.373489	0.16812	-0.0299157	0.340765
PLA2G16	red	0.470324	0.354593	-0.0679711	0.242046	0.205408	-0.0337245	0.254974
PLA1A	red	0.338663	0.236	-0.0270629	0.0851604	0.407365	0.0910081	0.102827
PHACTR2	red	0.650639	0.0779634	0.121659	0.266104	0.258874	-0.000759214	0.291424
PBX4	red	0.284825	0.146227	-0.0285875	-0.03622	0.173599	0.382088	0.0686223
P2RY13	red	0.718608	0.184578	0.0524538	0.235537	0.276779	0.0450638	0.259077
OXNAD1	red	0.448039	0.297462	0.0481102	0.30351	0.137988	0.194827	0.313669
OTOP2	red	0.230153	-0.0655694	0.134756	0.0833395	0.0672106	-0.0295663	0.130956
OR51E2	red	-0.298253	-0.23527	0.166787	-0.160934	-0.263203	-0.417295	-0.10887
ONECUT2	red	-0.177687	-0.0244824	-0.0447766	-0.170235	0.0396506	-0.0325556	-0.0475026
NUDT9P1	red	-0.441516	-0.171708	0.0178221	-0.386739	-0.196868	-0.00901746	-0.413303
NLRP2	red	0.207019	0.135885	0.00572373	0.173142	0.0382253	-0.201047	0.0292556
NLRP1	red	0.595183	0.213198	-0.00450742	0.0626123	0.260728	0.235842	0.259464
NENF	red	-0.299459	-0.198233	0.0157234	-0.253724	-0.0928727	0.105682	-0.135191
NELL2	red	0.535457	0.397025	-0.0913282	0.168585	0.374471	0.0826453	0.380354
NAGK	red	0.456631	0.208395	-0.173806	0.0992513	0.425409	-0.0252279	0.137749
NABP1	red	0.561541	0.123074	-0.182428	0.210839	0.0171315	0.0766293	0.252573
NAAA	red	0.721414	0.180572	-0.0226142	0.287367	0.224909	0.128123	0.186657
MYRF	red	-0.268444	-0.0383722	0.0197784	-0.190443	0.0536612	-0.136087	-0.0802562
MSANTD3-TMEFF1	red	-0.311269	-0.178974	-0.120889	-0.0616929	-0.209161	0.0410228	-0.256697
MPZL3	red	0.35991	0.146763	-0.0510536	0.145438	0.215406	0.176021	0.210324
MGC40069	red	0.780934	0.482922	-0.0390173	0.30538	0.316107	0.223597	0.430457
MFSD3	red	-0.445666	-0.316373	0.198909	-0.153478	-0.138855	0.00431194	-0.312793
MARCKSL1	red	-0.369529	0.110406	-0.0169543	-0.262942	0.0750183	-0.0953883	-0.23538
MAP7	red	0.449624	0.0866124	-0.102296	0.251342	0.120209	0.116027	0.222302
MAL	red	0.5637	0.251221	-0.132696	0.145174	0.3656	0.220655	0.271948
LOC730202	red	-0.188644	0.0607846	-0.0595137	-0.0084104	-0.0869089	0.0574414	-0.143927
LOC646903	red	-0.358421	-0.132416	0.0927493	-0.176079	-0.25475	-0.205567	-0.0673087
LOC340184	red	0.371492	0.227647	-0.241748	0.212916	0.198477	0.0909006	0.191525
LOC101929289	red	-0.297872	-0.107758	0.14303	-0.131231	-0.362745	-0.181062	-0.208451
LOC101928728	red	-0.244899	-0.12479	0.0641621	-0.0506158	-0.118812	-0.187952	-0.325129
LOC101928424	red	-0.488601	-0.0993956	0.102487	-0.288495	-0.265382	-0.107994	-0.251626
LOC101928173	red	0.639801	0.237732	0.0160123	0.296034	0.283435	0.179374	0.302604
LOC101928152	red	0.331444	0.181588	0.0530713	0.0773905	0.321503	0.227315	0.216789
LOC100289495	red	-0.32473	-0.159431	-0.194583	0.0126978	-0.150918	-0.0126969	-0.0895631
LINC00877	red	-0.333744	-0.0210428	-0.0724765	-0.14354	-0.146867	-0.179404	-0.0365902
LINC00515	red	0.297231	0.032095	-0.0693198	0.130744	0.118762	-0.0609139	0.258405
LHX2	red	0.265547	0.0206198	-0.103022	0.113885	0.11606	0.0661413	0.162454
LGALS2	red	0.607176	0.241626	-0.142239	0.265212	0.372491	0.0764322	0.250046
LEF1	red	0.405807	0.350661	0.132745	0.1006	0.401889	0.167945	0.101088
LCP2	red	0.858493	0.438484	-0.243017	0.344292	0.398023	0.355971	0.411696
LCN15	red	-0.306824	-0.055254	-0.0872429	-0.290435	-0.284157	0.10077	-0.231858
LBH	red	0.269368	0.121916	-0.093611	0.0891276	0.271566	0.118316	0.0886457
LAT	red	0.844393	0.496089	-0.0778195	0.352237	0.46419	0.252849	0.436749
LAMP3	red	0.505554	0.258224	-0.0126906	0.270868	0.357434	0.0740798	0.17922
LAIR2	red	0.582024	0.209982	-0.216955	0.297176	0.354788	0.316054	0.282355
LAG3	red	0.839535	0.579259	-0.294346	0.592854	0.315616	0.207976	0.353055
KLRD1	red	0.741153	0.458954	-0.132402	0.559498	0.129707	-0.0171708	0.428811
KLRC3	red	0.302774	0.280704	-0.225241	0.346183	-0.0686771	-0.158915	0.226535
KIF21A	red	0.2418	0.232107	0.0337716	0.189871	0.0225653	-0.0556188	0.163273
KEL	red	0.50784	0.239955	0.0649934	0.0242481	0.406784	0.270321	0.0991711
KCNH5	red	-0.223845	-0.0386633	-0.118164	-0.026768	-0.345424	-0.125705	-0.143733
JAKMIP1	red	0.614365	0.50048	-0.240368	0.439618	0.367178	0.137664	0.46684
ITM2A	red	0.844471	0.507927	-0.182313	0.379087	0.439595	0.143304	0.559503
ITK	red	0.779605	0.440498	-0.0799767	0.303601	0.519021	0.355308	0.417685
ITGA4	red	0.509554	0.198245	-0.0328396	0.152346	0.157587	0.120782	0.227556
IQGAP2	red	0.60932	0.464779	-0.148522	0.392207	0.201799	0.00429969	0.4294
INPP4B	red	0.836255	0.430708	-0.118724	0.384562	0.374799	0.0497419	0.519161
INPP4A	red	0.713976	0.353184	-0.0482391	0.258331	0.323956	0.220122	0.245347
IL32	red	0.698466	0.38237	-0.0576278	0.399853	0.278462	0.20117	0.32532
IL1R2	red	0.466071	0.0209849	0.0471742	0.200726	0.274118	0.116422	0.285102
IL15	red	0.700999	0.242292	-0.0450868	0.321194	0.140998	0.128608	0.234494
IGSF6	red	0.75647	0.362279	-0.147565	0.307152	0.234591	0.133617	0.272848
HSPA4L	red	-0.158465	0.197402	-0.16876	0.00277572	-0.231624	-0.0809569	-0.0737157
HSPA1L	red	0.512953	0.297903	-0.175878	0.313411	0.13585	0.0775255	0.204554
HSF5	red	0.354738	0.224289	0.0515638	0.239594	0.0538038	0.147254	0.121462
HS3ST3B1	red	0.798572	0.331114	-0.010145	0.41937	0.319444	0.276757	0.318576
HAPLN3	red	0.716721	0.425398	-0.228743	0.412395	0.275799	0.145552	0.230998
GZMK	red	0.828637	0.591283	-0.17845	0.436833	0.402594	0.265864	0.546493
GZMA	red	0.806759	0.607039	-0.228703	0.567582	0.251365	0.138253	0.572005
GVINP1	red	0.55711	0.238316	0.0511184	0.126465	0.22272	0.153717	0.188104
GPR85	red	0.480039	0.120025	-0.0493316	0.273107	0.159267	0.0492488	0.0938091
GPR171	red	0.834323	0.568446	-0.122082	0.530141	0.367913	0.130233	0.553776
GPR114	red	0.17254	-0.0201289	0.115451	0.0549552	0.0559759	0.195254	-0.0114685
GJC1	red	-0.179106	0.0044654	0.00490334	-0.0394175	-0.00314022	-0.255746	-0.151093
GIMAP8	red	0.844073	0.380928	-0.126891	0.36148	0.208248	0.0305564	0.380716
GIMAP7	red	0.857627	0.417044	-0.101273	0.429616	0.234318	0.0901554	0.453476
GIMAP6	red	0.892141	0.441251	-0.096357	0.415723	0.27591	0.0975683	0.450909
GIMAP4	red	0.876175	0.468624	-0.210348	0.455921	0.263313	0.0894334	0.474485
GIMAP1-GIMAP5	red	0.861075	0.499211	-0.272248	0.510575	0.261022	0.102452	0.429641
GIMAP1	red	0.888243	0.423582	-0.0915692	0.364203	0.275398	0.0711786	0.432477
GFI1	red	0.433024	0.371799	-0.0452535	0.249675	0.318371	0.173946	0.142235
GBP3	red	0.534426	0.22324	-0.173748	0.268447	0.265483	0.0133721	0.369531
GBP2	red	0.801764	0.457196	-0.219118	0.452015	0.274757	0.190805	0.419812
GATA3	red	0.91885	0.452269	-0.15377	0.326452	0.395438	0.263216	0.434828
GALNT3	red	0.292126	0.0460062	-0.052774	0.0215355	0.318255	-0.0341789	0.189374
GADD45A	red	-0.216271	-0.274814	0.2992	-0.219222	-0.247458	-0.0373979	-0.131675
GABBR1	red	0.559153	0.395409	-0.0996194	0.178878	0.310659	0.181655	0.132388
FYB	red	0.858639	0.406807	-0.0245351	0.32761	0.392757	0.276322	0.401313
FUCA1	red	0.442689	0.0806777	0.0942252	0.209802	0.356716	0.148815	-0.0128053
FSTL5	red	0.247255	0.0787235	-0.185308	0.24481	0.0270902	-0.0240047	0.0828741
FRMD4B	red	0.707808	0.262198	0.0742271	0.227261	0.151767	0.0805166	0.310304
FOXP3	red	0.194814	0.0585712	-0.0725413	-0.0252032	0.239883	0.327608	0.0219018
FGL2	red	0.790331	0.38973	-0.147297	0.369224	0.265962	-0.00721846	0.347064
FBXO16	red	-0.437167	-0.140379	0.152943	-0.193628	-0.19592	-0.283655	-0.369154
FAM212A	red	-0.262513	-0.112567	0.0696354	-0.28875	-0.137193	-0.160048	-0.102636
F5	red	0.43456	0.195567	-0.0944487	0.1843	0.243934	0.246558	0.173474
EVI2B	red	0.583578	0.347817	-0.195573	0.224103	0.235557	0.22984	0.390644
ERN1	red	0.628462	0.356682	-0.0653857	0.169952	0.235538	0.18998	0.292975
EOMES	red	0.908789	0.617038	-0.211582	0.440816	0.366389	0.207649	0.551247
ENO1-AS1	red	-0.260182	-0.0231671	0.184071	-0.0995481	-0.170342	-0.163506	-0.344766
ELOVL4	red	0.409929	0.3331	-0.124312	0.223677	0.144459	0.0831828	0.241175
EIF4E3	red	0.615168	0.297632	-0.0360127	0.213029	0.324186	0.0483416	0.298696
EBF1	red	-0.378569	-0.279956	0.0677719	-0.149904	-0.190074	-0.16486	-0.39073
DUSP5	red	0.434754	0.0887082	-0.131091	0.165468	0.278423	0.117285	0.215235
DUSP16	red	0.72032	0.340692	-0.0638705	0.181953	0.397047	0.216229	0.419365
DOK2	red	0.79632	0.468041	-0.133064	0.383402	0.311393	0.171713	0.397297
DNAJC12	red	-0.257977	0.00120075	0.111925	-0.0547238	-0.16284	-0.168355	-0.087639
DLG2	red	-0.267455	-0.0536394	-0.0210603	-0.0619455	-0.0644771	0.0415927	-0.0455209
DGCR6L	red	-0.216536	-0.0995794	0.00830669	-0.168125	-0.210195	0.0232707	-0.17717
DBIL5P	red	-0.408915	-0.224221	-0.00847923	-0.350565	-0.0773042	0.0128752	-0.246668
CYSLTR1	red	0.433628	-0.0580826	-0.111208	0.152093	0.0828367	0.137365	0.229549
CXCR6	red	0.816862	0.579853	-0.173043	0.557495	0.371527	0.221241	0.56324
CXCL13	red	0.498789	0.206654	0.20448	0.144093	0.247702	0.049201	0.0828284
CX3CR1	red	0.484098	0.125765	-0.00644492	0.230261	0.202607	-0.0385555	0.0692285
CTSW	red	0.702687	0.559099	-0.146504	0.444036	0.195399	0.0132291	0.447375
CTSC	red	0.757444	0.410052	-0.13197	0.490134	0.262819	0.191623	0.338448
CST7	red	0.883875	0.597999	-0.24442	0.524844	0.375667	0.294035	0.526723
CRTAM	red	0.790733	0.510672	-0.150358	0.461572	0.365862	0.194042	0.417521
CREBL2	red	0.677783	0.286456	0.0411764	0.118765	0.249909	0.261076	0.384194
CPOX	red	0.289272	0.188532	-0.00356608	0.268757	-0.0972769	-0.0921438	0.0671594
CP	red	0.434645	0.152849	-0.0965837	0.0794944	0.0725371	0.205285	0.197252
CORO1B	red	0.307139	0.0964809	-0.00800144	0.0397997	0.232034	0.304422	-0.13406
CLNK	red	0.354824	0.286477	0.172287	0.00214939	0.417205	0.103811	0.244957
CLIP4	red	0.602514	0.316842	-0.277999	0.188156	0.204383	0.241132	0.358317
CLEC7A	red	0.809511	0.516854	-0.238802	0.35952	0.314828	0.152089	0.428923
CLEC12A	red	0.598619	0.342746	-0.190594	0.288377	0.233905	-0.00800514	0.187972
CHD7	red	-0.382667	-0.264607	0.182443	-0.284737	-0.257448	-0.0987535	-0.15257
CFP	red	0.445008	0.11517	0.179089	-0.100895	0.357512	-0.0166383	-0.0129456
CDR2	red	0.370322	0.194718	0.0806606	0.159773	0.247508	-0.0728663	0.26207
CDKL1	red	0.358168	0.0571567	-0.009235	0.222215	0.0813447	-0.00982007	0.184843
CDH1	red	0.52061	0.125073	0.249403	-0.11068	0.400713	0.215233	0.0042834
CD8B	red	0.634802	0.639743	-0.277754	0.417187	0.320544	0.0819886	0.268038
CD8A	red	0.814923	0.686797	-0.307463	0.452075	0.268414	0.170737	0.395778
CD5	red	0.654693	0.328916	-0.0364593	0.286732	0.547478	0.190671	0.390023
CD3G	red	0.739265	0.624009	-0.232896	0.494797	0.38546	0.220501	0.402593
CD3E	red	0.870136	0.547009	-0.0894457	0.330734	0.465358	0.319512	0.390455
CD3D	red	0.899453	0.536256	-0.134451	0.485429	0.496652	0.283157	0.524357
CD28	red	0.872563	0.365481	-0.0173146	0.382559	0.461009	0.263906	0.459372
CD247	red	0.652816	0.359944	0.0215234	0.311553	0.427889	0.282865	0.279589
CD2	red	0.95007	0.579085	-0.113571	0.471931	0.4871	0.284064	0.543743
CD1B	red	0.421931	0.00240536	0.101068	-0.00849749	0.370887	0.127256	0.0879146
CD101	red	0.523094	0.220274	0.0389424	0.200623	0.0562697	0.128142	0.197282
CCR6	red	0.218292	-0.0773793	0.14356	-0.0169618	0.108878	0.0886382	0.100198
CCR2	red	0.591404	0.301038	-0.0897427	0.201159	0.103878	0.0643015	0.304074
CCDC150	red	-0.292982	0.0235821	0.112305	-0.111715	-0.132916	-0.102409	-0.21571
CASP1	red	0.689016	0.307925	-0.160919	0.412077	0.220097	-0.000509872	0.293074
CADM1	red	0.440887	0.236404	0.0991797	0.186741	0.226729	0.187398	0.224196
CABP1	red	-0.216211	-0.0144064	-0.0407465	-0.300658	-0.144599	-0.0131847	-0.0406399
CA2	red	0.368784	0.140109	-0.224005	0.0700751	0.358052	0.24068	0.0745543
C5orf20	red	0.632494	0.39955	-0.0597916	0.261768	0.326728	0.0216011	0.242435
C3orf52	red	-0.389281	0.020635	0.121116	-0.0279736	-0.0603549	-0.257625	-0.241755
C1orf61	red	0.337888	0.189912	-0.112832	0.0983377	0.144228	0.12606	-0.039151
C19orf83	red	-0.246124	-0.0439912	0.133256	-0.114389	-0.0662538	0.0781389	-0.134628
C16orf54	red	0.688401	0.373606	-0.0582426	0.202279	0.234072	0.130316	0.327382
C11orf21	red	0.550313	0.240065	-0.166024	0.198337	0.196116	0.128023	0.225622
C10orf71-AS1	red	-0.244157	-0.104097	0.0630419	-0.195651	-0.284787	-0.219051	-0.145344
C10orf35	red	0.544106	0.394587	0.0278683	0.289617	0.343536	0.11904	0.289009
BV03S1J2.2	red	0.669197	0.434027	-0.0946657	0.250635	0.411675	0.131452	0.328863
BMP3	red	-0.453233	-0.239374	0.0863466	-0.358228	-0.181489	0.0664443	-0.0969023
BLVRA	red	0.674609	0.273415	-0.0790872	0.249126	0.306848	0.11289	0.178803
BIN1	red	0.27441	0.113393	0.133715	0.153172	0.130504	0.0707722	0.204622
BEX2	red	0.28638	0.104348	-0.063138	0.239168	0.21709	-0.0570785	0.0861123
BCL7A	red	-0.3431	-0.0474842	0.0336799	-0.0483919	-0.16122	-0.135735	-0.324074
BCL11B	red	0.9176	0.522666	-0.102135	0.319491	0.464883	0.260138	0.486912
B3GAT1	red	0.314654	0.263537	-0.0470242	0.14333	0.131442	0.172001	0.0904638
B3GALT4	red	0.374257	0.146099	-0.153736	0.0659152	0.231403	0.262915	0.0637404
AX746492	red	-0.194063	-0.139631	0.141364	-0.162556	-0.0269605	-0.166548	-0.14175
AV2S1A1	red	0.493263	0.420402	-0.201052	0.267104	0.433109	0.225338	0.308481
ATXN1	red	0.698478	0.377191	-0.184207	0.178338	0.278145	0.16887	0.427612
ATP9A	red	0.643108	0.405733	-0.00383196	0.181449	0.42513	0.193039	0.457188
ATP4A	red	-0.232205	-0.0413223	-0.179012	-0.22153	-0.0437624	0.091963	-0.150331
ARHGEF3	red	0.676102	0.121694	-0.0894885	0.389323	0.273642	-0.0233497	0.325306
ARHGAP9	red	0.473203	0.225889	0.128995	0.0712944	0.354437	0.256616	0.127738
APOBEC3B	red	0.373768	0.203674	-0.262984	0.120297	0.277076	0.0840372	0.135922
ANXA6	red	0.528365	0.272304	0.059547	0.0820944	0.319224	0.141605	0.0803576
ANXA2R	red	0.359026	0.18828	-0.0445946	0.0443225	0.270986	0.100614	0.0132918
ANKS1B	red	0.371166	0.187973	-0.01636	0.130951	0.164914	0.0355795	0.430678
ANKRD29	red	0.454505	0.0666485	0.079606	-0.00993757	0.445286	0.205716	0.0576217
AMICA1	red	0.627089	0.403758	-0.0117458	0.0885921	0.328928	0.145818	0.358568
AL110181	red	-0.286783	-0.186903	0.183595	-0.0876213	-0.285483	-0.201589	-0.20936
AIPL1	red	-0.261371	-0.138098	0.165097	-0.138371	-0.191346	-0.155424	-0.0925922
AIF1	red	0.742541	0.414525	-0.0855876	0.342516	0.194566	0.172932	0.298096
AFMID	red	-0.229433	0.0611591	0.0604179	-0.00863417	-0.172436	0.0817089	-0.030391
AF001548.5	red	0.267053	0.142999	-0.205356	0.0743673	0.129774	0.170966	0.0629418
ACACA	red	-0.244337	-0.211577	0.0559028	-0.0460312	-0.221607	-0.272917	-0.0649103
AC099684.1	red	-0.16251	0.0411018	0.163306	-0.270772	-0.049287	0.0346853	-0.180003
AC007401.2	red	0.479589	0.181668	-0.0173902	0.0615074	0.215623	0.0165171	0.174885
abParts	red	0.403565	0.165482	-0.0223658	0.23755	0.194683	-0.00888539	0.0375261
ABO	red	-0.419735	-0.437393	0.208566	-0.209337	-0.169645	0.0351815	-0.210108
