# Supplementary material for: Gene set-based identification of two immune subtypes of diffuse large B cell lymphoma for guiding immune checkpoint blocking therapy
Source: Front Genet. 2022 Oct 7;13:1000460. doi: 10.3389/fgene.2022.1000460 (PMC9585251; doi:10.3389/fgene.2022.1000460)
Supplement: Supplementary file 18 [file Table12.XLSX]

## Sheet: Supplementary Table 19
ID	Y1	Y2	Z
GSM814863	0.917569	-0.203859	0.629028
GSM814867	1.30813	-0.0392907	0.921959
GSM814869	0.0463406	-0.210372	0.0117206
GSM814871	1.85851	0.274373	1.34295
GSM814873	-0.970244	0.292941	-0.657386
GSM814875	1.34033	0.301691	0.978916
GSM814877	0.88817	1.0984	0.738707
GSM814879	-1.93448	-1.54447	-1.52398
GSM814880	-2.65441	-0.785318	-1.95748
GSM814882	0.846987	-0.551991	0.544188
GSM814884	-0.209425	0.245311	-0.123651
GSM814886	1.35912	-0.185722	0.943373
GSM814888	3.16913	0.0297124	2.24608
GSM814890	0.182592	-0.435775	0.0855741
GSM814899	-2.64996	0.648213	-1.81069
GSM814900	0.915385	0.447877	0.692787
GSM814901	0.232614	-0.115153	0.153106
GSM814902	3.07064	0.616473	2.23517
GSM814903	0.178523	-0.176398	0.108684
GSM814904	1.52577	0.205752	1.10056
GSM814905	0.071672	0.0603473	0.0567762
GSM814906	-0.815387	0.475212	-0.529515
GSM814907	2.46551	0.829775	1.82823
GSM814908	0.155144	0.386415	0.14853
GSM814909	-1.61696	-0.690262	-1.21365
GSM814910	3.78348	1.0401	2.78216
GSM814911	2.88462	0.695072	2.11138
GSM814912	2.87254	0.812626	2.11461
GSM814913	0.0475239	0.221283	0.05581
GSM814914	0.695642	-0.0427805	0.488089
GSM814915	1.07186	0.256156	0.784326
GSM814916	0.218491	-0.340532	0.120526
GSM814917	1.16519	0.0173791	0.82646
GSM814918	0.461365	-0.0132586	0.325226
GSM814919	-0.752113	-0.399861	-0.572412
GSM814920	-2.39207	-1.30133	-1.8235
GSM814921	0.399091	-0.0463112	0.277836
GSM814922	-0.87311	-0.657844	-0.683903
GSM814931	-0.128401	-0.416203	-0.132586
GSM814932	-1.41398	-1.02268	-1.10329
GSM814933	-1.17563	-0.101229	-0.842253
GSM814934	-1.65334	-0.936812	-1.2641
GSM814935	2.09064	-0.163538	1.46337
GSM814936	1.14377	0.24508	0.834118
GSM814937	-0.934358	-0.397633	-0.701181
GSM814938	-3.13721	-1.64628	-2.38548
GSM814939	-4.62158	-1.85118	-3.45664
GSM814940	-0.380045	-0.101122	-0.279128
GSM814941	0.0355673	-0.3405	-0.0089436
GSM814942	1.44303	0.510692	1.07255
GSM814943	-0.825619	0.152199	-0.569123
GSM814944	-0.124125	-0.863897	-0.174418
GSM814945	-1.44732	-0.942727	-1.11888
GSM814946	0.956484	0.699357	0.747075
GSM814947	1.21027	0.094999	0.866145
GSM814948	-2.1703	0.388597	-1.4972
GSM814949	-2.31149	-0.464017	-1.68257
GSM814950	1.17049	0.0416142	0.832641
GSM814951	3.0585	0.406744	2.20557
GSM814952	0.243413	0.211229	0.193453
GSM814953	-0.818757	0.177716	-0.561709
GSM814954	-0.832403	0.487469	-0.540331
GSM814955	3.78155	0.795557	2.7563
GSM814956	0.833655	0.0455183	0.594622
GSM814957	-0.602201	0.246021	-0.401587
GSM814958	3.10425	0.266856	2.22393
GSM814959	0.498564	-0.138615	0.338994
GSM814960	-0.575704	-0.112702	-0.418776
GSM814961	-1.80012	-0.719819	-1.34625
GSM814962	1.1031	-0.147161	0.766027
GSM814963	1.69296	0.274442	1.22578
GSM814964	-2.95435	-0.00473576	-2.09157
GSM814965	0.0344361	-0.451262	-0.0208425
GSM814966	-1.62128	-0.236344	-1.17122
GSM814967	-1.01998	0.0650081	-0.715429
GSM814968	0.0331366	-0.178985	0.00551986
GSM814969	1.84504	0.406302	1.34663
GSM814970	2.95969	0.621716	2.15716
GSM814971	-1.38293	0.189379	-0.95986
GSM814972	-2.13533	-0.469093	-1.55839
GSM814973	0.181929	0.413337	0.170185
GSM814974	0.622166	-1.29316	0.310795
GSM814975	0.477964	-0.124659	0.325812
GSM814976	0.149778	-0.584507	0.0474453
GSM814977	-3.53144	-0.748014	-2.5745
GSM814978	0.612996	0.353605	0.46931
GSM814979	0.778902	-0.224345	0.528828
GSM814980	0.533387	-0.236311	0.353853
GSM814981	0.622552	-0.0846707	0.432159
GSM814982	-6.61992	-1.26796	-4.81263
GSM814983	3.57714	0.756415	2.60769
GSM814984	0.072837	0.210613	0.0726575
GSM814985	1.33589	-0.276265	0.917858
GSM814986	0.0999796	0.42769	0.11362
GSM814987	-0.0554352	0.397299	0.000572322
GSM814988	1.03647	0.0439974	0.738023
GSM814989	-1.4432	0.363445	-0.985078
GSM814990	-3.07883	-0.614926	-2.24081
GSM814991	1.34765	-0.0980086	0.94405
GSM814992	1.04295	-0.138503	0.724321
GSM814993	2.00286	0.345184	1.45222
GSM814994	1.92369	0.90011	1.45178
GSM814995	0.908059	-0.103757	0.632328
GSM814996	-1.38493	-0.696188	-1.05002
GSM814997	-2.94061	-0.123907	-2.09378
GSM814998	-1.20238	0.682114	-0.782696
GSM814999	0.832251	0.677904	0.656993
GSM815000	-5.23093	-0.570203	-3.75959
GSM815001	-0.988977	-0.239395	-0.723985
GSM815002	1.80113	-0.336345	1.24114
GSM815003	2.02518	0.666486	1.5002
GSM815004	-2.53779	-1.33758	-1.93028
GSM815005	0.567506	-0.774243	0.324102
GSM815006	1.50676	0.334921	1.10004
GSM815007	-0.588768	0.0130481	-0.415422
GSM815008	2.20922	0.366444	1.60041
GSM815009	-4.13626	0.321974	-2.89538
GSM815010	-0.118476	0.493465	-0.034412
GSM815011	1.22387	0.780953	0.944509
GSM815012	0.493536	0.0901034	0.358353
GSM815013	2.22024	0.852588	1.65691
GSM815014	-0.547651	-0.850002	-0.472797
GSM815015	-1.25101	0.223517	-0.863067
GSM815016	3.02241	-0.0848557	2.13076
GSM815017	1.16661	-0.233195	0.802363
GSM815018	0.432516	0.256791	0.331865
GSM815019	1.14141	-0.465344	0.761264
GSM815020	1.51295	1.04644	1.17572
GSM815021	-0.856679	0.55313	-0.550934
GSM815022	1.1655	0.560245	0.881076
GSM815023	1.09583	1.14517	0.890377
GSM815024	2.0889	0.274302	1.506
GSM815025	-1.0729	-0.135679	-0.772992
GSM815026	0.547261	0.176215	0.405008
GSM815027	1.17254	-0.554821	0.774329
GSM815028	1.54137	0.278628	1.1189
GSM815029	-3.3848	-0.411573	-2.437
GSM815030	1.15168	-0.02806	0.812345
GSM815031	-4.42794	0.423995	-3.09161
GSM815032	-0.993669	-0.331202	-0.736505
GSM815041	-3.54012	-0.931258	-2.59901
GSM815042	-1.08153	0.571421	-0.70825
GSM815053	1.99226	1.02381	1.51271
GSM815059	1.21431	0.329294	0.892486
GSM815060	-3.39688	-0.503347	-2.45475
GSM815061	-0.517829	-0.414523	-0.408055
GSM815062	-4.34078	-1.57521	-3.23024
GSM815063	-2.375	-0.746608	-1.75584
GSM815064	-1.97235	1.52321	-1.2434
GSM815065	2.52	-0.0358129	1.78006
GSM815066	-1.35178	-1.31521	-1.08857
GSM815067	0.922754	-1.43572	0.509265
GSM815068	-0.174736	-0.378681	-0.161622
GSM815069	3.49202	1.17487	2.58938
GSM815070	-3.73801	-0.416663	-2.68751
GSM815071	1.62412	1.36942	1.28677
GSM815072	0.094784	-0.54354	0.0126254
GSM815073	-0.0362165	0.835532	0.0580862
GSM815074	1.8596	0.419484	1.35825
GSM815075	0.247171	0.771241	0.252226
GSM815076	1.00331	-0.0509802	0.705036
GSM815077	-1.01477	0.480674	-0.670088
GSM815078	1.88928	0.0846549	1.34572
GSM815079	-4.16797	-0.794499	-3.0297
GSM815080	-0.861555	-0.0963393	-0.619462
GSM815081	1.13299	0.895141	0.891623
GSM815082	0.993654	0.617261	0.765158
GSM815083	0.00402286	0.368297	0.0397507
GSM815084	-0.155296	0.852851	-0.0244632
GSM815085	2.87649	0.458345	2.08191
GSM815110	-0.419061	1.05268	-0.191133
GSM815111	-5.01203	-0.886793	-3.63637
