# Supplementary material for: Gene set-based identification of two immune subtypes of diffuse large B cell lymphoma for guiding immune checkpoint blocking therapy
Source: Front Genet. 2022 Oct 7;13:1000460. doi: 10.3389/fgene.2022.1000460 (PMC9585251; doi:10.3389/fgene.2022.1000460)
Supplement: Supplementary file 19 [file Table5.XLSX]

## Sheet: Supplementary Table 12
ID	GSM1358939	GSM1358940	GSM1358941	GSM1358942	GSM1358943	GSM1358944	GSM1358945	GSM1358946	GSM1358947	GSM1358948	GSM1358949	GSM1358950	GSM1358951	GSM1358952	GSM1358953	GSM1358954	GSM1358955	GSM1358958	GSM1358959	GSM1358960	GSM1358962	GSM1358963	GSM1358966	GSM1358969	GSM1358972	GSM1358975	GSM1358976	GSM1358977	GSM1358980	GSM1358982	GSM1358983	GSM1358984	GSM1358985	GSM1358986	GSM1358987	GSM1358988	GSM1358989	GSM1358992	GSM1358994	GSM1358995	GSM1358996	GSM1358997	GSM1358998	GSM1358999	GSM1359000	GSM1359001	GSM1359002	GSM1359003	GSM1359004
ZYG11B	8.62836	8.47332	8.55079	8.78525	8.38331	8.3084	7.96135	8.32139	8.4929	8.63993	8.66593	8.45431	8.69061	8.75526	8.17226	7.77746	8.8337	8.84726	8.50399	8.4199	8.34713	8.34113	8.95573	8.38198	8.92588	8.84477	8.4605	8.48043	8.85511	8.645	8.2695	8.71139	8.95874	8.56039	8.6013	8.91294	8.17908	8.21517	8.14059	8.52253	8.56625	8.39298	8.52702	8.67825	8.81216	8.55079	8.62741	8.8097	8.4916
ZSWIM4	3.30649	3.1305	3.27053	3.21742	3.27134	3.23877	3.92602	3.36881	3.91034	3.14066	4.08847	3.44351	3.25549	3.59318	3.77034	3.48465	3.0923	3.37865	3.70279	3.52445	3.64483	3.42289	3.1008	3.30464	3.30563	3.22265	3.29044	3.22064	3.21598	3.51641	3.70818	3.3097	3.3915	3.23767	3.00538	3.25637	3.59479	3.19592	3.68622	3.44899	3.402	3.3915	3.19819	3.06817	3.19928	3.3915	3.27001	3.41137	3.40871
ZSCAN29	8.11232	7.84113	7.81773	8.0422	7.47152	7.2098	8.12542	7.50827	7.94059	7.25818	7.8902	7.05325	6.91435	7.52161	7.02562	6.76189	6.73884	6.9229	7.13933	7.91046	7.74551	7.16764	7.25304	7.44481	7.2416	7.15851	7.30024	8.02126	7.46038	8.12067	7.43106	7.75427	7.37999	7.66082	7.06496	7.05823	7.49671	7.53732	7.5592	7.6365	7.33726	7.88438	7.33075	7.21152	7.37866	7.13142	7.69644	7.86602	7.64553
ZSCAN23	3.5743	3.82909	3.58437	3.67512	3.56035	3.5566	4.09207	3.57827	3.8524	3.71145	4.06434	3.46749	3.70676	3.49861	3.3774	3.74944	3.87315	3.65638	4.0019	3.89499	3.55261	3.45943	3.69583	3.22648	3.63958	3.53154	3.61621	3.68332	3.66518	3.37533	3.69896	3.63368	3.87851	3.55604	3.66471	3.58032	4.01508	3.6229	3.42283	3.7126	3.76713	3.77441	3.64218	3.37289	3.48501	3.59735	3.58784	3.81634	3.60682
ZSCAN16-AS1	6.63115	6.52974	7.16564	6.62902	6.31254	6.51444	6.88732	6.63822	6.03136	5.91021	6.59752	6.15913	6.86943	6.02245	6.30709	6.75802	6.54505	6.40357	6.52604	6.25231	6.64504	6.21788	6.39301	6.4735	6.1305	6.78439	6.41976	6.26237	6.66076	6.06135	7.0094	6.35286	6.12505	6.42999	6.56473	6.16522	6.899	6.18757	6.86421	6.08336	6.17944	6.30348	6.35872	6.39019	6.23874	6.33879	6.21775	5.9304	6.14214
ZSCAN16	6.51018	6.3106	5.55362	6.90463	5.88718	6.63128	6.62767	6.55046	6.36133	6.0023	6.12629	6.12096	6.37911	5.96067	6.0889	6.39694	6.12499	6.4843	6.32027	7.33957	5.92598	5.89313	5.92963	6.70505	6.3768	5.7793	6.0925	6.77455	5.94497	6.29985	4.99492	6.59216	6.50405	5.83346	7.04007	5.5539	6.49628	4.57463	5.28354	5.98458	6.3404	7.26848	5.91771	6.54703	5.9008	6.9999	6.3768	6.43702	6.02946
ZRSR2	8.09339	8.17079	8.79438	7.99828	7.66508	8.62518	8.60868	7.59759	8.63265	8.39648	8.55481	7.88403	8.43861	8.21326	8.81681	9.04188	7.19914	7.88526	9.93414	9.19826	7.07734	7.70461	7.98892	7.54208	8.0575	8.07096	7.88113	7.82799	8.51199	7.68774	8.58801	8.60152	8.44061	8.54388	8.9602	7.57437	9.01714	7.59243	7.57455	8.76666	8.0615	8.73468	7.37503	9.10383	7.56727	8.33007	8.429	8.69228	8.30352
ZRANB2-AS1	3.54344	3.31098	3.50513	3.84898	3.32174	3.67459	3.6626	3.54344	3.91768	3.54344	3.7868	3.46337	3.69261	3.49203	3.72875	3.56409	3.22605	3.45655	3.72923	3.82887	3.48597	3.46793	3.07776	3.20535	3.30944	3.19609	3.09097	3.29067	3.49116	3.4248	3.3747	3.23088	3.30181	3.34109	3.51219	3.38072	3.53419	3.38376	3.15732	3.21853	2.84932	3.39019	3.35209	3.27032	3.14855	3.17339	3.12162	3.02257	3.28407
ZNRF1	9.37013	5.85741	9.22992	7.59859	7.17023	6.59986	6.01417	6.0756	8.86979	8.62193	7.68231	8.48705	8.23131	8.77341	7.21348	7.70352	5.73081	7.10953	8.67749	6.87615	9.15277	7.0553	7.43709	7.91436	7.44347	8.69049	7.19028	7.29203	8.87725	7.39266	7.20162	7.91436	8.65809	8.65592	8.13476	7.318	8.57424	9.20577	6.44148	8.04089	7.61791	7.72685	8.08914	5.74027	8.28829	8.46224	8.49813	8.0401	9.09389
ZNF90	2.71174	2.66308	2.60173	2.59996	2.90462	2.60348	2.71174	2.66119	2.50868	2.68951	3.28997	2.69358	2.81162	2.73165	2.52984	2.61632	2.64918	2.66325	2.6937	2.84224	2.81821	2.84723	2.74534	2.63269	2.91137	2.69015	2.78647	2.79616	2.61357	2.75992	2.6603	2.70733	2.67548	2.65395	2.61204	2.54352	2.73434	2.70374	2.6253	2.76391	2.95076	2.67358	2.90612	2.54717	2.65807	2.77192	2.84281	2.5543	2.55348
ZNF880	3.77191	4.16947	3.88089	4.11785	5.48381	6.40775	4.28439	7.02219	5.55856	5.30854	4.01621	4.04687	4.37929	4.76456	4.53094	4.37548	4.85618	6.61705	5.05424	4.10065	6.78111	4.39737	4.61669	5.49567	5.54667	3.86784	5.99705	4.63791	4.90494	4.42761	4.65254	3.64603	5.20316	4.40925	6.36149	4.99034	6.04376	5.3234	3.4948	4.64192	4.56667	5.93003	4.44358	3.80387	3.90237	4.87186	4.06492	4.66197	4.89083
ZNF852	3.37395	3.88511	3.10102	2.98127	3.33784	3.21129	3.18385	3.55812	3.06248	2.98155	4.22102	3.2161	3.46322	3.08764	3.05682	3.00459	3.0329	3.18594	3.18622	3.36368	3.42168	3.25278	2.9043	3.83087	3.17264	3.39275	3.28857	3.21289	3.51208	3.23237	3.42318	2.83025	2.90791	2.95358	3.32454	3.0889	3.07919	3.1782	3.12628	3.06563	2.83025	3.80021	3.21104	3.78552	2.95959	3.18385	3.33766	3.33237	2.90571
ZNF839	6.32797	6.21621	6.50866	6.08231	6.3276	5.94681	6.32341	6.18631	6.38987	5.72757	6.34532	6.36271	6.43692	6.7053	6.21758	5.89175	5.7217	5.42455	6.49898	6.48367	6.23306	5.72164	6.14532	5.81677	5.64424	5.94163	5.65608	6.2753	5.93677	5.99286	5.5867	6.16985	6.17443	5.88735	6.56701	5.35226	6.61625	6.07528	6.45154	6.09042	5.95529	6.28784	6.09926	6.24924	5.69433	5.47329	5.76297	6.30061	5.57008
ZNF836	5.91666	6.47896	6.17596	5.67227	6.58466	5.76393	6.40487	6.33767	6.41049	6.12114	7.13434	6.4158	7.19205	6.29519	6.71946	7.31601	6.46493	6.95908	6.37954	6.93253	6.4792	6.15824	6.31344	7.03364	6.32283	6.55861	6.31763	6.21054	6.29519	6.10989	6.07033	6.03034	6.07475	5.77201	6.8057	5.78757	6.50021	6.57543	6.40277	5.70373	6.31505	7.56018	6.23801	6.59459	6.31644	6.51722	6.28507	6.51587	6.39025
ZNF835	4.19638	3.82036	4.4485	3.71189	4.75469	4.27578	4.71554	4.48725	5.04249	4.03888	4.77356	4.84892	4.33168	4.00347	4.66783	4.51251	4.20288	3.97993	4.46202	4.10478	3.78843	4.08696	4.27848	4.2132	4.9389	4.16393	4.2824	4.01559	3.96505	3.78447	4.31176	4.03718	4.40583	4.13481	5.35186	4.24937	4.49625	4.22807	4.07593	3.95231	4.27458	3.80477	3.98339	3.84146	4.11368	4.42381	4.01832	3.94752	4.20668
ZNF826P	4.7079	3.71202	4.17989	4.23039	4.25959	4.27259	4.25848	5.05026	4.54013	4.1223	4.80359	4.54129	5.99091	4.49001	4.33343	4.43223	4.29657	4.14416	4.42418	5.09194	4.36159	5.13981	4.41268	4.03586	4.0525	4.00755	5.04058	4.48025	4.31041	4.09248	4.26576	4.30421	4.69358	4.29698	5.1019	4.23602	4.19581	4.53369	4.13202	4.4875	3.8651	4.61943	4.56661	4.90404	3.61675	4.2615	4.38211	4.06598	4.12891
ZNF816	3.9378	3.90463	3.74341	4.05322	3.90737	4.27509	4.07579	4.42959	4.33969	4.25968	4.11931	4.19167	4.01225	3.67474	4.01095	4.06008	3.93011	4.01907	3.78585	4.28471	4.09429	4.03511	4.25488	4.12052	4.33133	4.17071	4.33774	3.95768	4.08317	3.9503	4.32587	3.98645	4.04448	4.28914	4.04387	3.55682	3.94801	4.00985	3.80992	3.78537	4.14292	3.95665	3.99771	3.72215	3.89347	4.0828	3.59558	3.78822	3.77453
ZNF814	4.33809	5.54223	4.55445	3.84383	4.41465	4.3819	3.54594	4.22504	3.95397	4.19373	4.40236	3.85812	4.58086	3.7818	4.19765	3.82736	5.20413	4.20484	4.99159	5.80803	6.05821	5.60844	4.39789	5.65055	4.53429	4.98777	5.34121	4.60365	4.95238	5.84541	5.44137	4.51338	5.34761	5.30731	4.35199	4.57766	4.11361	5.23459	4.70983	4.70134	4.66874	3.73337	4.89609	4.10222	4.63737	4.72515	4.51559	4.40562	4.74856
ZNF81	4.16118	3.92397	3.76518	4.14085	3.94842	4.02903	3.90629	4.46838	4.18333	4.54471	3.89718	4.32909	4.01093	3.97298	4.43745	4.64412	4.91079	4.69316	3.88167	3.98249	4.61518	4.04808	4.15829	4.12823	3.95459	4.08086	4.0499	4.10768	4.59552	3.91111	4.05623	3.75841	4.03579	4.03876	4.42101	4.04808	4.03812	4.03328	3.97956	4.00625	3.8976	4.08399	3.84428	4.29641	3.85943	4.43018	3.85488	4.09153	4.06693
ZNF808	3.41115	3.45499	3.80339	3.61787	3.9084	3.35807	3.66208	3.50074	3.62675	3.65656	4.07135	3.59314	3.37602	3.34318	3.97968	3.89025	3.12134	3.4366	3.64408	4.41577	3.78382	3.34491	3.08982	3.42642	3.30572	3.33918	3.59852	3.51197	3.67814	3.44387	3.88195	3.51902	4.00887	3.81385	3.34659	3.40684	3.36773	3.81821	3.40194	3.68014	3.55931	3.55688	3.35249	3.46175	3.32549	3.10724	3.45529	3.56027	4.34309
ZNF804A	6.63308	9.75151	8.54357	7.07191	7.90587	7.3785	5.5223	9.29153	4.12122	6.59997	7.42266	6.06413	7.18109	5.11731	7.63426	7.16017	8.54963	7.78206	4.18858	7.39026	8.38726	6.56321	7.43972	9.25178	4.54766	7.77453	8.92143	3.41087	8.01526	4.16649	9.8449	4.24894	3.84165	7.51719	9.59844	6.14548	3.50597	8.61664	7.60555	4.10443	6.95467	6.45879	6.87168	6.73092	6.85522	4.17343	7.38229	5.78534	3.70076
ZNF793	5.27878	5.60382	5.52221	4.24754	6.10201	6.34186	5.62262	5.94689	6.05564	4.35036	5.35228	4.76124	5.34844	5.43196	6.36611	6.18332	4.77178	5.76301	5.74068	4.8301	5.92673	5.55303	5.25333	5.30105	5.25678	4.50605	5.19758	4.63791	5.27098	5.10736	5.33474	5.36373	5.90667	5.35311	5.55455	5.1285	6.28052	5.69064	5.52282	4.83773	5.24813	5.80077	5.32996	5.8711	4.25124	5.64581	4.82107	5.38051	5.18206
ZNF790-AS1	4.25716	6.28481	4.34511	4.40909	5.39933	5.64434	4.77127	4.14928	5.66717	4.35111	5.33112	4.5672	4.99385	4.41047	4.92575	5.71005	4.41489	5.55191	5.22603	5.83218	4.54833	3.81717	4.54188	5.99141	4.75208	4.18696	5.31574	4.23669	4.91491	4.44816	5.75938	4.20719	5.20269	4.51204	6.44432	4.42297	5.19186	5.88701	4.54397	4.32086	4.83186	5.84461	5.11926	4.44359	4.50289	4.55602	4.51937	4.62644	4.83252
ZNF79	5.76599	5.39439	6.00305	5.77082	5.35774	5.66661	5.90357	5.54524	6.72366	5.72494	6.47589	5.56984	5.74657	5.38079	5.60808	5.88459	5.07178	5.82778	5.15403	5.52836	5.74868	5.40718	5.14437	6.27083	5.19024	5.7137	5.46141	4.93716	5.5918	5.45756	5.41481	5.88561	5.03113	5.82252	5.9532	4.65	5.94586	5.37448	5.35769	5.69018	5.43359	6.12894	4.92838	5.99812	5.57075	6.08657	5.77031	5.36845	4.78155
ZNF786	6.33056	5.88994	5.19057	6.05977	5.72417	8.67777	5.99893	5.75895	6.01793	6.22506	6.19651	6.71127	6.8652	5.658	6.03532	5.20953	4.71907	6.33845	6.56628	6.67603	5.60623	5.21407	5.17601	5.49137	5.41197	6.03244	5.85316	6.57589	6.22867	5.58796	5.44318	6.79746	5.67046	7.17406	6.62768	5.90582	6.03003	5.74323	5.31226	5.3702	5.44614	6.04936	5.27113	8.11062	5.68012	6.42031	5.64427	5.74795	5.54593
ZNF782	3.79591	5.01553	4.91787	5.62244	5.03726	5.5363	4.79618	4.33956	3.76415	5.29979	3.18857	3.58157	5.48688	4.22307	4.44114	4.15917	4.9644	4.17173	5.15368	6.22682	5.47403	4.6034	4.72731	4.78965	4.77126	5.05579	5.16256	5.84631	4.8041	4.95923	4.52654	4.44447	5.84244	5.30656	5.38168	4.87811	3.80364	4.36937	5.38809	4.00127	5.33735	4.2474	5.23107	3.86276	5.23641	3.95833	5.02895	4.83198	4.97062
ZNF780B	4.46707	4.59265	4.35384	5.03667	3.96585	4.84351	4.43301	4.27387	4.65467	4.68198	4.30816	4.95859	4.43025	4.20317	4.43024	4.60313	4.55171	4.46863	4.56178	4.47488	4.60126	4.56622	4.32266	4.42911	4.27315	4.26069	4.32977	4.38418	4.30077	4.72932	4.04446	4.56424	4.40516	4.20702	4.91292	4.20674	3.97366	4.42439	4.54679	4.198	4.55079	4.16045	4.55927	4.88034	4.36357	4.16279	4.56863	4.28692	4.54849
ZNF780A	4.64957	4.84944	4.26683	4.41828	4.4691	4.3343	4.49846	4.57421	3.80684	3.8373	3.82337	4.45118	4.03083	4.16359	4.29709	3.95519	4.41324	4.06224	3.95358	4.28482	5.01331	4.2494	4.25854	4.46731	5.35471	4.31215	4.94907	5.35902	3.99357	5.18366	4.19838	4.16617	4.73859	4.22122	3.99545	4.93356	3.77493	4.92925	4.26059	4.01903	4.73975	3.99603	4.92356	4.3222	4.4363	4.21186	4.58019	4.25456	4.11296
ZNF775	6.40135	6.25402	5.92066	7.5243	6.13018	5.80577	6.70639	6.29373	6.82257	5.76223	7.63109	6.52425	6.61304	5.98209	6.43232	7.26429	6.40724	6.23311	5.75596	6.11161	5.90531	5.62589	5.93548	5.80928	5.79135	5.86755	5.65001	5.50051	5.8882	5.41358	6.05872	6.20702	5.85434	6.69568	5.67989	5.30011	6.91089	6.44757	5.97724	5.84997	5.69053	7.26983	5.52441	6.17571	5.12824	5.97572	5.9592	6.05678	5.91875
ZNF749	2.83627	2.79631	2.64354	2.84473	2.8178	2.72295	2.96956	3.01455	2.68622	2.95493	2.84417	2.35154	2.69597	2.55162	2.88169	2.78909	2.70917	2.49435	3.08066	2.73297	2.5131	2.73223	2.72997	2.70022	2.53991	2.67208	2.81774	2.62188	2.79409	2.99129	2.7018	2.73958	2.53953	2.8644	2.72342	2.53221	2.63102	3.00749	2.91552	2.76391	2.79631	2.7102	2.63906	2.6741	2.66007	2.4662	2.63608	2.53668	2.83784
ZNF747	6.39467	6.39401	6.8246	6.55243	6.33388	6.3938	6.97511	6.85363	6.44563	6.25654	6.88689	6.74566	6.47525	6.62684	6.59443	7.19319	6.50909	6.88445	5.9466	6.90904	6.44636	6.19011	6.7036	6.936	6.41707	6.47216	6.02192	6.75945	6.34666	6.41266	6.54838	6.79394	6.56405	6.50722	6.14851	6.21535	6.93997	6.32602	6.69285	6.29289	6.18271	7.07778	6.53508	6.23476	6.07417	6.56547	6.58827	6.30242	6.17598
ZNF732	2.79546	2.49709	2.74548	2.67449	2.89407	2.47795	2.86476	2.57991	2.88048	2.62964	2.51549	3.05545	2.59061	2.68857	2.88143	3.16116	2.64519	2.61354	2.70806	2.79617	3.9492	2.82492	2.77896	2.62045	2.75977	2.65981	2.49557	2.77365	3.19889	2.57765	2.6985	2.67021	3.00583	2.89093	2.72277	2.91238	2.67708	2.68499	2.77613	2.56194	2.53494	2.46745	2.53616	2.57606	2.61118	2.71074	2.59601	2.81348	2.64312
ZNF718	5.76331	5.70513	4.42948	8.26272	3.89629	6.79904	5.16085	4.96509	4.5996	6.15047	5.20366	5.22489	7.58454	4.33139	3.30268	3.82989	7.08357	4.3957	5.12949	7.01484	7.65581	7.04429	3.77583	5.72794	5.51644	6.43661	4.64534	4.90479	6.31105	5.36072	3.99986	5.05564	5.20561	4.97337	7.17193	4.74225	5.0451	4.2877	5.36261	4.21545	5.03953	3.31348	5.84579	5.65942	4.73455	4.02044	5.51778	3.64254	4.84902
ZNF701	5.02805	5.31435	4.86015	5.20041	5.22376	5.03427	5.46341	5.48463	6.07796	5.19039	5.80192	5.1252	4.98684	5.08392	5.51871	5.54047	5.42105	5.27655	5.63374	5.77564	5.32493	5.2217	5.19667	5.92915	4.95553	4.91354	5.69213	5.20363	5.48096	5.25186	5.30884	5.05458	5.2623	5.67084	5.30652	4.69792	5.18217	5.32177	4.9148	5.15723	5.08347	5.37586	5.10845	5.51209	5.22767	4.92443	5.01072	5.39845	5.54927
ZNF70	5.58167	5.60513	5.36821	5.59087	5.49381	5.4093	5.56627	5.57841	5.23747	5.72859	5.3353	5.82758	5.68979	5.22876	5.6754	5.78362	5.44628	5.50157	5.67762	5.58689	5.60006	5.58855	5.63402	5.54715	5.3774	5.47739	5.45256	5.55066	5.44797	5.3883	5.4828	5.5935	5.66025	5.39861	5.5374	5.56129	5.48177	5.37242	5.42389	5.34337	5.41129	5.6527	5.40135	5.63186	5.64745	5.37242	5.6023	5.4424	5.23379
ZNF696	4.52872	5.29218	5.66416	5.83866	5.06455	4.97241	6.30447	5.5175	6.34818	5.26243	5.95883	4.84955	5.77429	5.4577	5.43753	5.7734	5.24445	5.26053	5.48231	5.54197	5.53392	5.02778	4.28695	5.37606	4.14934	4.72158	5.07919	5.11258	5.7358	5.73455	5.33429	5.15289	4.87716	5.46961	5.76359	4.27987	6.24238	5.09996	5.51029	4.77019	4.60585	5.80644	5.48885	4.51548	5.02085	4.77364	4.90683	4.97876	5.61979
ZNF675	3.54835	4.18425	3.59778	4.11614	4.05682	4.89304	3.34209	4.51379	4.04548	4.23689	3.74858	4.27952	4.73735	3.6184	3.70884	3.68261	4.13495	3.88738	3.97408	4.48063	5.12746	4.29098	3.85922	4.57488	4.49894	4.00853	4.65095	4.64534	3.96483	4.57154	3.87112	3.80763	4.54784	4.33977	4.15397	4.38495	3.15389	4.64112	4.06316	3.57699	4.32467	3.49621	4.69727	4.08577	4.41559	4.40228	4.28334	4.21057	4.38383
ZNF674-AS1	4.01095	4.23449	4.0604	4.23624	4.05976	4.63514	4.19794	3.65167	3.82748	4.4399	3.65465	3.92278	4.45827	4.0257	3.74011	4.11691	5.45095	4.07899	4.13586	4.3217	5.19894	3.6969	3.95503	4.06815	3.44717	3.92959	3.74505	4.08672	5.12248	3.71856	3.7116	3.99796	3.88102	4.30405	6.44096	3.85173	4.35279	4.45557	4.5851	3.72841	3.62675	4.22118	3.66792	4.27387	3.71517	4.54552	3.60012	3.80317	4.08764
ZNF665	6.3946	7.09576	6.51045	6.65343	7.22924	7.60517	6.85815	7.0795	7.03135	6.84842	6.75925	6.47813	7.50753	6.66234	6.93088	6.11585	7.06272	7.1113	7.3872	7.83148	8.25333	6.57664	6.79083	7.01292	7.23562	6.70054	7.77282	7.63379	7.02586	7.2756	6.94483	6.78823	8.10065	7.55474	6.91833	7.10868	6.80683	7.36845	7.29637	6.93263	7.15749	7.30427	7.64429	6.50125	6.7743	6.82684	6.62969	7.47082	7.35297
ZNF652	7.19943	8.35268	7.63133	8.93559	8.31418	8.00594	7.90775	6.51568	7.68871	7.93714	7.14475	6.93091	8.18691	7.99842	7.53604	7.42629	7.39311	7.60136	8.91798	9.27146	7.54106	7.13052	7.21002	7.04355	8.35355	7.66798	8.17857	8.13268	6.90077	7.42066	6.97503	8.04056	7.90326	7.24409	7.97802	7.69951	7.62414	6.95573	8.4459	7.74463	8.13259	8.02584	8.39714	6.98758	7.53628	7.88138	7.71389	9.01697	8.02739
ZNF626	4.831	5.41076	5.4273	4.98084	6.40524	8.20419	6.30816	7.61392	6.2443	6.13404	6.35473	5.72063	7.3368	5.66341	6.32864	6.50607	6.62592	7.17689	6.58563	6.81795	7.05149	7.51195	6.14086	6.54321	6.91411	5.5203	7.32911	6.11281	7.99288	5.5588	6.20321	5.7369	6.6416	5.96534	7.21925	6.86962	6.16495	7.23181	5.43021	6.75447	6.12692	6.58711	6.12109	7.12238	5.33408	5.7732	5.6762	5.73906	5.55055
ZNF616	3.16438	3.13521	3.16755	3.28499	2.8801	3.72991	2.65705	2.97172	3.09427	3.41676	3.00672	2.90161	3.15414	2.73537	3.09164	2.96662	2.93861	3.04128	2.8402	3.08833	3.34899	3.05936	2.72668	3.11998	2.9175	3.18508	3.17388	3.10877	2.92577	3.48309	2.97329	2.94372	3.05948	3.06031	3.32484	3.12937	2.8	3.48671	3.17894	3.01933	3.0482	2.75822	3.44012	2.81831	3.04454	3.04316	3.26942	2.84118	2.99952
ZNF615	5.62839	6.95429	6.05533	6.19025	6.64153	6.96682	6.61774	7.02348	6.13778	6.25001	6.21782	6.15037	7.13039	6.63575	6.89754	6.60969	7.05677	7.06195	6.99548	7.30462	6.9664	6.72066	6.88795	6.9328	7.38943	7.11299	6.95588	6.31033	6.4154	6.17391	6.97985	6.67572	6.80335	6.36977	7.06137	6.86719	6.54547	6.7826	6.75256	6.47195	6.68538	6.62419	6.70902	6.96584	6.56323	6.0118	6.13615	6.68643	5.68251
ZNF595	3.79992	4.84071	4.43897	4.37842	4.26046	3.98985	4.91882	4.27946	4.55998	4.05925	3.96562	4.85312	7.364	4.29201	4.36849	5.22286	5.59759	4.08887	5.22343	7.2432	4.74658	4.89959	5.13089	4.53937	5.44858	7.51778	4.48129	4.4927	4.77864	4.08594	3.82863	5.56326	4.16735	4.02431	4.55265	3.75624	4.91345	6.81045	4.40224	4.28393	4.16036	4.70105	3.4181	4.4772	4.28988	4.06595	4.4479	4.41378	3.70002
ZNF589	6.10474	7.37855	6.25536	5.74643	7.42658	6.52032	6.00266	6.73407	4.88501	7.33753	5.41505	6.36184	7.02561	6.78523	6.20149	4.92448	6.3482	6.236	6.93765	8.53533	8.39903	7.87643	5.77772	7.30968	6.48431	7.99619	7.18058	6.63242	7.95554	7.01738	8.35715	5.46792	7.34833	6.92295	6.82372	6.4973	4.799	7.7766	7.01028	7.25707	6.64309	5.96652	7.19288	5.72879	6.28147	6.3302	6.70321	6.08437	6.5702
ZNF582-AS1	4.65193	4.72031	4.94674	4.86398	4.91402	5.51924	5.31656	5.01211	5.17511	4.73332	5.15709	5.20403	4.85213	5.14241	5.19026	5.01519	5.01211	4.78735	5.00443	5.23275	4.65363	4.65053	5.34432	5.0889	5.6352	5.06294	4.98426	4.62032	5.12218	4.80421	5.09681	4.98611	5.24067	5.04787	4.7396	4.90249	5.4032	4.86404	4.9307	5.28131	4.64045	5.2007	4.90841	4.96322	4.6969	4.77623	4.67151	4.9192	4.68575
ZNF568	2.62828	3.81568	3.20869	2.93731	3.73054	4.04808	3.59686	3.64927	3.70543	3.41886	3.58594	3.37082	4.20827	3.3465	3.87527	3.66307	3.4137	4.41653	3.72893	3.58058	3.00013	2.71454	2.86553	3.883	3.75427	3.43486	3.73236	3.16277	3.63757	3.63894	3.38271	3.0342	3.61723	3.26388	3.68257	3.25022	3.76849	3.56553	3.09039	3.20618	3.61859	3.65461	3.72182	3.24675	3.72671	3.5449	3.59833	3.55583	3.51989
ZNF554	5.7908	5.7388	5.7719	5.90884	5.71153	6.35822	5.654	6.09598	5.77792	6.11668	5.61605	6.46995	5.85282	5.86506	5.56498	6.17023	5.77081	6.15873	5.67692	6.14825	6.23196	6.00077	6.00052	5.96411	6.72544	5.97847	5.94096	5.89493	5.85116	5.92737	5.86506	6.00916	6.22023	5.59531	6.14048	5.59391	6.02891	5.86698	6.06678	5.71363	5.81052	5.60908	5.75053	5.61815	5.52737	5.67723	5.49848	5.81763	5.36817
ZNF552	5.84695	6.68452	5.92226	6.58387	5.79791	6.33879	5.88097	6.19909	5.80209	6.51682	6.01708	5.74468	5.92109	6.09306	5.9327	6.08303	6.42328	6.18025	5.77524	5.61808	6.61515	6.39415	6.48276	7.01738	6.52041	6.32541	6.35602	6.47288	6.50905	5.9134	6.31331	6.03963	6.01598	5.66463	6.60579	6.16777	5.86358	6.1156	6.28749	5.91279	6.15495	6.54289	6.41836	6.31339	6.01352	5.84065	6.0179	5.98537	5.58918
ZNF549	3.33289	3.13916	3.12498	2.80683	2.90502	2.95492	2.92921	3.12995	2.85694	3.08898	2.98461	2.79905	2.8097	2.87484	2.82944	2.80101	3.0719	3.12995	2.80001	3.0283	3.71928	2.83864	2.90683	3.43106	3.26228	2.9096	3.13662	3.30471	2.84599	3.10572	2.9689	2.77848	3.20725	2.84285	2.80496	3.35234	3.0392	3.25215	2.92485	3.12917	2.88608	2.96059	3.17902	2.96059	2.92796	3.04582	2.85674	2.78957	2.88076
ZNF528	4.61143	4.41623	4.78682	4.8665	4.65755	5.65405	4.53775	5.11507	4.70129	5.06648	4.54127	4.74106	5.18368	4.99251	4.87946	4.81278	5.09763	5.4307	4.9375	5.1369	5.01381	5.03154	5.22333	5.49823	5.74548	5.01623	5.68729	4.84041	4.84971	4.56519	5.12188	5.01048	5.40858	5.12584	4.75348	4.9785	4.90088	5.09681	4.64634	4.84971	4.8863	4.84971	5.21129	4.46071	4.9452	4.73094	4.55118	4.89061	4.83205
ZNF514	4.87089	7.1192	6.06303	5.95308	6.77093	5.68344	6.38594	5.47362	6.74656	6.51407	6.75315	5.92756	7.34096	5.81595	6.4836	5.84584	5.66108	6.56484	7.79266	6.45672	6.96591	5.50968	5.13246	5.92443	6.45425	6.85176	5.6248	6.68554	6.62324	6.29962	6.5379	6.03631	7.45047	6.87105	6.41508	6.2421	5.85921	5.06977	5.21722	5.81331	5.76106	6.07656	5.95502	5.63451	6.04427	6.03482	6.03272	7.05657	6.26784
ZNF506	5.86002	5.91237	5.74473	6.44902	6.65523	6.52864	6.12704	5.92651	6.63434	6.09257	6.72496	5.76407	8.05814	5.94595	6.57996	6.22262	5.88271	6.96765	6.63027	8.05957	6.67685	6.13026	6.03501	6.1519	6.43096	4.63933	6.07257	6.75355	7.01556	5.69838	5.11022	6.58795	6.99251	6.092	6.49124	5.42175	6.26531	6.08269	5.86831	6.0466	6.29062	6.68665	5.86588	6.93817	5.31155	6.66825	6.47851	7.06998	6.20619
ZNF503-AS1	5.48257	5.04948	5.19972	4.44686	5.25375	4.56853	5.11177	5.22689	4.88165	4.60763	5.57965	5.26731	4.65501	5.09671	4.8189	5.44284	5.06399	5.46204	4.58779	4.5598	5.0752	5.11057	5.13853	4.87152	5.2406	5.05646	4.91775	5.14019	4.82553	4.77813	5.33495	5.28948	4.86626	5.09071	4.49409	5.17046	5.16593	4.8952	5.10369	4.82413	4.9257	5.21846	5.21464	4.83372	4.96294	5.01267	4.97236	4.78967	5.06789
ZNF503	4.11592	3.99521	4.36416	4.26717	4.23632	4.02417	4.71019	4.5306	4.41742	3.9887	3.99753	4.66884	4.11379	4.35148	4.07495	4.55365	4.28745	4.12959	4.35176	4.54634	4.20116	4.39719	3.98592	4.12266	4.19791	4.11521	4.05262	3.9862	3.96796	4.36505	4.26492	4.11115	4.07517	4.12066	4.33952	4.20783	3.94197	3.77078	4.18968	4.27463	3.6544	4.06817	4.0853	3.80049	4.01321	4.13742	3.98857	3.86142	4.18339
ZNF497	3.29745	4.17906	3.85913	3.5505	3.71597	3.81826	3.56791	3.56909	3.50975	3.63352	4.2834	3.54161	3.87701	4.06045	3.92816	4.00794	3.74932	3.77811	3.22111	3.59008	3.83548	3.44565	3.66108	4.03903	3.49021	3.71842	3.52639	3.36502	3.50416	3.72904	3.73062	3.59978	3.28384	3.50587	3.93021	3.35754	4.4773	3.63518	3.63903	4.09071	3.3109	3.80513	3.58066	4.11304	3.61301	3.38027	3.53779	4.0552	3.55076
ZNF490	5.94641	5.85119	5.82094	6.53842	5.89679	6.23539	5.25239	5.86588	5.55136	5.83511	5.57928	6.05645	6.17407	5.4992	5.93692	6.3175	5.9305	5.9627	5.53221	6.60514	5.94527	6.21151	5.79578	5.90748	5.7728	6.05927	5.56292	6.39367	5.67863	6.03275	5.74486	5.52536	6.02196	5.46912	6.41406	5.92484	6.20516	5.9765	5.74214	5.74918	5.63729	5.86419	5.88824	5.53846	5.65744	5.70693	6.14704	6.10706	5.3323
ZNF484	3.52346	2.87986	3.07772	3.37857	2.65446	3.00981	3.22633	3.37248	3.0399	2.9552	3.27825	2.97612	3.14318	3.03187	3.16893	3.29406	3.15539	3.13935	3.02595	3.20859	3.15579	3.08851	2.96763	3.42791	3.27671	3.18023	3.04442	3.13006	3.22454	3.13985	3.13533	3.09392	3.05163	3.10356	2.8767	2.9494	2.74648	2.9969	3.03376	2.83682	3.06849	2.82289	3.10867	3.13121	3.0737	3.26697	3.28261	2.9301	2.94994
ZNF483	3.44145	3.13965	3.51145	2.92671	3.22218	3.31038	3.39831	3.07955	3.81269	3.08898	3.54719	3.4402	3.09122	3.15361	3.16814	3.06261	3.21039	3.34281	3.16272	3.22644	3.00088	3.31227	3.28818	2.97276	3.07041	3.25275	2.84695	3.16284	3.25827	3.09597	3.254	2.81611	2.96889	3.16272	3.13256	2.98979	3.13689	3.06649	2.88802	2.93331	3.03647	3.09021	3.07041	3.07041	3.04404	2.82746	3.09597	3.04494	2.98987
ZNF480	4.26249	4.93373	4.84848	4.41252	4.52983	4.96925	4.7135	4.70216	4.70958	4.81254	4.5464	4.70065	5.36873	4.46808	4.42055	4.98129	4.52746	4.60374	4.54783	4.86347	5.97956	4.73456	4.33275	4.61695	5.04237	4.39744	5.69573	4.96055	4.53304	4.79292	4.62995	4.35896	4.89686	4.54434	4.96523	4.86463	4.8959	5.62377	4.5859	4.51131	4.74261	4.53924	5.82629	4.53888	5.22667	4.20268	4.54947	4.78246	4.81987
ZNF460	5.67649	5.50842	5.54491	5.58315	5.83335	5.62819	5.63778	5.53229	5.87685	5.46907	5.76387	5.72023	5.3981	5.49384	5.48535	5.54872	5.5469	5.7662	5.44832	5.51804	5.61409	5.81859	5.91294	5.62561	5.5469	5.74125	5.81976	5.58856	5.57074	5.87489	5.77163	5.5623	5.54486	5.38712	5.30927	5.59041	6.0974	5.57645	5.43179	5.78803	5.50539	5.54047	5.62218	5.42681	5.63164	5.37152	5.16749	5.59101	5.32434
ZNF451	9.77695	9.80487	10.0477	9.57594	10.2311	8.81639	9.80904	9.64297	9.59123	9.00186	8.87455	8.86616	8.91536	9.44799	9.55811	9.12452	9.90828	10.5354	8.55082	9.35209	9.8966	9.75529	10.7769	9.24873	9.44356	10.211	10.3495	9.67906	10.1559	9.93301	10.6895	9.41199	10.1346	10.2099	9.19843	9.59364	9.20902	9.6185	9.92854	9.84731	10.2059	9.66353	9.95399	9.96319	10.4497	9.62419	9.64424	10.1388	9.98566
ZNF445	6.11195	6.10256	6.23566	6.28904	6.31124	6.11904	5.95808	6.48454	5.982	6.23758	6.30751	6.41366	6.66456	6.15039	6.27611	6.39122	6.58381	6.48452	6.33018	6.52736	6.28114	6.3103	6.69111	6.43722	6.82195	6.2028	6.6687	6.19667	6.05443	5.93869	6.5896	6.13749	6.17598	6.27481	6.45287	6.27404	5.95278	6.47724	6.22076	6.23711	6.2236	6.11195	6.34892	5.94351	5.93779	5.87707	5.9806	5.72355	5.90566
ZNF441	2.76067	2.23775	2.45609	3.21582	2.48135	2.66006	3.62092	2.46745	2.95725	2.78729	2.67577	2.61016	3.04195	2.54946	2.45057	2.42783	3.22605	2.70261	2.7077	3.92399	2.90496	2.31314	2.79297	3.08773	3.03382	2.47299	2.8448	2.78411	2.93435	2.80845	2.3823	2.08538	3.05596	2.70046	3.33935	2.62068	2.17125	2.38082	2.38408	2.49456	2.56708	3.09882	2.93435	2.65114	2.64806	2.68841	2.86476	2.85692	2.58691
ZNF440	3.15423	3.27278	3.43592	3.3548	3.35826	3.04949	3.34124	3.1613	3.38723	3.21735	3.36618	3.3451	3.04988	3.38132	3.22743	3.73992	3.53525	3.69827	3.54261	3.10723	3.30701	3.66201	3.55549	3.31115	3.38978	3.57015	3.25653	3.69799	3.35856	3.36245	3.65691	3.22299	3.4457	3.22326	3.10832	3.26294	3.6003	3.49434	3.22137	3.36731	3.2182	3.57639	2.99365	3.21332	3.17273	2.98471	3.38489	3.31446	3.33701
ZNF425	3.76675	3.48771	3.59221	3.59058	3.63592	3.47104	3.96188	3.79922	3.45749	3.74143	3.75614	3.85915	3.51172	4.0252	3.62823	3.73574	3.70757	3.63823	3.73498	3.34472	3.63442	3.83584	3.95514	3.21927	3.78109	3.6536	3.81243	3.9081	3.59221	3.40076	3.63538	3.60799	3.71958	3.64655	3.66958	3.66329	4.22556	3.72698	3.85146	3.75232	3.65437	3.67859	3.57072	3.29409	3.67638	3.72597	3.6908	3.61616	3.46013
ZNF417	3.96244	4.16129	3.90839	4.15315	4.00309	4.11621	4.34456	3.51944	4.29067	4.00923	4.45594	3.96535	4.66747	3.96342	3.96884	4.33063	3.77355	3.47017	4.33619	5.02505	4.01976	3.99249	3.64	4.11403	3.5106	3.74841	4.03694	3.90686	4.12167	3.75058	3.99297	3.7698	4.18629	3.97042	4.63412	3.8822	4.62599	4.18503	4.05014	4.0177	4.0787	3.82566	3.98881	3.96916	4.02362	3.93178	3.94948	4.07688	4.24394
ZNF414	4.07746	3.78814	4.19618	3.87866	4.29563	3.73279	3.90131	3.79762	4.6561	3.91159	4.81177	4.24453	3.67502	4.41875	4.09029	4.32928	4.0889	3.95549	3.9136	3.8682	3.86491	3.84484	4.44743	4.0752	3.82753	3.94396	3.96668	3.85722	4.1219	3.81828	4.03062	4.24151	3.92222	3.86086	3.52426	3.76094	4.06752	3.90008	4.06317	3.89737	3.59435	3.76441	4.06313	4.06417	3.73681	3.86365	4.00531	3.77162	3.66844
ZNF37BP	6.84456	6.64965	7.25246	6.88828	7.58755	5.56592	7.43087	5.74238	7.88166	6.1513	7.63572	6.36184	6.27721	6.19843	6.91846	6.8438	6.18521	6.94742	7.55555	8.41319	6.79005	6.1117	6.48627	6.44117	6.43193	6.74292	6.03314	7.2773	6.37615	6.51353	6.3479	7.18633	7.29148	6.93669	7.02623	6.07461	6.96724	6.763	7.61526	7.35417	7.26577	7.29677	6.63554	6.41267	6.84242	6.84185	6.97195	7.55591	8.13396
ZNF366	3.16313	2.77365	3.19119	2.92172	2.93596	2.89433	2.95872	2.72896	3.03217	3.2128	2.81653	2.91775	3.00053	2.75993	2.6851	2.71852	2.97605	2.56869	3.32451	3.40643	2.96497	2.82652	2.64363	2.74423	2.76184	2.85249	2.83993	2.58254	2.65648	2.88558	2.92962	3.03504	2.73509	2.91318	2.99695	2.81945	3.07041	2.95121	2.86774	2.84563	2.85479	2.87573	2.65239	2.8486	2.84845	2.40247	2.74049	2.82845	2.5558
ZNF354C	5.26924	5.33512	5.29952	5.3457	5.38334	6.09581	5.3604	5.43444	5.84205	5.88625	4.61198	5.20158	5.19681	5.85433	6.08377	5.68865	5.88471	5.70875	5.67008	4.86812	4.90161	5.56647	6.08239	6.05652	6.85232	5.79014	5.80471	5.88228	5.2106	5.2816	5.69285	5.3429	6.88758	5.81808	5.678	5.89081	5.47961	5.4396	6.06839	6.0863	6.58432	5.99867	5.94122	5.13341	5.92587	5.80262	5.80344	5.97608	5.85642
ZNF33A	7.96772	8.48026	8.03619	7.9995	8.01795	8.74725	8.69061	7.77026	9.00397	7.77784	8.29909	7.49918	8.0599	7.94567	8.17059	8.21691	7.61353	8.27506	9.28032	9.50495	8.15777	7.50256	7.82019	8.04347	8.53114	8.08836	8.24205	8.82789	7.54528	8.12165	7.94208	8.30639	8.57292	7.93208	8.27072	7.60864	7.57451	8.31078	8.32519	8.36082	8.37387	9.00918	8.25432	7.77306	7.94306	8.24645	8.26258	9.10973	7.95238
ZNF337	6.00776	6.64527	6.99556	6.75808	6.72004	6.53629	6.59732	5.87434	7.10978	6.75628	6.67105	6.83399	6.96396	6.83303	6.81007	6.4683	6.30966	6.35111	7.41482	7.19963	6.038	6.66024	6.57663	6.55469	7.02602	7.29684	6.8245	7.3497	6.0595	6.71875	6.19254	6.79554	6.44018	6.53629	6.53752	6.51787	6.75965	6.24722	6.64058	7.02916	6.98988	6.99738	6.83262	6.70285	6.92873	7.15592	7.06611	7.54817	6.90567
ZNF320	6.47434	6.0256	6.4024	6.05614	6.09831	6.77887	6.56743	7.18522	6.16308	6.70365	8.07196	6.01743	7.83899	6.2344	6.68848	6.92482	6.48161	6.91131	6.47195	6.84121	7.05502	6.57309	6.0122	6.95635	6.49921	6.60698	6.69868	6.73358	6.90196	5.80167	6.75335	6.01542	6.40765	6.44309	6.75362	6.26788	6.71965	6.93902	6.56564	5.66861	6.12231	7.44253	6.58141	6.94658	6.4217	5.83852	5.85579	6.50804	6.15383
ZNF28	2.85496	3.01729	2.82539	2.55635	3.19599	2.73634	3.30968	2.922	2.99457	2.58472	2.85639	2.77067	2.79459	3.00001	2.59696	3.00897	2.99434	2.92892	2.8504	2.77724	2.90327	2.73014	2.84985	2.80368	2.645	2.98513	2.83762	2.76041	2.61223	2.92866	3.07626	2.69964	3.01993	2.70212	2.60328	2.68308	2.59857	3.03758	2.75728	2.69813	2.75733	2.86308	2.80106	2.78742	2.68517	2.62534	2.97381	2.80459	2.86914
ZNF26	7.51185	7.46118	7.92805	7.50927	7.59734	8.39367	7.61948	7.87539	7.28061	7.43893	7.641	7.28559	7.34887	7.33067	7.98911	8.03571	7.62335	8.06308	7.62823	8.34933	7.27611	7.58064	8.02852	7.57619	7.62897	8.05584	7.42823	7.57362	7.48022	7.51399	7.47238	7.4507	7.4382	7.46875	7.84167	7.3116	8.25951	7.47343	7.72971	7.69379	7.10135	7.66494	7.94101	8.04571	7.65316	7.72271	7.56665	7.94256	7.17217
ZNF257	2.59172	2.82947	2.51552	2.40135	3.39796	4.96109	3.67658	4.33806	3.79009	2.54756	4.07886	3.03831	3.20088	2.91828	3.73961	3.00475	3.78337	4.30478	3.30865	2.6827	4.92239	3.23993	3.04442	3.11104	3.78606	2.75448	4.4171	3.99363	4.62146	2.57939	2.8297	2.9355	4.74626	2.7691	2.97334	3.46034	3.12341	4.14919	4.66941	2.66541	4.23478	3.37829	4.58817	2.73297	2.79417	2.86842	2.81158	3.08167	3.10682
ZNF256	4.85183	5.74415	3.34023	3.13686	5.62089	6.86412	4.61627	7.00016	5.13181	4.92324	5.785	2.91481	6.09474	4.38888	6.17388	5.48789	5.2988	6.03835	4.07074	4.0152	6.10234	3.52325	3.79749	6.84968	5.34542	5.2319	6.16701	4.19643	5.86506	3.54028	5.77695	3.11809	4.89264	5.02621	6.22242	4.90109	5.26785	5.5109	5.6352	4.99759	5.07006	6.28658	5.83062	4.99679	4.8631	5.57236	3.95479	5.11222	4.16681
ZNF254	4.76648	4.99808	4.87345	5.36078	5.24923	5.63495	5.2835	5.44473	4.96791	5.14686	5.12933	5.03734	6.02665	5.08378	5.17399	5.20255	5.55727	5.01761	5.39472	5.88842	5.62712	4.95958	5.03932	5.24001	5.21077	5.30763	5.65345	5.00416	5.68649	5.09451	5.02894	4.89366	5.46087	4.99662	5.58513	5.39939	5.04508	5.68107	5.65428	4.9947	5.24796	4.89258	5.20838	5.60463	4.99619	5.00601	5.13376	4.71565	4.98991
ZNF253	6.4691	6.36295	6.06697	6.77195	6.0481	7.36469	6.5208	7.26572	6.46623	6.46436	6.35334	6.12035	7.37399	5.87731	6.59038	6.32106	6.57176	7.33837	6.06216	7.13226	7.17892	6.33224	6.24724	6.84112	6.66653	6.23476	6.64143	6.9901	8.0843	5.55919	5.34944	6.63999	6.4096	6.24478	6.50159	5.81927	6.39588	6.40763	6.38522	6.2741	6.19999	7.1348	6.71613	7.45303	5.59341	7.16452	6.69697	6.36108	5.89643
ZNF252P	6.08388	6.63791	6.27546	6.54633	6.16046	6.36461	6.87449	5.80213	7.43393	6.30203	6.58471	6.29522	6.47199	6.04018	6.52568	6.69393	6.37445	6.36048	6.83797	7.38879	6.101	6.37867	6.24599	6.16744	6.04889	6.14106	5.86693	6.47964	6.3789	6.41077	6.38635	6.49328	6.91226	6.75087	6.38316	5.81772	6.69086	6.417	6.35022	6.41426	6.61567	6.79395	6.14033	6.36642	6.11248	5.89812	6.15837	6.49492	7.04364
ZNF233	3.56302	3.29708	3.00309	3.09858	3.76433	2.93727	3.36282	3.20707	3.25524	2.83479	3.77046	3.21977	3.17049	3.56199	3.55092	3.48266	3.23167	3.2716	3.27862	2.92444	3.46079	3.38328	3.41143	3.09246	3.77907	3.21775	3.30776	3.49544	3.54987	3.59718	3.56584	3.28943	3.53481	3.33893	2.97485	3.31409	3.20504	3.89151	3.4433	3.58488	3.27705	3.19381	3.15021	3.08486	3.02079	3.18406	3.1984	2.94604	3.27222
ZNF225	3.87715	4.20819	3.49821	4.57452	4.27068	4.02308	3.9911	3.43549	3.8225	3.67827	3.5997	3.1363	4.95721	3.43675	3.70528	4.00548	3.89711	4.53162	3.81187	4.63711	5.0397	3.57309	3.50166	4.7672	4.10659	4.46461	4.24055	3.73832	3.81411	4.79292	3.90495	3.44101	4.47877	3.80636	4.6837	3.71877	3.5908	4.30876	4.09315	3.43206	4.01515	4.07136	4.41164	3.77664	3.93516	4.40228	4.90561	4.03111	3.94234
ZNF224	6.13363	7.05262	6.57751	5.77574	6.82841	6.11756	5.65675	5.31529	6.99123	5.75345	5.81966	6.32498	6.32658	6.10796	6.62138	5.92785	5.82402	6.85878	6.77432	7.29368	7.09556	6.46089	5.51954	6.46644	6.26403	6.05767	6.82934	6.14386	5.39636	6.65277	6.5691	6.10149	7.24727	6.76119	6.5141	6.39411	5.77959	6.89816	6.04292	6.57681	6.08713	6.84021	6.6287	5.62771	6.20363	6.03789	6.82681	7.59262	7.35288
ZNF221	4.7432	4.53174	4.74346	4.43466	4.7063	4.58101	4.54422	4.52376	5.07909	4.65037	4.60265	4.80003	4.92998	4.8956	4.94119	4.85369	4.53316	4.70601	4.71064	4.71347	5.02724	4.58213	4.99171	4.49721	4.7702	4.83032	4.86595	5.09823	4.39178	4.7819	4.67195	4.89808	4.91661	4.97364	4.50859	4.72551	5.1419	4.85391	4.51327	4.70317	4.62779	4.90792	4.57512	4.67681	4.74915	4.39285	4.83546	4.61687	4.73408
ZNF208	2.92287	2.96667	2.8692	2.64335	2.9265	3.48585	2.89523	2.96075	2.92395	2.8844	2.81643	2.92177	2.91828	2.88212	2.85318	2.89928	3.0965	3.0199	3.31208	2.94204	2.7842	3.02557	3.05913	2.96725	3.45455	2.91746	3.01691	2.96669	3.039	2.91955	3.08046	2.76338	4.0229	3.06681	2.79601	3.35064	2.94816	2.91747	2.7154	2.79081	3.26211	2.89054	2.82765	2.8497	2.84663	2.76128	2.8491	2.79595	2.82411
ZNF197	3.36331	4.21161	3.06102	3.81403	3.74484	4.84143	3.9166	3.53056	4.55618	3.53015	3.47636	4.13317	4.21558	3.93456	3.95805	3.88903	3.65306	3.92456	4.13586	3.95974	4.65606	3.65088	3.65468	4.16718	3.45336	4.53822	4.05421	4.34139	4.19117	3.84605	3.4818	2.70431	4.19088	3.97399	4.57573	4.13412	2.9309	4.25868	4.08683	3.22136	3.94322	4.01353	3.93756	4.3132	3.78947	3.95654	3.75647	4.04357	3.82604
ZNF155	3.47608	3.77955	3.53232	3.33568	3.92237	3.80022	3.47608	2.80701	3.2658	3.13661	3.11209	3.38969	3.81533	3.93856	3.21659	3.47608	3.50189	3.97592	3.43531	3.68689	4.29552	3.17295	3.85602	4.2359	4.14956	3.50089	3.9813	3.92495	3.18663	4.17944	3.83698	3.18006	4.23493	3.47373	4.1308	3.63894	3.27783	3.66535	3.93871	3.44012	3.23056	4.19224	4.24238	3.20139	3.68979	4.27738	3.39132	3.62426	4.01819
ZNF154	3.43113	4.80062	3.4835	3.17666	3.86377	3.65728	3.36684	3.41206	3.5896	3.41795	3.29837	3.72575	3.88027	3.5307	3.94546	3.378	3.40781	3.42467	3.36356	3.76444	3.72235	3.61721	3.54828	3.80599	3.76107	3.27349	3.82294	3.68768	3.68455	3.59825	3.96277	3.77916	3.55495	3.18954	3.48584	3.56717	4.16932	3.69679	3.99428	3.78374	3.78632	4.00626	3.60631	3.54887	3.41323	3.62184	3.62044	3.85987	3.7261
ZNF141	3.95253	5.53876	4.67217	6.98306	6.30274	4.99385	7.30065	6.31286	5.72473	5.05777	6.58254	5.47028	6.87172	5.3268	6.26976	6.65849	6.98655	6.22964	5.02264	8.76996	6.4661	6.08288	5.4756	5.21476	5.20555	6.05437	5.54833	6.30205	7.15821	6.21018	5.76668	3.56346	6.17872	5.52658	7.04654	4.37706	6.99785	5.80303	7.37044	6.50112	5.13622	6.32448	5.75682	5.8182	5.9022	5.74929	6.40969	5.99718	5.33156
ZNF132	3.08375	3.30044	3.12432	2.92549	3.8055	3.17639	3.56193	3.0901	3.2991	3.15232	3.84703	3.12332	2.81324	3.38055	3.33421	3.31927	3.53507	2.95005	2.80849	2.6673	3.01294	3.07298	3.56405	3.37721	4.08244	3.29973	3.77216	3.10484	3.58412	3.4605	3.34003	2.81611	3.92772	3.00886	3.4763	4.10188	3.19588	2.99199	4.00539	2.99188	3.10822	4.08851	3.63548	2.9911	3.38681	2.99357	3.25491	3.27656	3.13582
ZNF121	9.33316	8.30486	9.60997	9.44016	9.33899	9.49094	9.51831	9.74527	8.6564	9.2524	9.63673	8.37257	9.83361	9.06238	9.42978	9.18283	9.03921	9.3846	8.99347	9.86919	8.54737	9.4902	8.43951	9.50173	9.17889	9.39414	9.11333	8.77782	8.62715	9.44973	8.9747	9.25719	8.85576	9.33321	9.02933	8.62764	9.24705	9.29388	9.63773	9.3215	8.46151	8.96256	9.64934	9.49443	9.09645	9.43193	9.62905	9.04406	8.74544
ZNF117	4.98878	6.16065	5.57349	5.77059	5.48038	6.15192	4.97467	6.21563	5.23981	6.31461	5.26581	6.58651	6.64228	5.34666	5.54776	4.94185	6.09277	6.05857	6.24967	6.95117	7.36525	6.10275	6.4339	5.70294	6.19252	5.80848	6.43243	7.12878	5.73586	6.09207	5.79987	6.44469	6.15486	5.93563	5.56592	6.07612	5.04915	5.62035	5.96882	5.6653	6.21666	4.96937	6.12936	6.54477	6.3272	5.80197	6.3805	5.82809	6.17712
ZNF106	8.46772	8.77924	8.93535	10.1164	6.96027	8.62237	7.76253	7.0151	8.47496	8.49369	8.09569	8.73206	7.42634	8.0138	8.24286	7.7851	8.3239	6.9134	8.21321	8.389	8.62627	7.9369	7.31564	7.35575	6.76444	6.6972	7.71442	8.74527	7.09288	9.02458	8.6119	8.55567	8.25919	9.9615	7.81402	8.994	8.38779	8.17861	8.75046	8.11793	7.54336	7.70317	8.08521	7.42307	8.05909	7.30968	8.52044	8.48648	8.20092
ZMYND11	8.0029	9.96107	8.14267	7.91623	9.10394	8.18054	8.56813	9.141	9.8907	8.54086	8.84514	7.5675	7.89121	9.44363	9.44543	8.83243	8.75445	8.64505	9.33197	7.68034	8.63428	7.91698	9.15529	9.55664	10.0597	9.6319	9.63153	9.25576	8.37083	8.60277	9.40176	8.44621	9.31697	9.50758	8.99362	9.39799	8.83346	8.8894	7.56735	8.87159	9.74044	8.7901	9.35695	7.78994	9.46493	9.27229	8.59391	10.1126	9.63968
ZMYM6	5.97755	7.1916	6.51543	6.99058	7.16568	6.9435	6.0349	6.83402	6.15653	7.36144	5.50428	5.93382	6.95883	6.53189	6.07642	5.20029	6.60826	6.3247	7.12853	7.28033	7.06355	6.84901	6.24513	7.37038	7.38511	6.90269	7.46335	7.09115	6.46483	7.42082	6.7767	6.24045	7.27119	6.41685	6.96842	6.79445	5.35854	7.32054	6.1189	6.36186	6.61594	5.9006	7.13899	6.31795	6.94834	6.33058	6.66803	6.55297	6.47909
ZMYM5	5.94641	6.2105	5.82	7.55805	6.18105	7.36779	6.10773	5.93977	6.73009	7.08711	6.19244	5.9705	7.26604	5.31777	6.55603	5.4548	6.00602	6.00817	7.1443	8.39851	5.8631	5.16501	5.58526	6.40865	6.07921	5.78751	5.57719	7.08522	5.40399	6.58983	6.01584	5.8082	7.13821	6.6609	7.22414	6.03374	5.52371	6.14414	5.92659	6.20317	6.94556	6.31826	6.43068	7.12977	6.19443	5.89169	6.138	5.92098	7.22578
ZMYM1	5.07577	6.10889	6.40241	6.82222	6.03581	5.95092	6.81757	5.44851	6.18675	5.87474	5.0403	5.96726	5.34705	5.35085	5.06669	4.8667	5.8439	5.41347	6.55762	6.09823	4.40345	4.4571	5.4676	6.40606	6.37859	5.12348	5.77808	6.40058	5.06938	6.43327	5.12763	5.81573	5.76259	5.54764	5.93434	5.80306	4.90885	5.57761	6.51629	5.35776	5.97358	6.35145	6.79226	6.60157	5.89759	5.71251	6.0336	6.47546	6.10306
ZMAT3	9.51062	10.2296	9.44594	9.77976	9.03064	10.9526	9.70967	9.03871	10.1325	9.19734	8.99335	9.66354	9.06491	8.57812	8.76439	8.46111	8.14821	10.4567	10.9021	9.48765	8.8137	9.64878	8.94404	9.10421	8.80778	8.84308	9.20988	10.1968	9.10855	9.43828	8.71776	9.67066	10.3629	9.70765	9.35118	9.43624	9.68851	8.48755	9.15041	9.8061	9.90839	8.70185	8.81537	11.533	9.4954	9.64071	9.49431	8.89319	9.34703
ZIK1	3.89048	4.56635	4.00617	3.98496	4.89788	4.72314	3.28105	5.38312	4.0162	4.08547	3.19478	4.09236	4.94472	4.03835	4.15016	3.73167	5.03954	4.71607	3.87134	4.11822	5.71817	3.73294	4.11037	5.38094	4.92061	4.5578	5.47928	4.29219	4.75353	4.14475	4.93238	4.08185	4.35697	4.43785	4.8486	4.23077	4.06322	4.80934	5.52062	3.87944	4.84031	4.2773	5.65264	3.96912	4.45524	4.49984	3.71411	4.52949	3.98755
ZIC4	2.70881	2.74673	2.82147	2.9686	2.99155	2.78015	2.96422	2.74996	2.95947	2.94618	2.88158	2.93135	2.73155	3.14233	2.90054	3.51123	2.8568	2.93413	2.68373	2.71828	2.69255	2.91209	2.8639	2.89709	2.68206	2.77346	2.68744	2.95282	2.95664	2.85675	3.05848	3.02753	2.89989	2.71979	2.53237	2.74283	3.0392	2.98719	2.79303	2.78568	2.63113	2.90623	2.66605	2.99832	2.60046	2.84627	2.67954	2.83849	2.59856
ZIC1	4.95995	4.08784	4.336	4.1507	4.50171	4.11274	4.57545	4.33771	4.50456	4.22354	4.9207	4.45202	4.09622	4.53664	4.74964	4.51828	4.47604	4.18528	4.329	4.69764	4.62038	4.12963	3.98513	4.35887	4.07049	4.37366	4.167	4.34991	4.55154	4.30122	4.73993	4.15639	3.96912	4.24074	3.97883	4.33121	4.52388	4.11402	4.29996	4.40311	4.07426	4.50426	4.09856	4.33121	4.05091	4.16073	4.31525	4.19626	4.15775
ZFX	4.96162	4.931	4.92789	4.44497	4.13955	5.14843	4.18958	4.59527	3.84301	5.31323	4.30602	4.6119	4.31736	4.72358	4.67307	4.40289	4.75188	4.17178	4.13134	4.51546	5.42949	4.83462	3.90545	4.93634	4.71711	5.21096	4.53833	5.23586	5.87391	5.11131	4.62749	4.82914	4.73042	4.87399	5.22258	5.1069	3.82058	5.0018	4.65304	4.95436	4.62135	4.26704	5.08436	6.5973	5.12228	4.81859	4.70408	4.28931	4.50066
ZFPM2	3.56055	5.51515	3.82915	5.45277	5.03813	5.29489	3.98294	4.18773	4.79404	3.6792	2.72728	3.69069	3.20512	5.71384	4.0308	3.49488	4.84539	3.51346	5.61072	5.18136	4.05007	2.96674	4.81658	4.19777	5.10218	3.15128	6.47568	5.15863	3.40713	4.98783	5.07311	3.44891	5.63723	3.65475	4.95846	6.23577	4.5685	3.36761	2.87295	3.7796	6.15247	4.52409	6.05125	4.44568	6.04862	5.64781	3.36611	6.20739	4.24265
ZFP69B	3.14385	2.94425	4.8278	5.95045	3.10891	4.01427	4.49633	4.30842	3.60882	3.9103	3.32261	3.40123	3.77322	3.48655	3.09141	3.76518	3.64916	3.59659	3.14385	4.84648	3.1704	3.59468	3.1177	3.87587	3.19207	2.99148	3.06338	3.91139	3.02402	5.05858	3.20023	3.39832	3.15022	2.97716	3.86367	3.17375	3.0704	3.14963	3.88935	3.61423	3.00801	3.12208	4.30011	3.70366	4.38655	3.3531	4.21289	2.68008	3.07514
ZFP62	8.8336	8.72634	8.18488	8.64452	8.00972	9.00228	8.48176	8.84545	8.53702	8.06613	8.58084	8.88515	8.79588	8.24268	8.67464	8.05867	7.99745	8.6243	9.21777	8.66767	8.67788	7.72366	8.16778	8.93142	8.30155	8.2926	8.48768	8.88681	8.15643	8.35434	7.87107	9.87644	8.15338	7.54706	8.79821	7.46485	8.42877	8.34185	8.75538	8.35996	8.28779	8.35084	8.04294	8.3406	8.16582	8.33693	8.25901	8.24937	8.12269
ZFP42	3.1298	3.17442	2.93191	3.08669	2.96874	2.73105	3.23747	2.98387	3.25226	2.85335	3.36163	3.44449	2.93542	3.13148	3.27262	3.90486	3.02533	3.2267	3.38011	3.54655	3.0336	3.22387	3.50608	3.15149	2.96751	2.8352	2.97922	3.16451	2.91882	3.08409	3.22076	3.1358	3.1853	3.18774	3.12936	3.05754	3.15239	2.92109	3.04456	3.1111	3.12744	3.41457	2.98642	2.96441	2.91925	2.96215	3.02845	3.18303	3.53025
ZFP28	3.77004	5.10591	4.21966	4.00712	5.59105	4.70522	3.46	5.11292	3.49854	3.92359	3.81496	4.34385	4.91894	4.39971	4.919	4.08972	5.10742	5.35244	4.06515	4.0869	4.92269	4.46494	4.63794	4.35156	5.96833	4.06865	4.85336	4.578	4.26518	4.10383	4.56687	4.16447	5.53311	4.82596	4.60026	5.44494	3.80996	4.26518	4.05596	4.16239	5.2176	4.60945	4.5388	4.10122	4.42989	4.83248	4.00626	4.09609	3.85204
ZFP1	7.8117	5.98057	7.43482	7.24004	6.83198	7.82147	7.66037	8.07808	6.17974	7.1292	6.77891	6.44487	7.5734	6.26322	6.80371	6.88094	7.33772	7.93498	6.38382	6.90745	7.82558	6.84852	6.6211	7.86068	6.18385	7.42391	6.58058	6.74898	7.4542	6.86985	6.17508	6.67963	6.26019	6.68151	7.63918	6.67124	6.58404	7.13682	6.98309	6.77774	6.69755	7.05313	7.5753	7.33303	7.45303	7.69857	7.68219	6.48092	6.71495
ZFAND4	4.36874	4.33057	4.07861	6.39712	4.5279	6.23319	8.05588	3.60983	4.73374	6.00365	3.70728	5.7981	4.4616	4.39534	3.72944	3.40445	6.23161	4.27113	7.4498	5.99397	4.37223	4.10073	5.36951	4.70687	4.45086	3.8331	4.78961	7.4623	4.18393	4.60515	3.85017	4.60672	7.52205	4.05379	4.01323	5.11704	4.2876	4.31296	5.77106	4.08826	5.91568	4.39486	4.49059	4.31124	4.21493	4.63014	4.01581	4.25436	4.84553
ZER1	6.11691	6.38201	6.00667	5.67004	6.13263	5.51727	5.2364	5.35711	5.22983	5.81533	6.25264	6.20334	5.75193	5.66279	5.77193	5.83155	5.65588	5.96899	5.84067	5.39074	6.29719	5.68508	5.51004	5.70901	5.15656	5.59861	5.63087	5.86795	6.60022	5.87528	5.73128	5.37394	6.07083	5.64902	5.77569	5.91014	5.62824	6.10593	5.26965	5.3932	6.19869	6.36486	5.7722	6.00472	5.96593	6.00496	5.81568	5.61314	5.87936
ZDHHC1	4.80291	4.27963	4.15972	4.3554	4.26888	4.39467	4.77539	4.69957	4.98145	4.16639	4.64591	4.68905	4.23575	4.35879	4.311	4.51351	4.27071	4.17533	4.27463	4.0081	4.34063	4.56516	4.5081	4.10007	4.49364	4.37541	4.24185	4.17242	4.3647	4.5188	4.47037	4.28082	4.26677	4.27148	4.42859	4.09766	4.47009	4.22809	4.14909	4.23077	4.30021	4.02676	4.01873	4.12858	4.11657	4.18954	4.27154	3.96964	4.21548
ZCCHC7	9.28843	10.3592	9.8022	9.94269	10.4616	9.38732	10.1203	9.34152	9.17224	8.94719	9.29113	9.60209	9.62112	9.35624	9.13503	8.6399	9.18767	10.6439	9.61998	11.7572	9.50957	10.4926	10.7426	8.75709	9.71823	9.23689	10.2441	10.6109	9.7313	9.89707	9.98987	9.55675	10.9291	9.17386	9.29566	9.15658	9.85275	10.3506	10.2643	10.0344	10.2096	9.71043	9.80887	9.45287	9.62004	9.83667	9.72534	10.7584	9.52732
ZCCHC13	3.62323	3.50372	3.59842	3.46496	3.36982	3.77582	3.43884	3.55931	3.4649	3.71141	3.4593	3.39535	3.61414	3.44623	3.26323	3.46496	3.35864	3.67369	3.57368	3.37202	3.18773	3.50472	3.26323	3.64138	3.37006	3.19024	3.37413	3.27823	3.42282	3.17925	3.66315	3.33981	3.27649	3.40442	3.83863	3.55009	3.48847	3.81765	3.67236	3.66131	3.33137	3.2146	3.3444	3.4702	3.55113	3.28519	3.56002	3.33056	3.43681
ZC3HAV1L	6.92719	6.92671	7.968	5.71835	7.92574	7.45006	6.91525	7.5441	5.30382	8.17226	5.9734	4.9182	8.83276	6.04682	6.00989	5.54371	7.3358	8.20061	6.60904	7.20459	7.84306	7.51656	6.23368	7.6052	6.24764	8.24949	7.04496	5.8563	8.08408	6.89098	7.87197	4.56961	7.48717	7.59075	9.08298	7.70957	6.73715	8.09801	7.14381	5.39279	7.02982	7.2185	7.81969	7.21315	7.98697	6.8314	5.56025	7.08515	5.55301
ZC3H12C	5.47805	6.14647	4.91787	6.40208	4.67164	8.44695	5.32897	7.68724	7.26801	8.37022	7.15172	5.03973	6.00917	5.61517	5.82073	4.90393	6.32981	5.84167	6.4734	4.36698	4.11837	6.10759	4.95131	6.41426	5.93049	6.68775	6.38197	4.68177	5.79945	7.42509	6.77651	6.4231	5.32175	6.80324	6.16632	7.73104	5.90775	5.15784	5.24108	6.56861	6.59948	5.74623	6.68828	7.24213	7.87321	7.63191	7.03301	6.04105	6.58519
ZBTB7A	7.51171	7.80369	8.02232	9.47645	7.97196	8.75837	8.22122	7.64374	9.60791	9.22725	9.1698	7.61696	8.97558	7.82703	8.43753	8.69457	7.30577	8.13681	9.31033	9.21721	7.63961	8.27435	8.06859	7.63026	7.07347	6.89556	6.97373	7.53576	7.17138	7.87028	7.32239	8.06884	7.78377	8.4786	8.54989	7.251	9.12595	7.06071	7.16235	8.0606	7.49472	7.92638	7.84922	7.69124	7.59865	8.08146	8.106	8.25578	8.68632
ZBTB46-AS1	3.59034	3.73975	3.63107	3.79347	3.65345	3.71999	3.59513	3.83604	3.59519	4.0279	4.24698	3.58253	3.77043	3.72349	3.77805	3.52352	3.5929	3.84552	3.73777	3.60694	3.69543	3.81578	3.79591	3.89329	3.86031	3.95318	4.01392	3.59008	3.7746	3.50158	3.49379	3.82148	3.56477	3.33344	3.91324	3.52544	4.10525	3.8182	3.89838	3.47874	3.30218	3.72946	3.80996	3.64406	3.48589	3.57748	3.51019	3.6315	3.92356
ZBTB4	8.17591	8.63431	6.97124	9.36712	7.80521	7.76103	8.1916	8.1467	9.61102	8.53609	8.98226	7.60169	9.00315	8.41398	8.35909	8.945	7.83685	8.76754	9.13382	8.55232	7.49611	8.2657	8.98684	8.49518	8.63168	7.96055	8.02398	9.07069	7.7534	7.72801	7.61603	8.09065	8.46306	8.1216	8.81033	7.76795	9.23249	6.88096	6.63858	8.44249	8.84292	8.77036	8.45757	8.05998	7.68687	9.06891	8.1576	9.39912	8.80036
ZBTB37	6.1474	7.05053	6.00466	6.9004	6.48309	7.17957	6.27921	6.39027	6.83649	6.55539	5.54861	5.99841	6.84019	6.04683	5.59325	5.40421	5.76811	6.54487	7.73782	7.16488	5.96241	5.61619	5.96086	6.19839	6.54286	6.28545	6.26004	7.61413	4.04705	6.83404	5.90011	5.90797	6.86984	6.81765	6.37641	6.11315	5.16101	6.62439	7.10613	6.11717	6.82305	6.09555	6.47112	5.81893	5.98653	6.2876	6.15749	6.72084	6.50362
ZBTB25	5.89933	6.92768	6.38069	7.42458	6.76345	6.85706	5.79741	6.01943	6.14859	6.96241	6.28436	6.95471	6.95261	6.40639	5.92321	4.98129	5.93369	6.63258	6.84791	6.43526	7.11236	7.38142	6.18107	6.23606	5.63328	6.16313	6.3761	6.98278	6.30127	6.59026	5.99455	6.36247	6.12692	6.57988	6.64743	6.43485	5.33343	6.91467	6.4295	6.52633	7.01694	6.21482	6.69489	7.08908	6.73577	6.59383	6.52387	6.41002	6.36069
ZBTB21	6.85213	8.09166	6.95173	6.45568	8.00152	7.55603	7.51286	8.20903	7.35355	7.21632	7.49752	6.47183	7.81329	7.14183	7.23501	7.23333	7.01681	7.52814	7.18811	7.60178	8.05315	7.46867	8.0216	8.07015	8.25535	7.82276	7.81554	7.84231	7.55356	7.18444	7.09677	8.29005	8.10496	8.12427	7.96064	7.34371	7.2256	8.60398	8.13588	8.12312	8.41047	7.50579	7.96808	7.92335	8.2744	8.56239	7.44107	7.01999	7.91918
ZBTB20	7.4872	8.16813	5.89468	9.04176	8.39901	7.29116	7.21878	6.67968	9.025	6.96241	7.49216	6.28454	7.54647	7.33211	5.80362	6.31905	7.47932	6.49325	7.66043	9.25897	4.76727	6.11013	8.43853	7.28821	7.529	7.32205	7.9136	8.3234	7.7137	6.35906	7.20816	7.32147	8.16841	6.58963	6.90778	8.01025	8.24464	6.10161	5.97536	7.27199	8.51572	7.74967	7.37631	8.04501	6.97213	7.72865	8.20212	9.44284	7.11564
ZBTB18	7.38948	9.96237	7.22463	8.73407	9.55165	9.39682	7.93107	8.09625	7.79791	8.2912	8.38579	6.89719	9.45921	8.6364	8.58377	7.78092	8.63998	8.94419	9.28234	9.9222	9.27838	7.12525	8.88698	9.8827	9.62876	8.53854	9.32379	8.99748	8.5503	8.32845	9.18962	7.85398	8.74232	8.49664	9.02218	8.30632	7.26885	8.56546	8.63465	7.02775	9.25958	7.95282	8.2797	7.77216	7.80226	8.80498	7.9386	10.2366	9.15988
ZBTB11	8.28234	9.0892	8.80313	8.38274	8.69726	9.4872	8.542	8.64281	7.94192	8.53411	8.15096	7.97327	8.93643	8.49353	8.32477	7.6326	8.97023	8.49561	9.01036	8.80281	9.25935	8.26827	8.33812	9.22806	8.91415	8.10399	9.17299	8.74756	9.31334	8.59681	8.41444	9.02612	8.80313	8.448	9.47414	8.28428	7.79646	8.81484	8.70073	8.4525	8.58225	8.71145	9.14833	9.57175	8.68501	9.21345	8.69787	8.76368	8.12559
ZBP1	5.28156	4.56162	5.18608	4.56132	5.07275	4.95182	5.66188	5.21957	6.31482	4.77653	6.15854	4.80367	5.4334	5.24362	5.66771	6.01067	4.47903	4.91787	6.10875	5.45113	4.82226	4.47882	4.72278	4.9952	5.57637	4.71924	4.78156	4.66772	4.63684	4.59728	4.34579	5.18248	4.78436	5.03678	5.07668	4.23404	5.15333	4.32625	4.67561	5.28415	4.80554	5.31421	5.18204	5.62467	4.57523	5.24501	4.87653	6.35942	5.26142
ZBED6CL	8.28932	8.42629	8.23864	7.26963	8.58768	7.93183	7.1636	8.1374	8.22244	8.63899	7.94523	7.29423	8.03326	8.88016	7.76041	7.32616	8.15172	7.29446	8.33422	7.02177	7.61777	8.47062	8.10034	8.08473	7.10904	7.73774	8.03711	7.37988	7.67181	9.537	8.81731	8.02559	8.80011	8.12428	8.28841	7.78703	8.84381	7.49073	7.16668	8.42166	8.1347	7.31425	8.26939	5.95775	8.68408	7.6826	8.71394	8.42174	8.52878
ZBED1	8.34275	8.5056	8.71229	8.62584	9.05215	9.05243	8.92701	8.88499	9.04926	9.52323	8.82174	7.80904	9.22669	8.71398	9.20602	9.42857	8.18957	8.41671	9.23903	7.75809	8.88072	8.15492	8.29315	8.76864	8.01099	8.85056	8.83231	9.27106	8.83422	8.47792	9.18613	8.80895	8.91007	8.75712	8.60445	8.80061	8.94618	8.858	8.96829	8.84443	8.77606	9.38743	8.74763	8.67703	8.94391	8.64622	8.46706	8.55306	9.12027
ZADH2	6.74316	7.60159	6.59376	7.4171	6.76724	6.70906	7.09544	7.2965	7.22697	7.21152	7.37166	7.01664	7.80578	6.21013	7.28435	7.49079	6.86493	8.21242	7.57864	6.84293	8.10374	6.49647	6.75473	8.6857	6.77535	6.45332	6.80482	7.3617	7.20244	7.35029	7.12985	7.0077	6.86818	6.74139	7.68881	6.64658	6.92105	7.10051	6.16344	6.02572	7.04789	7.53324	6.82369	7.25591	7.07848	7.13785	6.96492	6.80668	7.04214
ZACN	4.64742	4.40049	4.57521	4.47244	4.57116	4.36217	4.55195	4.68482	4.731	4.8218	4.65301	4.63556	4.46151	5.09923	4.75668	5.08371	4.97048	4.82673	4.37978	4.35856	4.83677	5.42618	4.88096	4.59583	4.40658	4.44609	5.08936	4.99914	4.52797	4.71507	4.65064	4.81885	4.58967	4.54467	4.2915	4.42297	4.69003	4.8203	4.54397	4.72839	4.57855	4.76201	4.77073	4.54983	4.77527	4.06498	4.41653	4.38434	4.56239
YTHDC2	7.51201	6.79131	6.8097	8.25535	7.17711	6.79498	6.85227	6.76391	7.14019	8.20287	7.05011	6.58508	7.32555	6.44888	7.16733	6.6987	7.0255	6.98357	8.56015	9.06675	7.46407	6.50391	6.65871	7.3767	7.01464	6.74786	7.19831	7.64832	6.41721	7.07213	7.33242	6.38046	7.67218	7.86864	8.10454	7.03071	7.50794	7.69604	7.00152	6.35511	7.13462	5.86866	7.33936	7.511	7.23459	6.31776	7.21988	6.43259	7.17217
YPEL1	4.5602	5.81186	3.76427	5.42119	5.12038	4.97275	5.20941	3.92326	5.70272	4.45063	4.10657	4.55047	5.57831	3.85722	5.11245	4.50945	4.65236	3.85349	5.28065	6.22615	4.70544	4.63061	4.90836	5.33513	4.91815	4.48002	5.14865	5.05129	4.44957	4.34557	4.19354	4.75498	4.67703	4.55375	5.33777	5.57846	4.42115	3.87286	4.52908	4.95261	5.57443	5.04246	4.86989	4.19618	4.50499	4.86885	4.91646	6.37721	5.42585
YJEFN3	4.48254	4.17143	4.58057	5.31923	4.25302	4.94991	4.57782	4.22147	4.96683	4.43666	4.53859	4.64252	4.34739	4.23147	4.06356	5.39119	4.13931	4.27717	4.38011	4.84912	4.16446	4.14188	4.4982	3.69906	4.13401	4.12569	4.21824	4.4167	4.31549	4.0168	4.12979	4.16393	4.18366	4.08185	4.45592	4.033	4.86203	4.08779	4.82785	4.35434	5.24031	4.11819	4.12979	4.31259	4.21887	3.80958	4.53074	4.78289	4.50723
YIPF4	4.56338	4.54679	4.58373	4.48422	4.46738	4.63572	4.18292	4.66111	4.24557	4.69239	4.27532	4.7113	4.16851	4.50773	4.6307	4.48142	4.94495	4.71884	4.35351	4.35602	4.89723	5.0289	5.03933	5.07606	4.73388	4.38524	4.49688	4.33735	4.59387	4.92326	4.17695	4.51449	4.57924	4.59692	4.5025	4.26886	4.03733	4.26506	4.53468	4.36458	4.45358	4.19315	4.48987	4.61994	4.39152	4.36458	4.37341	4.03337	4.23692
YIF1A	8.40366	8.48053	8.51926	8.49497	8.39396	7.88609	8.58837	8.24268	8.27348	8.21612	8.40672	8.05117	8.14482	8.99201	9.09844	8.91569	8.05701	8.31599	7.9082	8.11566	8.58935	8.03299	7.20914	8.24262	8.03673	7.6483	8.00661	7.77851	8.83025	8.44441	8.31472	8.64581	8.02292	8.396	8.22392	8.65226	8.62931	8.50422	8.4016	8.45751	8.34054	8.67057	8.01838	8.37164	8.38908	8.60385	8.06612	8.24831	7.47138
YBX3	8.51175	10.7933	8.46198	11.3802	7.47009	9.33263	10.4174	9.83747	10.4427	11.0966	9.98736	7.86396	10.3987	9.94828	10.4866	11.1042	8.01196	8.70817	10.6521	7.90599	10.0874	9.68773	8.10068	10.017	9.60876	9.8263	8.8175	7.92868	9.66387	10.146	9.38603	9.32881	8.83609	10.6722	10.5246	11.3188	10.913	10.4019	10.9381	8.95355	9.15404	11.087	10.2107	9.85664	10.3902	10.2267	10.0059	10.8382	10.0398
YARS	9.96676	9.10013	10.5826	9.93858	9.57662	9.534	10.3269	9.17135	10.081	9.74308	10.3202	9.96027	9.26515	9.39386	9.95718	10.2937	9.2085	9.6626	9.157	9.30106	10.1983	9.58654	8.8086	9.13128	8.34631	9.25153	9.22995	9.2802	9.37689	10.0267	9.35824	10.0703	9.2579	9.377	9.71172	9.42667	10.4185	9.77583	10.5605	10.3761	8.98307	10.3783	9.86763	10.0283	9.94328	9.67328	9.44427	9.34915	9.54056
YAP1	4.47509	6.39932	5.83378	6.21036	5.61285	6.44387	4.4363	6.82711	5.33089	6.15576	4.35775	4.99513	4.49262	7.26016	5.5184	4.79023	6.48996	4.46825	6.26563	5.59966	5.36624	4.9521	5.81254	5.6269	8.0333	5.38018	7.01079	6.01427	7.00701	6.79805	6.67126	5.5735	7.29797	5.0479	5.88344	7.45602	5.19914	4.86358	4.36833	5.15593	6.89707	4.96963	6.65993	4.82808	7.20703	6.82673	6.11603	6.23328	5.5346
XRCC1	7.01963	7.29508	7.71981	7.29582	6.88527	6.43022	7.07955	6.60936	7.13224	6.86819	7.13065	7.29367	7.35773	7.12829	7.13061	7.0424	6.86532	6.89114	7.0115	7.15462	7.12146	6.69803	6.69116	6.65021	6.24289	6.71562	6.6357	6.86402	6.40427	6.94153	6.58259	7.43642	6.64892	6.78714	6.98421	6.6924	6.98188	6.75103	7.06342	6.88747	6.83624	7.56758	6.55563	6.79436	6.82586	7.02921	7.30701	6.64885	7.00748
XK	7.63862	6.42393	6.87309	6.84145	3.59838	2.7988	2.94661	4.46415	3.02504	5.70229	6.87366	2.78114	8.3285	7.2139	5.30415	5.10054	2.70848	6.04225	5.95481	3.35486	6.56143	3.43619	4.24742	7.09533	4.15923	7.86228	4.88526	2.65902	8.29205	5.82649	4.95378	6.05024	2.84124	5.90259	8.74011	3.38218	4.61644	8.02452	3.4381	2.99485	4.33121	4.38688	4.22416	6.50579	2.49776	6.29758	5.06136	4.96005	5.79861
XIST	3.79168	12.345	12.5314	3.72574	4.01429	3.73966	12.2674	4.21092	3.57776	3.60399	4.12465	4.13264	12.6638	3.89274	12.2395	12.0946	4.20676	3.83481	12.8654	10.2177	4.22003	11.0092	11.9234	4.32518	13.1448	12.1298	4.12804	4.07577	9.97148	4.58519	12.66	12.3868	13.0308	13.0327	12.3514	4.14251	4.72187	4.19124	3.94622	12.8368	4.32088	4.29854	4.05933	10.1988	4.64302	4.70558	12.8665	13.1944	4.28136
XCR1	4.31815	4.73547	4.60719	4.94999	4.70627	4.718	4.61291	3.95193	5.76941	4.48122	4.73575	4.40346	4.45155	5.30459	4.98975	4.67076	4.40447	4.76917	5.12666	4.68474	3.97235	4.49594	4.96943	5.51773	4.62636	4.59486	5.34934	4.81295	5.32712	4.68153	4.67565	4.20719	4.39827	5.29249	4.7484	4.04256	4.67331	3.92903	4.73932	5.58909	5.83086	5.53611	5.27911	4.21345	4.45242	4.57524	4.02678	5.7314	5.11727
XAGE3	4.53435	4.38108	4.38017	4.08062	4.19071	4.52645	4.20494	4.43436	4.43264	4.32743	4.60877	4.57333	4.01706	4.23843	4.1312	4.74439	4.22778	4.32138	3.90437	4.12742	4.00943	4.25851	3.84905	4.20414	4.0582	4.23494	4.21088	3.99457	4.22392	3.87458	4.23721	4.15454	4.09462	3.92706	4.18135	4.50521	4.32328	4.35634	4.19804	4.31655	3.98615	4.22109	3.69358	4.04924	4.36296	4.00247	4.25349	3.7896	4.37293
XAGE1B	4.16211	3.42293	4.01852	3.87487	4.22016	3.64587	4.38667	3.76608	4.42087	3.92004	4.15631	4.09515	3.86318	4.13982	4.53686	4.58908	4.08465	4.01975	4.66046	4.29049	3.67291	3.94618	3.83799	3.91296	3.74497	3.97493	4.13931	3.84618	3.87804	4.04616	4.28183	3.77911	3.97949	3.67453	3.55891	3.42617	4.19579	3.75093	4.14967	3.77074	3.78606	3.6779	3.58808	3.82726	3.74118	3.83722	4.06003	4.30176	3.88211
WWTR1	6.10364	6.93743	6.46322	8.04655	6.15846	8.67735	6.38523	7.09733	7.88425	7.10413	6.35389	6.28092	7.03993	6.54407	6.58114	6.37443	6.98674	4.9485	7.31505	7.10708	5.09772	5.56998	6.02889	6.23032	7.09045	6.05767	7.18334	6.90589	6.21428	7.19571	7.0374	6.50282	6.63176	6.23784	7.38729	8.78999	7.51503	5.96523	4.5091	6.41229	8.14851	7.0146	7.91377	7.48674	7.68508	9.07701	6.83043	8.22273	6.70063
WWP2	6.70879	6.76761	6.88837	7.79734	6.32173	7.84304	6.68339	5.66134	7.45258	7.56576	7.09847	6.31216	7.60164	6.30484	7.09639	7.73756	6.04637	6.64549	7.7515	7.80541	6.68166	6.56282	6.42027	6.50678	4.75585	6.37284	6.32808	6.33546	6.61103	7.06299	7.04549	6.25099	6.50048	6.90653	7.18332	6.13786	7.32858	6.66089	6.00979	6.64394	6.89849	6.90343	6.91311	6.79845	6.61157	6.66706	6.82733	7.03569	7.15617
WWP1	9.22668	9.97829	9.27139	8.5813	9.29565	8.59432	9.76597	9.91929	9.94931	9.05066	8.45953	8.82185	8.88484	9.37333	9.14346	8.22003	9.31422	9.43156	9.34701	8.89146	9.07924	8.89237	9.53913	10.3692	10.3104	9.87838	10.189	9.46947	9.82638	9.79714	9.14985	9.08145	9.55744	10.3279	9.28758	9.76322	8.40916	9.26788	9.10868	9.47695	10.4849	9.13641	10.2554	9.63625	9.99382	9.44769	9.05122	9.50129	10.0592
WWOX	4.68255	4.6757	6.04643	4.9506	5.72724	5.38372	5.22216	5.10445	4.48093	5.18743	4.93797	5.09999	4.78216	4.55229	4.28261	4.74501	5.16139	4.80179	5.27925	4.70696	5.60306	4.47335	4.26943	4.98332	4.70253	5.0239	4.9506	4.3608	4.92633	5.05325	5.27088	5.2239	4.66509	5.008	5.17505	5.24944	5.40117	5.20945	4.90477	4.71611	4.23768	4.35454	4.91118	4.61588	4.86801	4.83865	5.2553	4.29704	4.72375
WWC2	3.51921	2.83384	3.05797	3.0385	3.01652	2.96344	3.24016	2.98627	2.94693	3.23847	3.12138	2.89278	2.93131	2.78934	3.01303	3.69166	3.23544	3.02017	3.29346	3.32707	3.0509	3.45448	2.94828	3.22112	3.27864	3.10823	3.08058	3.03154	3.1881	3.16628	3.25213	3.13804	3.04604	3.05797	3.16872	2.91962	3.11174	2.93126	3.22641	2.93681	2.96952	3.19398	2.90798	2.91307	2.88951	2.94067	2.62189	3.06519	2.72238
WRNIP1	9.23726	8.33464	8.80855	9.02872	9.12549	8.79552	9.15083	8.74048	8.22893	8.80894	7.1591	8.7705	9.29657	8.25927	8.7506	8.17966	8.3894	8.6909	8.79567	9.04024	8.78427	8.87727	8.4198	8.91469	8.25064	8.24537	8.23576	8.68461	8.65603	8.83947	8.98969	8.56271	8.49801	9.21509	9.14551	8.23718	8.14525	7.68261	8.45552	8.51788	8.28374	8.17286	8.638	8.1534	8.84087	9.61303	8.50231	8.19471	8.60424
WNT5A	4.21392	6.71567	4.53151	5.24122	4.57199	4.71393	8.12958	7.59403	4.88967	5.50084	4.97218	4.66631	4.62637	5.15017	5.51957	5.37846	6.25026	4.47718	4.43874	4.19171	4.89942	4.54285	6.40945	5.61574	7.93557	7.39113	6.49519	4.53277	7.868	4.501	4.65536	7.2367	5.18175	5.96103	5.20472	7.45129	5.05119	5.14966	5.29502	4.44233	6.73887	5.14106	4.87201	7.65622	7.52802	5.9047	7.11627	5.1453	5.25574
WNT2B	3.63262	4.06616	3.62053	4.47187	3.98237	3.77819	4.07963	3.77879	3.98951	3.13661	4.01626	3.65871	3.41463	4.04827	3.77905	3.96754	4.03704	3.78715	4.14815	3.53606	3.48294	3.8644	3.95249	3.69583	3.99297	3.91548	4.21611	4.35235	3.77196	4.09086	3.98881	4.19184	3.85519	3.77605	3.63117	3.9552	4.08387	3.84223	3.98773	4.08247	4.05915	3.65225	4.07667	3.87176	3.82308	4.00707	3.8997	4.01126	3.74232
WNK2	5.27545	5.26497	5.36283	5.04364	5.5249	5.23896	5.15418	5.37257	4.9634	5.20653	5.10101	5.44749	5.04294	5.39674	5.33104	5.52734	5.33597	5.16568	5.42381	5.17096	5.12255	5.16874	5.1552	5.03557	5.16874	5.20438	5.00924	5.19043	5.36651	4.89265	5.5099	4.93316	5.36355	5.44268	4.99291	5.13651	5.45318	5.32221	5.27502	5.13386	4.82853	5.38821	5.3325	5.13321	5.27768	5.08931	4.70817	5.28042	5.32647
WISP3	3.69189	3.41686	3.96898	3.36583	3.80815	3.10605	3.81281	3.52656	3.44676	3.34738	3.484	4.03812	3.44365	3.69643	3.61427	3.50043	4.02679	3.64641	3.56717	3.15843	3.7418	3.96035	4.21886	3.65028	4.30745	3.63746	3.61719	4.11974	3.63546	3.53227	3.99655	3.85199	3.99518	3.80978	3.50993	3.85722	3.74424	3.79421	3.5349	3.61573	3.73604	3.3342	3.65139	3.49037	3.42309	3.43491	3.72636	3.38395	3.37352
WISP1	5.90341	5.18832	4.48723	6.23507	3.23351	6.35019	4.06507	5.22635	5.24543	6.74436	5.18227	7.51312	3.18133	6.72046	4.94364	4.28365	5.18752	4.27072	5.44878	5.77822	3.33286	3.33906	5.05466	3.85987	6.22139	5.20972	4.47929	6.9756	7.8003	4.03206	6.64798	5.38132	5.63369	6.83099	5.17746	6.47373	5.64281	3.38266	4.18152	4.8327	6.87791	4.94136	6.35552	6.16273	7.43186	7.49477	3.82782	8.05649	6.35943
WHAMM	6.75014	7.27328	6.96731	7.82585	7.07227	8.18614	6.91713	5.95254	7.33191	7.43225	7.38444	6.81626	7.75574	6.62914	6.78993	7.11125	6.58265	5.99782	7.57144	7.8791	6.92516	6.99323	6.3276	7.02224	6.16497	6.36462	6.44543	6.63685	6.76498	7.26945	6.91255	7.34144	6.7075	6.59074	7.60978	6.68122	7.23275	6.70735	7.02722	7.14286	6.45585	7.47601	6.99808	8.23486	6.66472	7.17493	7.13772	6.94532	6.92703
WFDC9	3.36175	3.20134	3.84336	3.28444	3.24558	2.93712	3.33079	3.38964	3.12571	3.44837	3.26174	3.15186	3.15171	3.16839	3.38766	3.38323	3.36396	3.676	2.6597	3.07473	3.04185	3.50895	3.74233	3.70612	3.59299	3.51525	3.33634	3.60678	3.47591	3.26164	3.33875	3.34324	3.32827	3.34142	3.17593	3.33872	3.77068	3.34595	3.5429	3.29984	3.1165	3.53389	2.98438	3.44838	3.21115	3.40101	3.28837	3.18813	3.6128
WDTC1	6.73914	6.90793	6.77288	6.42165	6.77174	6.22004	6.48795	6.81606	6.33464	6.62388	6.7354	6.67602	6.41052	6.85668	6.74277	7.15469	6.81273	7.26603	5.92651	5.94053	6.57612	7.04095	7.04695	6.46683	6.99112	6.87543	6.75142	7.15054	7.13491	6.69808	6.47704	6.7473	6.75217	6.47664	6.50431	6.84046	7.16823	6.72887	6.60945	6.73047	6.54317	6.67809	6.63487	6.46517	6.5529	6.6555	6.89707	6.63193	7.02437
WDR76	6.66308	5.60178	7.29582	7.08261	6.35841	6.52667	6.88536	6.69693	4.77185	6.33345	5.42801	6.59831	6.27683	6.16229	4.50381	4.22757	5.67488	4.41653	5.88642	5.76001	7.31564	5.59495	4.42344	5.41321	4.4898	5.50439	6.2302	5.24957	5.0398	7.2796	5.6185	6.07832	4.93538	5.25034	5.8163	6.33131	4.98333	6.56551	6.66014	6.07589	5.13084	5.52099	6.49775	5.83562	6.22261	4.47183	6.39181	4.49549	5.12335
WDR6	9.03133	9.98142	8.14605	9.12923	9.60184	8.16702	8.56159	8.78755	9.21473	8.32308	8.58927	9.04688	9.45454	8.96772	9.34263	9.13527	8.06886	9.06151	8.81577	8.76609	9.07369	8.67084	8.71941	8.60057	8.41339	9.06182	8.44179	7.74863	9.20912	8.38952	8.80876	8.27321	8.51803	9.12425	9.47805	7.87385	8.7927	9.02911	8.89821	9.2726	8.92541	9.67644	8.43944	8.8275	8.57506	9.00267	8.45404	9.59342	9.50047
WDR37	7.88725	8.29316	8.09916	8.29866	8.16772	8.50911	7.50212	7.48897	8.21032	8.53992	7.85438	7.71267	8.3118	8.00493	7.7822	7.35564	7.33907	7.8479	8.71561	9.43241	7.97998	7.92659	7.67953	7.72332	7.58011	7.94154	7.9983	8.10454	7.02262	8.33852	7.97302	7.8375	8.26721	8.07489	8.16772	7.81459	7.8271	8.02713	7.90426	8.05963	8.29859	8.12326	7.99463	7.41361	7.87453	7.53893	8.25609	8.64217	8.17155
WDR36	6.66433	5.79641	6.08836	6.64794	5.87182	6.22479	6.16696	6.56368	5.54505	6.89216	5.83224	5.95923	6.22479	5.92006	6.33259	5.40373	5.90193	6.34568	5.70952	6.17893	6.83624	6.46297	5.46493	6.49454	5.67219	6.3158	6.21532	5.50071	5.97675	6.68968	6.25678	5.63402	5.49023	6.50046	6.70188	5.82136	5.53263	6.68934	6.25171	6.22452	5.38912	5.4408	6.26559	6.8104	6.4647	6.44237	6.10646	4.87342	5.55986
WDFY3	4.96204	6.3088	5.52549	6.23823	5.08667	6.47595	5.04517	5.55479	5.68491	6.95072	5.07521	4.89261	6.70949	5.64142	4.47424	4.15627	5.79773	4.03608	6.11622	4.97187	4.98324	5.51713	5.2283	5.39188	6.31246	5.80556	6.44647	5.49769	4.84648	6.41266	5.48838	5.58005	6.28154	5.88953	5.75626	7.18537	4.85716	5.87474	4.95834	5.56699	6.15683	5.13608	6.72543	5.22975	7.2418	6.57704	6.21371	6.4405	6.29667
WDFY1	8.67069	9.39032	7.39459	9.4305	8.28563	9.83507	8.35534	8.48081	8.93233	10.4411	7.18134	7.77545	9.50981	8.86067	8.88738	8.13268	8.63586	9.77853	9.73015	8.21367	9.26623	8.63686	7.87201	9.37152	8.52867	9.51365	8.45216	8.35368	8.99394	9.40232	8.1507	8.36042	8.2583	9.7839	10.2103	8.89727	7.06581	9.29553	8.12379	9.25056	9.64449	8.84278	8.73648	9.40179	9.31811	9.44038	8.94993	9.21646	9.34176
WBP5	9.12161	8.70854	6.65736	8.40677	8.93522	9.48413	7.02729	10.2055	6.74318	8.26535	7.92917	6.8022	9.24479	7.18238	7.33448	6.61342	7.72283	6.38279	8.40947	7.97831	5.80785	6.5163	6.58509	8.69105	8.95355	9.34848	7.93773	7.31479	9.80779	7.64865	7.20695	8.88736	7.37864	7.07796	8.01897	9.53332	6.82807	8.67918	8.00797	6.41548	8.37753	8.55297	8.19178	8.48011	8.43833	9.93781	7.94065	8.33984	6.69677
WBP4	8.29816	6.95822	7.44217	7.74818	7.30833	7.45277	7.89551	8.30669	8.06687	7.23223	8.47721	7.04172	7.75689	6.83374	7.63281	7.1575	7.46388	7.90059	7.06141	7.11012	7.41508	6.59965	6.6382	7.84064	6.85479	7.2861	6.7549	6.5733	7.3127	7.27767	7.09645	7.13081	6.80028	7.24328	7.7591	7.08105	7.44058	7.00758	7.29196	7.39479	6.98689	8.09896	7.14981	7.2779	7.37304	7.1875	7.30186	6.7558	6.74758
WASL	7.48186	8.02518	7.82217	8.39433	7.61185	7.87515	7.55505	8.27047	7.69904	8.12058	7.5555	7.91996	7.7524	8.04198	8.27006	7.60865	8.05703	7.60775	8.02993	8.77002	7.38972	7.71062	8.1579	7.84646	8.97654	7.80631	8.31963	8.19726	7.59186	8.10305	7.8814	7.81522	7.99502	7.80631	8.18592	8.54931	7.08196	7.50359	7.65912	7.94824	8.45409	7.85684	8.21206	8.12707	8.33735	8.63874	8.25235	8.08741	7.59198
WASIR1	4.29011	3.58438	2.87497	4.03287	2.94194	8.13817	3.05091	3.36472	4.92262	4.32997	3.4593	5.86977	4.07961	3.70572	3.366	3.48716	3.45414	4.78881	8.16101	4.1599	2.77031	3.8296	2.9737	3.20939	3.67387	3.31113	3.5196	3.21367	5.8678	3.3763	3.76699	6.67514	4.21801	3.18919	4.95511	3.18454	4.40894	3.04765	5.17509	3.28694	4.94493	4.89855	2.93601	8.16627	3.94431	6.3635	4.7017	3.95112	2.7386
WASH1	7.90153	8.22492	8.10721	8.33847	8.37215	7.8253	8.18878	7.62056	9.24797	7.94011	8.27743	7.92722	8.26856	8.42009	8.25551	8.44699	7.20838	7.81864	8.56433	8.56417	7.65583	7.56089	7.27108	7.53715	7.41507	7.21089	7.56012	7.85093	8.30538	7.91405	7.78716	7.84032	7.64083	8.18653	7.77017	7.38431	8.61484	7.84326	7.69719	7.82022	8.00292	8.53078	7.10696	8.07962	7.44221	8.21243	7.98884	8.50314	8.52328
WASF3	4.73722	5.73815	8.72864	8.04815	4.82167	5.40824	4.90459	5.5299	5.29194	5.45605	7.23745	4.71605	10.7355	5.92965	4.72297	4.3804	5.69808	4.43063	4.86529	4.53944	4.86242	4.80167	5.32732	5.46592	5.13271	5.73239	6.00468	4.82841	6.48463	7.6829	5.36266	6.83057	6.34623	5.61864	5.30156	5.88484	6.23254	4.11347	6.97088	7.81343	5.85389	5.20714	5.69731	4.44741	7.5112	5.74294	9.11306	6.21501	6.11268
VWF	7.9355	8.86791	8.60767	9.08124	7.69906	7.37131	8.19795	7.78459	9.02912	8.23171	8.87769	7.01995	10.3794	8.74147	7.96851	8.51183	6.93856	6.86866	8.8259	8.38872	7.69005	7.28949	7.42052	7.44632	8.25678	8.33417	8.11473	6.37067	7.25566	8.16965	8.28682	8.17982	8.1841	7.79322	8.45003	8.63383	8.95341	8.02332	7.11413	7.89888	8.58595	9.116	8.53617	8.50222	9.68168	9.34607	7.1215	9.57588	7.36394
VWA9	8.74914	8.17558	8.82408	7.98421	8.66174	8.20933	8.82418	8.73142	8.11213	7.91372	7.94644	8.46318	8.21294	8.55151	8.61753	7.91405	8.51459	7.84162	7.79952	8.22222	8.5862	8.12415	8.1533	8.68754	8.13283	8.68155	8.33189	8.48489	8.02561	8.29603	8.73158	8.64072	8.05566	8.26412	8.43558	8.09035	7.92994	8.28711	8.78033	8.31807	7.98468	8.69783	8.84817	8.49614	8.41765	8.22853	8.5171	8.28741	7.47699
VWA5B1	3.76114	3.87301	3.85118	4.00009	4.1289	3.91424	3.84101	3.95493	4.0948	3.81019	3.7612	4.0667	3.86827	4.11881	3.63696	3.87403	3.85869	4.01907	3.80422	3.88229	3.88975	3.85638	3.66184	3.76464	4.04808	3.86895	3.82389	3.88372	3.84315	3.83062	3.90147	3.78968	3.88598	3.43195	3.6952	3.68656	4.10795	4.00325	4.02172	3.82672	3.9116	3.67771	3.83088	3.87526	3.57779	4.00009	3.6382	3.80737	3.96983
VWA5A	6.24519	7.1076	6.29403	6.09928	6.81921	6.54155	6.35921	6.8383	7.5823	8.10527	6.61856	6.34883	6.03471	7.35965	7.6866	7.42207	6.79081	6.61058	7.5607	6.43448	6.18801	6.66062	6.87129	7.13006	7.77157	6.57632	7.62899	6.6772	6.80683	6.86124	6.87307	6.49207	7.57732	6.65047	6.51926	7.21982	7.1232	5.85301	5.99527	7.18561	7.00215	7.22624	7.19151	6.06249	7.47238	6.79513	7.81847	7.37005	7.65781
VTI1A	6.51063	6.39331	6.29181	6.2426	6.56164	6.33242	6.21355	6.38553	6.72792	6.87121	6.58321	6.62159	6.58816	6.24195	6.61283	6.6074	6.21203	6.70901	6.78112	6.39131	6.52699	6.57463	6.13661	6.0888	6.09576	6.40416	6.36364	6.35989	6.31805	6.18314	6.54232	6.46584	6.13791	6.46446	6.39244	6.26151	6.42888	6.44311	6.20107	6.30393	5.97099	6.42715	6.34421	6.44803	6.33125	6.25465	6.53514	6.53237	6.28143
VSNL1	4.76438	4.34792	4.85214	4.26384	4.79737	4.3732	5.14844	6.91525	4.69338	4.62446	5.2643	5.46751	4.27094	5.13756	5.83647	5.4128	5.24923	5.06984	4.38312	4.34058	5.02978	4.74245	5.53955	4.87509	7.70412	4.97165	4.4592	4.67043	7.98791	4.66652	5.17927	4.83237	4.74922	4.71785	4.1242	5.30526	5.21484	6.0186	4.83465	4.61262	5.12501	4.89074	4.4703	4.87796	4.47956	4.49366	4.75518	5.2677	5.05656
VSIG4	5.46661	5.9545	4.50452	7.17485	4.43801	7.94659	9.26146	5.48745	7.95172	10.5548	9.24374	7.05932	10.843	5.23441	4.73069	5.01015	6.86675	8.19119	5.64666	4.29581	4.86578	6.14822	5.47642	5.42643	5.05036	7.9347	5.52852	5.40937	5.79565	4.68266	7.74118	8.55918	4.78036	8.11031	5.62	9.68295	6.42087	8.4977	6.9374	5.2145	6.43937	6.15539	6.52382	10.3941	7.36015	9.42156	5.89525	7.72567	9.08974
VRK3	8.03091	8.7553	7.94231	7.68773	8.34709	8.18997	8.05742	7.12676	8.29538	7.69947	8.66981	8.02122	8.34358	7.9204	8.30175	8.3377	8.15515	7.98366	7.84683	7.86654	8.29734	7.86176	7.4657	8.82312	7.35955	7.74533	8.04478	8.2443	7.89914	7.98224	8.4355	8.08273	8.60605	8.14707	7.87062	7.93752	8.38513	8.38042	8.35137	8.30157	8.48375	8.24153	7.96842	7.92225	7.58718	7.6902	8.24511	8.03018	7.50716
VPS26A	9.68812	9.90493	9.88533	10.0555	9.47207	9.6983	9.84701	9.72605	9.26618	10.1162	9.39065	9.41472	10.1696	9.56794	9.58311	9.17009	9.96174	9.525	10.2202	9.22894	9.90464	9.70106	9.29289	9.90636	10.274	10.0679	9.78951	9.78951	9.7378	9.9753	9.67991	9.97363	9.78951	9.86191	10.0986	9.93453	8.9277	9.79257	10.1493	10.0488	9.66339	9.77575	9.94492	9.87766	10.1439	9.94431	10.1972	9.87334	9.44848
VPS13A-AS1	5.2943	4.87464	5.4188	5.49831	5.25231	5.24842	5.61835	5.60569	5.54728	5.02578	5.95448	5.56101	5.2628	5.33797	5.35944	5.68501	5.53622	5.58752	5.03786	5.61979	5.09056	5.23705	5.54596	5.32225	5.59464	5.57757	5.48101	5.23453	5.52281	5.08196	5.39065	5.30689	5.0444	5.16336	4.97653	5.20894	5.77917	5.35776	5.48322	5.32225	4.91293	5.48672	5.12318	5.32225	5.12943	4.78498	5.10449	4.92724	5.33025
VPRBP	8.90433	8.6398	8.40294	8.87192	9.15447	8.53123	9.45323	8.52501	8.84246	8.89156	8.9172	8.6096	9.18156	8.98707	9.06526	9.14535	8.87318	8.99254	9.01264	8.87896	9.71288	9.04114	8.6805	8.9906	8.73431	9.53571	8.76214	8.53105	9.962	9.00372	9.05197	9.27628	8.88945	8.78264	9.90981	8.59574	8.87399	9.3399	9.11548	9.25168	8.91811	9.44441	8.9906	8.89302	9.16434	8.8697	8.54893	8.55407	8.5987
VNN2	9.14321	7.11295	8.66956	7.00241	7.94207	9.29324	9.13397	7.36357	7.8105	8.67021	7.0533	9.88183	8.06226	8.2805	6.58976	6.07772	8.7738	8.20178	9.25613	9.93061	7.88866	9.17415	8.11561	7.75793	7.29089	7.04768	7.137	10.1009	6.76572	9.24722	8.59598	8.38953	9.31616	7.08377	7.76608	9.01121	7.90668	7.15622	7.72391	9.14861	9.0909	6.63045	8.59794	9.10058	5.98563	7.43277	9.28486	7.65551	8.02078
VNN1	8.17128	8.88504	8.23315	7.32057	7.43564	8.03229	4.77127	8.38373	7.19887	9.68645	8.35509	6.67864	7.49901	7.66754	5.9909	5.12936	8.69701	6.6927	8.51339	6.97569	7.57618	8.66937	6.25381	6.60269	5.95656	8.15924	8.029	6.82868	6.61932	9.13682	8.64658	8.24099	8.50516	6.14527	7.82331	9.03717	8.03056	7.20621	5.12189	8.90008	5.03143	6.29669	8.06382	4.71013	9.3686	5.95087	9.71881	7.67555	7.75608
VMA21	8.81982	9.51404	9.58024	10.2271	10.3161	10.1158	9.18578	8.82035	8.42028	9.55815	8.48458	9.19932	9.38899	9.3389	9.43169	8.69778	9.01136	9.44744	9.19381	9.27329	9.79828	8.7652	8.94873	9.08414	8.88666	9.38416	9.18147	9.43795	9.77738	9.57918	9.33395	8.87112	9.41554	9.56104	10.4548	9.45124	8.75604	9.65582	10.3062	9.27094	9.40768	8.99218	9.49229	9.00849	9.33349	8.23391	9.28465	9.19484	9.20339
VIM	12.4034	12.8624	11.9415	13.3	12.5388	12.1474	11.5644	12.0865	12.5401	13.0468	12.0904	11.3568	13.0138	12.5554	12.5094	11.3726	12.7646	11.78	13.0187	12.6048	12.665	13.3298	12.1827	12.3046	12.7014	12.3012	12.9895	12.2089	10.7458	13.4736	13.0905	12.1538	13.0751	11.9955	12.0506	13.573	11.5129	12.5362	11.4067	12.3982	13.0429	11.9649	12.5805	13.076	13.4378	13.0414	13.3802	12.963	12.7385
VGLL3	4.278	6.0745	4.30824	8.07499	3.7904	6.22776	5.05893	4.30984	4.50088	6.01118	4.96742	4.78389	4.06867	3.89028	3.99146	4.49241	5.87215	3.69711	5.84082	4.42928	3.67674	3.78638	4.49328	4.24182	4.48573	4.47726	4.64314	4.7432	4.16836	5.33619	4.70007	4.60798	5.15481	3.99689	4.88873	7.39476	5.44476	4.16493	3.72607	5.51594	4.88132	4.79414	6.82491	5.88632	5.93931	8.02875	6.0892	6.56854	3.8459
VCPIP1	5.74284	4.85602	5.17372	5.83873	5.55104	5.54103	5.61637	5.19723	5.32061	5.72888	5.0968	5.4904	5.03569	4.96725	4.96011	5.05951	5.30736	5.16188	5.28207	6.56747	5.94912	5.54957	5.26777	5.32025	5.62188	5.39278	5.16092	5.38874	5.46544	5.424	5.24676	5.29327	5.15517	5.45079	5.22796	5.32554	5.18995	4.83535	5.39796	5.51928	5.38874	5.27781	5.36899	5.6293	5.23885	5.14581	5.64212	5.02779	5.13333
VCAN	7.75441	8.58363	7.50685	10.3816	7.12357	8.72081	7.49998	7.64786	7.87464	7.18314	7.88323	8.96294	8.37103	7.57402	7.72372	7.03603	9.32024	6.71185	7.66526	7.26218	5.92651	6.99978	8.52534	6.22339	7.44643	9.11665	7.18785	10.0723	6.42417	9.19438	9.61	9.63306	9.55479	8.27147	6.85712	11.5435	8.83953	7.70816	6.17206	8.28295	9.97775	7.70652	10.0723	9.85843	10.7981	11.4484	7.88884	11.6656	7.96337
VCAM1	8.78594	9.72557	9.33091	8.73269	9.24744	9.99483	9.38856	10.2998	10.6223	9.87035	8.69982	8.69017	8.32824	10.8738	9.20848	8.90505	10.5089	8.65761	10.2557	9.3187	8.72487	8.83144	9.46918	10.56	10.8671	9.37094	10.906	9.22436	7.7402	9.95737	10.0074	8.6418	10.499	9.01394	9.68914	9.71586	10.2176	8.2687	8.78918	9.4562	10.6817	10.006	10.4307	8.94151	11.2754	10.1694	8.96463	9.71189	9.98228
VAX2	3.62372	3.64938	3.75322	3.94902	3.47761	3.88299	3.49142	3.99065	3.43241	4.03168	3.66357	3.82446	3.82735	3.76351	3.69596	3.84758	3.93068	4.18764	3.76944	3.59257	3.65057	3.77661	4.2668	3.80939	3.55245	4.11366	3.83863	3.93324	3.85731	3.78762	4.06776	3.8431	3.80901	3.66689	3.74646	3.8026	4.51033	3.87885	3.78372	4.1011	3.70051	3.6682	3.87572	3.70917	3.49187	3.56566	3.67226	3.80666	3.87572
VASP	9.65172	8.79759	9.17059	10.8029	9.26635	10.4115	7.95187	8.17226	8.46367	9.70736	9.04063	9.82064	10.3276	8.66172	9.15477	8.55646	8.71447	7.93947	9.2775	9.58887	9.20095	8.9285	8.22722	9.00807	8.46846	7.98699	9.02143	8.77614	8.72978	10.3911	10.0767	9.73328	9.55539	9.08701	9.47933	8.85305	9.36604	9.10127	9.00834	8.58746	9.28361	7.04657	8.69793	9.7831	9.59378	9.14495	10.0643	8.32707	9.08185
VARS	6.03604	6.44668	6.83158	6.28391	6.83754	6.26374	6.1475	6.39465	5.92218	6.20381	6.12521	7.24811	6.38792	6.62476	6.2881	6.11003	6.90784	6.32402	6.00389	6.69877	7.27525	6.90714	6.20113	6.08605	6.01394	6.26794	6.71282	6.37766	6.3337	6.93855	6.87859	6.37382	6.57889	6.426	6.29166	6.65219	6.36128	6.88674	6.72429	6.30568	6.23035	6.04195	6.81977	6.09697	6.83884	6.07813	6.39717	6.25123	6.00707
VAMP2	6.06056	7.50852	6.1315	5.82709	6.78612	5.47891	6.13711	5.25948	5.60124	5.53416	6.83066	6.46056	5.77104	6.89514	5.80438	5.75488	6.14372	6.8216	5.15207	5.66837	6.22861	6.58268	6.50572	6.25165	5.39704	5.64867	6.35465	6.68124	6.33625	5.7546	6.06981	6.37956	6.04052	7.00423	5.45056	6.47469	5.76364	6.04626	6.09286	6.42399	6.64241	6.25423	6.49369	5.62936	6.12186	6.67202	6.70884	6.67789	7.23898
UTRN	6.74402	7.97115	7.67099	9.34905	7.68496	8.3752	7.70161	7.59229	9.25717	9.13967	7.77825	7.60258	8.06089	8.52145	8.27629	7.48342	7.78893	7.7226	9.74564	8.83372	6.76907	6.70175	8.00199	8.69535	9.42263	7.74454	8.82306	8.62522	6.53202	8.88354	7.85229	8.40395	8.69919	8.9359	8.98877	8.48396	7.16254	6.97875	7.96739	8.25866	8.97072	8.19758	8.76591	8.03996	8.20472	8.83529	8.92434	9.56212	9.35925
UTP3	8.83429	8.8751	9.20851	9.02366	8.86334	9.52586	8.9142	8.68568	8.84449	9.2631	8.86922	8.67029	9.06395	8.33769	8.47428	8.03238	8.95774	8.86563	10.5248	9.86875	8.25056	9.05425	7.82623	9.13343	8.65012	9.20399	8.77627	8.95291	8.43679	9.16794	9.08896	9.10447	9.19645	8.65963	8.58848	8.6168	8.90424	9.34307	9.8457	9.55031	8.40557	8.69317	9.53354	9.04876	8.72179	8.67942	9.23777	8.89279	8.5374
UTF1	4.19847	3.45757	3.90009	3.59811	3.97792	3.46279	4.06135	4.20142	3.45867	3.70458	3.86091	4.39894	3.63155	3.85263	4.26321	3.98723	3.8249	3.85532	3.51126	4.05668	3.61157	3.8831	3.77559	3.84902	3.61572	3.69376	3.64755	3.7575	3.85946	3.85978	3.86447	3.80536	3.65502	3.83361	3.43655	3.49915	3.80996	3.55461	3.82989	3.78008	3.69011	3.57068	3.32776	3.5071	3.557	3.76969	3.77854	3.59621	3.6034
USP6NL	7.96125	6.662	6.31246	8.45256	7.85849	6.9813	7.79729	6.57899	5.97109	7.70636	6.40495	6.84191	8.11346	7.16722	6.59741	5.28569	7.41131	7.1079	7.88915	9.71114	7.18284	6.88093	7.51402	7.24665	7.37053	7.88363	7.13577	8.48991	6.33143	7.35888	7.54535	6.06864	7.89843	5.4783	6.93775	6.7523	5.62107	7.25491	7.41579	6.80404	8.21413	7.55084	7.04392	5.67062	6.50303	5.45387	8.23438	6.87695	6.90078
USP46-AS1	3.76091	3.99713	3.4137	3.64525	3.06882	3.34226	2.96433	3.05692	2.90837	4.36081	3.31957	3.49506	4.52892	3.2065	3.10391	2.93857	3.59486	3.35422	3.23853	3.5748	4.46389	3.09001	2.65532	3.62635	3.16514	3.50091	3.16769	2.89778	4.25973	3.57116	3.40605	3.567	3.41268	3.43645	3.42196	3.21063	3.36125	3.85118	3.12135	3.12282	3.14992	3.18123	3.48377	3.31586	3.99659	3.55009	4.13633	3.04105	3.50411
USP38	8.90567	8.18922	8.40575	8.66207	7.68537	8.41968	8.44098	8.53802	8.18529	8.40943	8.052	7.89711	8.50867	7.43648	8.4818	7.91387	8.62569	8.30173	8.19554	8.17426	8.81853	8.5954	7.70981	9.18467	8.43521	9.3409	8.11376	8.4549	8.38554	8.63435	7.93338	8.38225	7.98387	8.27479	8.95133	8.16954	7.162	8.72489	8.45452	8.06888	8.15888	8.24007	8.43936	9.25859	8.7729	8.5857	8.38636	8.1478	8.38369
USP31	6.82247	7.59648	7.42545	7.20003	7.17341	6.89074	6.51405	7.75642	6.85247	6.64701	6.29311	6.65097	7.19809	7.00365	6.74127	6.26311	7.39952	7.52399	6.27447	5.32086	7.12684	7.21691	6.50415	5.9136	7.60816	7.45842	7.28639	6.47374	6.89269	7.75741	7.70881	7.17341	7.28369	7.65811	6.94842	7.36946	6.44567	8.01941	7.24841	7.71744	7.9517	6.46317	7.7054	6.63519	8.19377	6.7351	6.45272	6.69116	7.5269
USP3-AS1	3.00351	3.25223	2.89148	3.58182	3.01019	3.93363	2.78404	2.80106	2.93165	3.5598	2.95217	3.32394	3.75572	2.87728	3.1439	3.11688	3.24717	2.91771	3.38726	3.12882	3.84401	3.67375	3.00069	3.25181	3.31066	3.56363	3.13715	3.61063	3.56362	3.75272	3.04535	3.19207	3.32394	3.25924	3.91437	3.27909	2.82947	4.34515	3.08662	3.11263	2.98133	3.09396	3.0936	3.34569	3.53048	3.17576	2.83609	3.23105	3.11627
USP2	4.96566	4.45884	4.50344	4.337	4.62097	4.27313	4.79486	4.62598	4.74171	4.80889	4.93667	5.32592	4.60445	4.83537	5.11763	4.83988	4.45071	4.71374	4.84271	4.8679	4.59812	4.81904	4.8795	4.58836	4.31388	4.26591	4.35641	4.55823	4.6154	4.4484	4.58836	4.64009	4.52281	4.8902	4.06196	4.412	4.95648	4.33649	4.74986	4.41624	4.45141	4.5787	4.16123	4.46124	4.34252	4.58836	4.51164	4.00486	4.39152
USP18	4.81652	6.11487	5.17413	5.43716	5.52395	6.22587	6.0697	6.12003	7.37482	5.58186	6.56598	5.42519	6.20476	6.47637	6.08845	5.79962	5.51954	5.03176	7.88499	4.95408	4.71243	5.43207	5.25142	5.93696	6.63489	5.46961	6.78399	5.12393	6.57368	5.5184	5.25546	6.49677	4.84569	6.43354	5.01765	6.11759	5.43317	7.01098	5.01285	8.06197	5.97072	6.09984	6.84472	5.39319	6.38742	6.42416	5.54575	5.26229	5.76751
USP16	9.16362	8.30631	8.09403	9.41424	8.47917	9.02548	8.93544	9.30038	9.38019	8.88454	8.90197	7.99253	8.64864	8.15846	8.92157	8.81338	7.84983	8.81346	9.02594	9.16487	8.72618	7.88549	8.11302	9.31864	8.88587	8.22901	8.18023	8.33266	8.21384	8.70041	8.41013	8.10595	8.54551	8.85385	8.95921	8.45259	8.65133	8.493	8.58509	8.49574	8.61417	8.39463	8.36824	9.04574	8.59145	8.4629	8.09026	7.94544	8.31853
USP14	10.5214	10.2206	10.179	10.0716	10.434	10.1005	10.1974	9.65127	9.74884	10.3766	9.78653	10.1462	10.7621	10.5891	10.5439	10.1496	10.2064	9.36932	9.64542	9.95492	10.6015	10.2026	9.57977	10.1354	9.69382	10.4713	9.32174	10.2524	10.1092	10.7178	10.2718	10.0344	9.86673	10.5503	10.1633	10.1182	9.69495	10.3954	10.7194	10.3801	10.006	9.70668	10.502	10.8108	10.7261	10.1934	10.0643	9.84407	10.0734
USP10	7.33371	7.08784	7.32382	7.85052	7.52098	7.1195	6.67198	6.00293	7.20441	7.37149	7.08786	6.62588	7.55335	6.13348	7.80747	7.11988	7.09037	6.69764	6.13976	6.28321	8.37384	7.27276	6.75254	6.95703	6.73092	6.85191	7.31592	7.51034	6.83962	7.70391	8.01426	6.33395	7.96148	7.90188	7.32295	7.5544	7.44008	8.09215	7.70202	6.73979	6.97799	6.17217	7.65095	7.0525	7.55981	6.67264	7.01924	6.33134	6.7697
USP1	11.0474	10.3702	10.7026	10.9988	10.4035	10.5229	11.1615	11.1799	9.73446	10.2709	9.66258	10.3792	11.3064	10.069	10.3374	9.71071	10.8637	10.6259	10.0837	10.0139	11.119	10.5258	9.72137	11.1743	10.0937	11.0016	10.4589	10.0669	10.4104	11.1919	10.7056	10.2579	9.41712	9.79958	10.8129	9.91341	9.43428	10.6549	11.1584	10.5391	10.0953	10.238	10.8516	10.7882	10.859	9.70522	10.8079	9.87354	9.74116
USF1	5.07508	5.21945	5.38675	7.2211	5.16431	7.78753	5.35933	5.63549	5.22875	7.11141	5.22443	5.16823	7.49495	5.3968	4.9324	5.24247	5.09554	5.02126	6.50086	7.90446	5.36399	5.56599	5.25127	5.24799	7.18299	5.14523	5.18807	4.90632	5.28389	4.90143	5.06783	5.15046	5.14829	5.29514	7.01824	4.65136	5.32896	5.19944	5.2645	5.37152	4.63961	5.00589	4.84798	4.92374	4.75982	4.78162	5.39607	5.22771	5.22117
UQCRC1	11.2809	9.99063	10.2247	9.66099	11.0171	9.22177	10.7845	10.8416	10.1467	9.85862	10.8868	10.6693	9.75181	10.5757	10.8099	10.8416	10.186	10.3176	8.96741	8.41773	10.7168	9.97005	9.55986	10.4691	10.0986	11.025	10.184	9.57883	11.3464	9.90463	10.5709	9.88164	9.81144	10.6544	10.1055	10.6303	10.3511	10.4087	10.7904	10.9606	10.2015	11.2968	10.4073	10.4353	10.4948	10.6904	10.4731	10.116	10.086
UPK3A	4.15701	3.65618	3.76518	3.62684	3.74922	3.64587	3.89918	3.67887	4.30805	4.05998	5.38851	5.97319	4.84601	3.93586	4.23515	4.06515	3.46174	4.21689	3.59171	3.85859	4.74896	3.56244	3.69957	4.44451	3.85107	3.8131	4.97958	3.63967	4.47604	3.54679	7.70713	3.58938	3.70538	3.93221	4.41055	3.86209	4.12673	4.09465	3.80336	3.51307	3.54138	4.52874	3.61872	3.98824	3.69662	3.78084	3.46563	3.85678	3.80088
UNC5CL	4.4977	4.66857	4.40405	4.19128	4.40605	4.55581	4.16036	4.67123	4.83788	4.63211	4.65769	4.71801	5.18314	4.77617	4.74714	4.97096	4.31726	4.54971	4.86071	5.29139	4.10997	4.75217	4.49599	4.42284	4.43944	4.08279	4.65117	4.58312	4.17592	4.49067	4.69905	4.04806	4.26093	4.5045	4.49407	3.92698	4.72837	4.09814	4.31606	4.3088	4.17297	4.59383	4.17109	4.36756	4.27225	4.27236	4.05777	5.46887	4.98859
ULBP3	3.7489	3.48762	3.32672	3.46534	3.27722	3.57819	3.00312	3.34596	3.41656	4.17035	3.29594	3.64232	3.96377	3.27274	3.11619	3.48803	3.5273	3.42792	3.33089	4.02571	3.37333	3.59469	3.45043	3.26745	3.13916	3.2765	3.16587	3.37081	3.21205	3.51233	3.48702	3.35971	3.41826	3.37023	3.59078	3.19812	3.45043	3.32208	3.15102	3.30751	3.2434	3.44493	3.45043	3.32827	3.33819	3.48331	3.59468	3.27072	3.28252
UGT2B17	8.10674	5.90719	3.25806	3.25834	3.32888	9.38131	2.95699	7.72213	3.01565	6.85693	8.95057	3.6085	10.7254	6.57771	5.39212	5.46927	3.13208	7.0271	9.36656	3.01954	5.40303	8.90148	5.50786	3.36031	4.27679	9.33305	7.14499	6.71718	2.99407	2.86837	4.22137	5.65815	6.0072	2.93399	3.07362	4.83535	5.77959	2.85245	3.16419	6.63154	4.8162	2.89244	2.62722	10.2796	4.45926	10.08	3.31348	5.03686	3.08218
UCN2	4.26643	4.2385	4.65911	5.03597	4.86301	5.09086	4.53379	4.49394	4.20739	4.73423	4.34666	4.55513	4.84502	4.85146	4.80556	4.53379	4.44447	4.5249	4.79824	4.80853	4.56369	4.66379	4.33564	4.62612	4.19234	4.49415	4.46539	4.20304	4.46317	4.20599	4.54397	4.36381	4.63461	4.35723	4.68056	4.43329	4.28713	4.40632	4.71152	4.35598	4.29497	4.06612	4.19192	4.08573	4.56918	4.19154	4.4086	3.93798	4.4435
UCHL5	8.80615	8.94324	9.37675	8.97282	9.20922	8.60667	8.68739	9.28912	6.96456	9.04938	8.10186	8.95305	9.13329	9.57406	8.25653	7.88895	9.12681	8.63313	7.8302	7.92343	9.65633	9.1027	8.26451	9.0292	8.62091	9.87699	8.73957	8.48746	8.96485	9.24496	8.81389	7.70797	7.73245	9.03114	9.15222	8.72696	7.68997	9.23799	9.76819	8.95381	8.30453	8.63308	9.467	9.13202	9.16938	9.477	8.59095	7.25202	7.80738
UBTF	8.45921	7.92253	8.64944	6.85729	8.29675	6.73895	8.14733	7.70552	7.8596	6.31497	8.93942	7.2578	6.65827	7.82104	8.1098	8.57413	6.44223	7.21949	6.12625	7.22548	7.12625	7.09355	7.51134	7.47582	6.71705	7.69241	6.90862	7.6179	7.07006	7.71171	7.74328	8.09652	7.41235	8.14544	6.44727	6.81342	8.43333	7.58028	7.61222	7.90841	7.23127	8.20028	7.32749	7.78603	7.47875	7.73349	7.992	7.8618	7.11899
UBE2V1P9	4.60825	4.34238	4.90641	4.49552	4.56186	4.56047	4.67284	4.11376	4.12122	4.81794	4.44277	4.53407	4.73971	3.93558	4.24627	4.22285	4.84297	4.26298	4.52418	4.71449	5.00232	5.19674	4.3505	4.78193	4.36945	4.3663	4.50754	4.68377	4.35053	4.91651	4.31305	4.47137	4.52438	4.51017	4.71376	4.58828	4.62856	5.12348	4.40403	4.33746	4.11547	4.28005	4.4703	4.62527	4.5187	4.57469	4.70787	4.12812	4.28343
UBE2S	10.2997	9.00608	9.96498	9.62034	9.64088	9.77955	10.3812	9.98127	8.15069	9.51798	9.98158	10.4535	9.10555	10.1387	10.1151	9.93174	9.7599	9.06288	7.86111	8.85963	9.39592	9.75531	8.49938	9.81016	7.82232	9.21703	9.15683	8.05651	9.97871	9.70243	9.95838	10.4801	8.45268	10.6249	9.68914	9.25516	8.0018	9.56722	10.8	10.142	8.61961	8.74258	10.2721	9.39038	9.23026	9.37049	9.58925	8.28949	9.15845
UBE2NL	10.1255	9.82273	10.6139	10.1194	10.0377	10.6879	10.1467	10.368	9.39152	10.1843	9.8283	9.95515	10.5514	10.3756	10.0813	10.2004	10.1187	9.99642	9.92832	9.8182	10.1021	10.4498	10.1164	10.2972	9.94188	10.2698	10.1032	9.70852	10.1912	10.0445	10.1164	9.73047	9.9	9.8357	10.4491	9.67421	10.0142	10.3572	9.99844	10.4433	9.91402	9.91684	10.4409	9.99805	10.1512	9.83311	9.96224	9.92202	9.69491
UBE2H	8.31344	9.48627	8.30522	9.75201	8.61646	8.783	7.32767	7.73586	7.37663	8.76968	6.61506	9.27811	8.02267	7.5713	8.49223	6.8434	9.02237	7.99137	8.81502	9.47963	8.57971	9.01073	8.25712	8.40628	8.87382	7.69691	8.58608	9.91374	8.73259	9.18745	8.18522	8.5938	9.44215	8.82287	9.31648	8.56383	7.56631	7.94711	8.13584	8.18577	9.04698	7.07804	7.70577	8.55564	8.29552	8.01618	9.02559	7.66323	8.8611
UBE2G2	7.7116	7.78539	8.55177	9.56668	7.52168	9.18115	8.88482	7.79543	9.04065	8.64218	8.6216	7.77818	8.91458	7.88752	8.41596	9.07056	6.85704	7.20057	9.4316	9.31558	7.73632	7.60847	7.25105	7.67053	6.74873	7.01952	7.65479	7.47562	7.251	8.07532	8.09557	7.93902	7.77815	7.92351	9.08899	7.80837	8.74989	7.76219	8.50341	8.14797	7.65888	8.3468	7.99015	7.77509	7.97905	8.21587	7.89791	8.24422	7.69877
UBE2D4	7.77869	7.87725	7.81628	7.82615	7.62312	7.88161	7.37088	7.52648	7.96927	7.9744	8.47845	7.66119	7.74801	7.76001	7.8383	8.38311	7.58156	7.67491	8.24424	7.97999	7.78307	7.87704	8.07116	7.49299	7.7535	7.73325	7.96745	7.84604	7.77209	7.43437	7.67239	7.65534	7.3795	7.61016	7.72891	7.78453	8.82478	7.934	7.5515	7.90459	7.54736	7.90535	7.84382	7.67964	7.61413	7.61321	7.43419	8.11002	7.48918
TYW5	6.51063	6.08106	6.4433	6.48741	6.30295	6.71791	6.37082	7.01104	5.92227	6.24161	5.74728	6.48706	6.42298	6.11552	5.97337	6.13417	6.39174	5.98944	6.40336	5.78046	6.44079	6.24142	5.74667	6.17303	6.17263	6.37823	6.12609	5.95874	6.91687	6.81227	5.72337	5.98876	5.88124	6.20144	6.37073	6.24956	5.72673	6.21928	6.3547	6.24142	6.00319	6.21856	6.65821	7.07792	6.31617	6.18131	6.05298	5.45399	5.95555
TYROBP	9.16832	9.70874	9.19507	9.54066	8.21674	10.8473	9.70569	9.02735	10.6716	11.523	10.3137	9.39575	10.0676	9.09029	8.97954	8.50421	9.57733	9.33535	10.3318	7.53378	7.4213	9.33094	8.89306	10.1833	8.85617	9.81394	9.95967	8.38644	9.11606	9.08274	9.7362	9.62306	8.74957	10.4949	9.03715	10.4615	8.83159	9.27382	8.85774	9.73441	9.98386	9.53152	9.83957	10.1172	9.62368	10.8379	9.92521	9.34444	10.6227
TYMP	10.4289	7.18815	7.46969	7.45108	7.3018	7.50485	8.76381	8.43919	9.94931	9.66249	9.06112	9.5855	8.45687	8.69801	8.35909	9.10082	7.27107	7.95854	9.09528	7.15132	6.41065	8.87152	7.83352	8.21633	7.68726	7.97652	7.15556	6.97338	8.13765	8.04811	8.54543	8.08336	7.56884	8.73624	6.66725	8.38223	9.0522	7.31184	7.61975	9.06523	7.97409	8.58429	8.16811	8.79533	8.39874	9.15655	9.07749	8.14772	9.96889
TXNL4B	7.50681	6.24335	6.71382	6.06278	5.84944	7.25402	6.64197	7.04291	5.90887	6.99743	6.27897	6.47281	6.73662	5.95722	6.59155	6.44231	6.79379	6.37148	5.83798	5.59804	7.11558	6.27219	5.21198	7.28023	5.3466	6.50745	6.14584	4.95669	7.19279	6.66177	7.41733	5.3364	5.4642	5.97842	6.86016	6.2805	5.68971	6.85458	6.39199	6.84837	6.01706	6.40349	6.71629	7.59157	6.61009	6.83716	6.53878	5.81911	5.72019
TXNL4A	11.1005	10.9014	10.9477	10.7341	10.7483	10.7505	11.8245	11.2085	10.7475	10.6069	11.0195	11.0086	11.2305	10.5261	11.2329	11.4377	10.7938	11.9724	10.8439	10.8819	12.3905	10.7463	10.1425	12.3279	10.0683	10.1075	10.4225	10.5873	11.0678	10.7926	10.9545	10.5657	10.6594	10.9824	11.2573	10.5075	10.8372	10.8617	11.2037	10.9881	10.0942	10.9128	10.8617	10.4959	10.6873	10.6062	10.7054	10.5217	9.96651
TXN	11.5695	10.2022	11.3415	10.8259	10.7778	11.3932	10.33	12.0098	11.5037	13.1241	10.7913	11.5364	12.0338	11.1674	11.458	10.8279	11.0681	10.9099	11.0908	9.58678	10.8907	11.757	10.3364	11.7968	11.5303	11.5646	11.2452	9.68549	11.1425	10.8136	11.7861	11.2919	10.535	11.2585	11.5927	12.0119	10.5093	11.3722	10.8733	11.7436	10.4208	10.8293	11.7534	12.0886	11.8699	11.0511	11.3986	10.4248	11.8708
TXLNB	3.52903	4.44888	3.96582	5.40451	3.95722	4.2573	3.50603	4.08852	4.00896	4.70106	3.44388	3.98773	4.76244	3.56067	4.11668	3.70569	4.42574	5.26443	3.71597	4.67804	3.96107	2.82314	4.20007	4.60694	3.86588	3.15718	3.7679	5.10541	3.09458	4.39955	3.25545	4.15375	3.34143	5.32407	3.7086	6.48379	3.06494	3.90179	3.97214	3.61286	4.10137	3.4829	4.24283	4.13104	4.46075	3.80135	3.94284	3.75853	3.95749
TUT1	6.05744	5.89623	6.41471	6.94559	5.87805	6.13122	6.34791	6.1174	6.34801	6.52599	6.48294	6.33585	6.12903	6.1519	5.77673	6.61376	5.79193	6.07248	6.38524	6.84946	5.94148	6.15126	5.726	5.84354	5.79918	5.83606	6.02857	5.87589	6.21068	5.99097	6.06634	6.2104	5.40344	6.04202	5.88437	5.66033	6.34577	5.84221	6.3865	6.12658	5.68065	6.516	5.66549	6.16597	5.44747	6.33939	6.21493	5.96234	6.04608
TUSC3	5.73604	6.63025	5.70924	7.05785	6.15081	6.16415	5.73148	6.54471	6.08654	5.82752	5.26799	5.87596	5.30727	6.21123	6.2432	5.45699	6.53343	5.4494	5.94071	5.77676	5.84278	5.32768	6.04766	6.52365	7.50636	6.01364	6.99498	5.6391	5.45148	6.61798	6.36996	6.08515	6.60553	5.72259	5.66211	6.97913	6.16653	5.61754	5.37473	5.94109	6.79008	5.87462	6.51162	6.05422	6.74543	6.85741	6.06651	6.66631	5.96676
TUBG1	8.7523	7.62979	9.09986	8.22618	8.66668	8.34535	8.52303	7.8368	7.31662	8.32243	8.09699	8.51748	8.74936	8.89547	8.78228	8.48432	8.26716	8.88769	7.89535	6.95302	9.61739	9.0506	7.02822	8.36953	6.19252	7.98968	7.58207	6.97528	8.37555	8.67402	7.65016	8.6216	7.80423	9.10353	8.38305	7.73965	7.53972	8.7559	8.82572	8.75662	7.32437	8.58558	8.73015	7.98692	8.40221	7.49361	8.62432	7.30576	7.47593
TUBB7P	4.31547	3.75764	4.01813	4.4399	3.69033	4.1473	4.02193	4.14928	4.22841	3.92024	4.50296	4.30164	4.02044	3.99002	4.18963	3.99002	3.69666	3.90179	4.30795	3.98184	4.07061	4.32096	3.95364	3.9335	4.08972	3.85057	3.8206	4.10002	4.28799	3.88409	4.23032	3.89115	3.82371	3.77645	3.87584	3.72575	3.97073	3.87597	4.18117	3.85464	3.99002	3.94467	3.67668	3.79574	3.4698	3.79473	3.99002	3.75812	3.83662
TUBB6	10.7555	8.12677	7.71823	8.1376	8.40501	8.63666	6.95198	9.52992	8.53673	8.93978	9.89109	6.36184	9.4536	7.94525	8.63707	7.78735	9.00029	8.87707	8.12837	7.38406	9.69033	7.65657	6.99963	7.66465	9.46376	10.2168	8.84581	7.1902	7.59458	8.35541	10.9534	8.38386	8.20977	8.80307	8.07972	9.76137	7.85996	10.5458	8.37259	7.8999	8.72555	9.09383	8.70787	8.63149	10.3236	9.35544	8.89259	9.28967	8.64926
TUBB2B	4.48012	3.99088	3.5337	3.43196	4.17595	5.59392	3.84434	4.3454	5.51533	4.02611	3.89414	3.69041	3.35561	4.79496	5.11004	5.29095	4.79791	3.78559	5.19706	4.79108	4.718	3.7478	3.48345	4.65329	4.32428	5.98965	4.61848	3.70199	4.11372	4.41565	4.19712	3.7378	4.27449	3.56824	5.28005	4.09945	4.29192	3.57306	9.84271	3.66531	4.00786	4.41565	4.8386	6.76729	3.63035	4.25594	3.53692	3.72517	4.25568
TTPAL	8.51555	7.75503	7.82648	8.09318	7.93157	8.53691	8.32232	7.35315	8.03182	7.54667	8.18346	8.02656	7.94184	7.70163	7.96857	7.8768	7.08592	7.79589	8.11804	8.69565	8.47171	7.8655	7.85454	7.28202	6.83417	7.7483	7.48107	8.97195	8.7093	7.86951	7.75971	8.23352	8.61811	7.88019	8.51822	7.15429	7.92257	7.82162	7.88712	7.77419	7.63835	8.44049	8.00409	7.49899	7.72963	7.34187	7.68601	7.75221	7.68178
TTK	9.4221	6.98659	9.09274	8.70197	7.77473	8.27772	9.40787	8.67618	8.03819	8.04424	7.82447	8.86927	8.5784	8.4872	9.19038	9.32403	8.08976	8.61147	5.60649	7.49972	9.0641	8.3242	7.79619	9.21108	7.08383	9.45443	7.58392	6.73497	9.9322	8.19176	6.90872	8.72179	6.39556	8.50828	8.80774	7.34136	6.33482	8.38079	9.41641	8.74695	8.42555	8.49738	9.06972	9.29859	7.62374	8.76554	9.08199	6.0452	8.11228
TTC9B	4.58166	4.59512	4.57397	4.7739	4.64736	4.68518	4.77127	4.59165	4.5996	4.55097	5.05146	4.78237	4.81266	4.48557	4.89783	4.68902	4.43163	4.3709	4.90314	4.78572	4.72145	4.55778	4.3001	4.6795	4.41357	4.50193	4.56377	4.60464	4.52577	4.54416	4.59446	4.6402	4.33224	4.62526	4.76237	4.34923	4.77725	4.47983	4.7849	4.86929	4.51681	4.57199	4.73382	4.66547	4.42434	4.19572	4.43865	4.3914	4.29436
TTC9	6.59635	5.89668	7.17599	7.14189	6.10986	6.60381	7.05435	6.40817	7.39158	5.89802	5.98414	7.34291	5.09775	7.00672	6.81941	6.63613	6.50736	6.26495	6.2741	7.03917	6.15138	6.27244	7.01488	6.12246	7.91074	5.25206	6.06384	7.72053	5.63232	7.06888	5.96165	7.15276	6.92554	5.66353	5.44439	6.52777	6.96721	5.10863	5.82673	6.20897	6.84862	6.07877	6.22616	6.51784	5.65995	5.46288	7.5344	6.65505	6.1674
TTC8	5.34947	5.3021	5.31573	6.93371	5.25255	5.95166	4.76286	6.4745	5.28815	6.03287	5.03521	5.31864	5.27692	5.12386	5.39215	4.99449	6.12561	4.65881	5.39112	5.79018	5.02918	4.81376	4.89244	6.17144	6.07693	5.84005	5.40954	5.06663	5.048	5.9526	5.02349	4.91489	4.88556	5.24532	5.95941	5.89663	5.15715	5.65501	5.40807	5.05942	5.76212	5.58955	5.59497	5.67008	5.87212	6.1949	5.62039	5.75366	5.30869
TTC7B	5.61917	6.27267	5.66953	5.66177	5.30785	5.77095	4.80619	4.21619	6.01793	8.11579	6.32384	4.60865	6.44876	5.52925	5.1089	4.96279	5.65494	5.51112	6.52457	4.95327	5.12112	6.38883	5.13269	4.50831	4.45568	6.08936	5.97632	4.60908	5.3541	5.95723	5.37075	6.2301	5.76615	5.97374	6.48936	6.94691	5.90515	7.02687	5.90132	6.56825	5.74798	5.93614	6.23277	5.69896	6.66975	6.40103	6.43354	5.98282	6.46479
TTC7A	7.89103	7.01332	7.41273	6.95696	8.02613	7.43321	7.84918	6.6495	8.55407	7.1421	8.08353	7.85122	7.3014	7.56062	7.33268	7.65848	6.33211	7.13117	7.4	8.42983	7.10305	7.37801	6.98158	6.56203	6.26623	7.14978	7.0084	7.76804	6.36675	7.54895	6.56915	8.23843	7.44252	6.79118	6.80231	6.56475	7.70641	6.15817	7.16739	7.60098	6.84556	8.26208	7.29951	7.71933	6.67995	7.69772	7.47794	7.44037	7.41273
TTC39A	4.2678	3.91233	4.19963	4.07285	3.95649	4.19022	4.09613	4.24726	4.16561	4.80235	3.73733	4.2189	4.3177	4.10344	3.79544	4.12207	3.80989	3.78361	4.88933	4.57832	4.27117	3.91461	3.68675	3.62877	3.90043	3.52192	4.08903	3.8235	3.97968	4.03413	4.23224	4.36358	3.94489	4.1012	4.12705	3.57841	3.94549	3.81776	3.85821	3.9174	3.63623	3.62655	3.60219	3.9016	3.7983	4.00469	3.92125	3.95083	3.46013
TTC26	6.56997	4.94571	6.4168	6.02849	5.9544	6.01494	5.8147	6.28715	5.32656	5.30707	5.73239	5.91468	5.96671	5.89413	5.70346	5.9546	5.86338	5.92838	5.00789	5.46237	6.43533	5.26026	5.39141	5.87519	4.93159	6.37265	5.87812	5.01767	6.62972	5.89339	5.59412	5.31451	5.47082	5.24279	6.27956	5.65677	5.71729	5.76231	5.86744	5.84538	5.05492	5.96001	5.9045	6.42822	6.07941	5.79133	5.73423	5.67874	5.28216
TTC25	3.47068	3.31764	3.49876	3.55378	3.62494	3.2655	3.31191	3.34977	3.34495	3.21415	3.34406	3.54125	3.17493	3.43896	3.5725	3.2375	3.12837	3.36304	3.57653	4.0152	3.41122	3.3401	2.98136	3.03061	3.21921	3.00293	3.30685	3.18436	3.56713	3.3503	3.46966	3.35854	3.34656	3.40906	3.32367	3.11199	3.80996	3.02843	3.38668	3.16227	3.19619	3.62535	3.37565	3.45516	3.09933	3.65613	3.06324	3.04919	3.50406
TTC23L	3.62663	3.22309	3.19909	3.52377	3.43078	3.6995	3.09216	3.37092	3.40952	3.82386	3.67359	3.23329	3.79205	3.7624	3.19718	3.28068	3.19423	3.20277	3.65732	3.42452	3.45305	3.15287	3.38766	3.36462	3.33936	3.40952	3.27276	3.13337	3.40952	3.03363	3.25889	3.2191	3.23746	3.28097	3.73402	3.03627	3.75227	3.23885	3.00148	3.40952	3.1047	3.40952	3.17542	3.28297	3.21295	3.2337	3.42252	3.33576	3.33726
TTC14	9.2816	9.93057	8.60867	7.64444	9.49984	8.15488	8.91275	9.21301	9.5949	7.68464	8.43649	8.93615	7.55628	8.98185	9.12366	8.2658	8.72022	9.21023	9.17285	9.51851	9.32307	8.576	9.32491	10.1436	9.78261	8.69831	9.24597	9.5595	9.31182	8.978	8.93155	9.10334	10.0016	9.24707	8.47659	8.5565	8.26044	9.36593	8.42825	8.29851	9.71916	9.00604	9.07159	9.36727	8.7741	8.81128	8.59333	9.22872	9.32539
TSSK4	3.61002	3.61876	3.56052	3.4443	3.70569	3.78262	3.51531	3.56831	4.01856	3.81709	3.95861	3.66027	3.83006	3.69539	3.5363	3.97842	3.71473	3.49419	3.56597	3.83026	3.74568	3.80852	3.64185	3.65136	3.64615	3.91752	3.72419	3.62694	4.04808	3.56921	3.65176	3.77375	3.68226	3.72066	3.48203	3.66027	4.23448	3.65548	3.76942	3.80115	3.60043	3.65675	3.46446	3.65587	3.72227	3.73342	3.72116	3.66208	3.51083
TSSK1B	3.67561	3.27808	3.4468	3.42577	3.3089	3.30458	3.5189	3.508	3.59358	3.39184	4.01903	3.2715	3.58613	3.60188	3.63091	3.57423	3.4396	3.6518	3.13262	3.37488	3.36997	4.00453	3.74839	3.42466	3.53999	3.44693	3.31712	3.48802	3.46648	3.36569	3.49503	3.44801	3.13386	3.51939	3.24291	3.46687	3.633	3.37522	3.59928	3.61286	3.38353	3.34579	3.53798	3.74596	3.2075	3.60383	3.41716	3.38327	3.34631
TSR3	8.06851	6.9822	7.23619	7.91499	7.11529	7.7831	8.40744	7.72829	8.27377	7.45401	7.8899	7.11489	7.90044	7.5025	8.21835	8.82051	7.09974	7.40263	8.40444	7.21772	6.92539	7.25448	7.25722	8.04088	6.65308	7.22882	7.1061	7.15261	7.66702	7.02048	7.61314	7.48685	6.82581	7.65811	7.40891	6.67431	8.20202	7.24489	7.79442	7.18033	6.95193	8.02691	7.23789	7.61159	6.48716	7.41294	7.34877	7.38557	7.50429
TSR2	8.20806	8.00379	8.62085	7.69073	9.30774	8.37597	8.13885	8.02566	7.96807	8.3923	8.21656	7.89355	7.81022	8.39187	8.76188	8.66925	9.36199	8.09146	7.93306	7.79933	8.09946	8.11266	8.15959	8.07132	7.64097	7.73722	7.97826	7.9818	9.27946	7.86176	8.23329	7.9925	8.29491	8.02739	8.56277	8.24749	8.36431	8.13932	8.09	7.84523	8.1083	8.41844	8.04754	8.02249	7.80774	8.27211	8.06522	8.14425	8.12916
TSPYL5	4.34872	5.3699	4.55666	4.74873	6.28203	5.74155	4.40913	4.59329	6.5301	6.22768	3.97277	8.93455	4.6074	6.12756	5.10152	5.01925	5.31874	4.34586	7.97516	3.77196	4.62082	4.82737	4.54873	6.32626	6.56592	5.28754	6.13872	9.44051	3.75932	5.36125	4.70881	4.33073	8.01663	4.93315	5.16854	7.00697	4.78962	4.20002	7.59689	5.39957	8.78523	5.38255	6.01109	4.84808	5.76479	6.35248	5.37838	5.93448	5.54535
TSPO	9.61	8.41466	9.22644	9.66427	10.0888	9.28153	8.57045	10.4265	10.3376	11.4213	10.3595	9.02258	10.7554	8.81894	9.33469	9.21281	10.1573	9.3793	9.78021	8.83692	8.7057	9.2912	8.90818	9.95579	10.7949	9.64542	8.44206	8.3608	8.56772	10.4427	9.64968	9.88789	8.69862	9.79551	9.28933	10.5344	9.82389	8.14177	8.1934	9.65647	9.32675	10.1184	9.4401	8.64784	9.70543	10.0214	10.6614	9.81404	9.87578
TSPAN7	4.92738	7.75353	6.42958	6.31954	6.97387	6.87582	5.82378	5.00812	6.2841	5.14221	5.29741	5.18531	5.67079	6.46365	5.71244	6.07283	5.98791	4.89394	7.60012	5.49647	6.16136	5.38219	6.40855	6.04433	7.18549	6.37504	7.77732	6.60086	5.16137	6.83158	5.48117	5.67103	7.95191	4.94297	6.18899	8.97856	5.3996	5.96188	4.8491	6.29416	8.20299	6.92589	6.7067	5.87567	8.03584	6.2962	7.09811	7.14128	5.17948
TSPAN33	9.6113	9.57149	10.3525	10.0853	9.55925	10.3869	7.96149	10.089	9.84076	9.80848	10.1218	9.72032	8.85193	9.49817	9.94921	10.1311	8.57505	9.49806	9.23205	10.1057	8.43749	10.3427	8.7873	8.29089	7.67801	7.74355	9.37727	9.08501	7.55891	9.7348	9.76559	11.037	8.43282	8.31437	10.038	8.62711	11.0119	8.54762	7.94604	9.05778	8.88046	10.2255	8.15316	10.4108	9.39519	10.2015	10.1425	9.63117	9.4155
TSIX	3.69638	4.19344	3.88104	3.45597	3.3193	3.41973	3.86594	3.72185	3.47988	3.7195	4.07032	3.7851	4.72817	3.80929	4.01818	4.05081	4.0542	3.53285	6.86285	4.09825	3.67045	4.28393	4.27241	3.38401	5.18226	4.02273	3.6584	3.74409	3.99676	3.36993	4.5968	3.85441	5.27461	4.8355	6.13503	3.23931	3.46443	3.62271	3.83801	4.30615	3.64634	3.53321	3.25891	3.41081	3.45405	3.68136	3.79119	4.13114	3.36677
TSGA10	4.28439	3.69435	3.90118	3.79667	4.13645	4.12124	3.37426	4.31049	3.70625	3.93468	4.50081	4.04685	3.76826	3.72417	3.95862	4.11231	3.62327	3.91708	3.96206	3.8237	4.37408	3.89109	3.99977	3.48377	4.01727	3.78425	3.97139	3.89323	3.89921	3.79341	3.86013	3.82893	4.1488	3.89869	4.11122	3.48692	4.04841	3.9672	3.77353	3.77344	3.56712	3.71933	3.79096	3.58002	3.61315	3.34987	3.68552	3.60223	3.51451
TSC22D1	9.08771	8.80868	11.6923	10.9105	7.51795	8.49283	8.09174	8.00424	9.75243	10.1092	8.95999	9.23982	8.80196	8.57111	8.43449	8.42646	9.84172	7.65055	9.41226	9.3141	6.43883	8.28901	8.36474	8.88727	10.2137	7.85796	9.24194	8.1568	8.11152	11.9291	8.40765	9.30528	8.351	8.50119	8.99073	10.0727	9.34523	7.98228	8.36249	8.85493	9.74684	9.04668	9.72548	9.09754	9.19244	9.89364	9.56383	9.48864	9.29137
TRUB1	7.94873	8.05086	7.62708	7.70458	7.87253	8.75019	8.25491	8.80816	6.59285	8.34769	6.1879	8.00063	8.36742	7.15833	7.69399	7.39656	8.09542	8.19338	8.59432	8.04405	8.13444	8.30156	7.79436	8.79376	8.02717	8.65075	7.81123	8.54858	7.83919	8.39305	7.98337	8.11778	7.56126	8.19722	8.70004	7.92267	6.68538	8.37435	8.51011	7.4568	7.91477	7.96334	8.48678	8.25148	8.19338	8.13799	8.01639	7.49501	7.65434
TRPS1	8.30641	8.20864	6.89021	7.04074	7.25826	7.01179	7.7484	7.98479	8.47889	7.30841	8.69221	7.6288	6.51813	7.92605	7.96704	8.13072	7.56158	8.15267	7.58928	7.7363	6.97352	7.92543	8.08069	8.26238	8.53609	7.80897	8.13568	8.09524	8.81462	7.98867	7.12908	7.90265	7.97702	7.95728	7.37679	8.51432	8.32151	7.53972	8.10853	8.94365	8.56765	8.08095	7.93443	8.32274	8.57903	8.47717	8.60336	8.15668	9.05862
TRPM7	5.57904	6.16814	5.90136	5.93458	6.02267	5.82148	5.55757	6.06873	6.04397	5.88162	5.61568	5.77237	5.38508	6.00278	5.74708	5.88775	5.82752	5.64015	5.58626	5.65856	6.17861	5.95755	5.79436	5.75723	6.26568	5.72852	6.09041	6.40145	6.0192	6.15835	5.83956	5.88905	6.22078	6.31354	5.43289	6.26736	6.34085	6.51208	6.35301	5.91107	6.01289	5.29325	6.03482	5.76375	6.02806	5.70965	5.71845	5.68766	6.28887
TRPC1	5.11295	4.50149	4.67594	5.39378	4.46914	5.50235	5.64615	6.82597	5.83569	5.18743	5.52	4.73069	6.80822	6.41575	4.85098	4.71245	5.18094	5.54765	5.8133	6.55139	4.24632	3.59823	5.81926	4.87965	5.59536	7.29711	5.43982	5.81353	7.93366	4.95491	4.48569	6.20884	5.51194	4.91896	4.86075	5.86775	5.74591	4.34965	3.36559	5.13198	6.20823	6.05572	5.75682	7.04548	5.64498	5.95087	5.16282	6.39673	5.13756
TRNP1	3.69393	3.51164	3.65436	3.91535	3.67235	4.09606	3.47341	3.54459	3.79097	4.0984	3.69659	3.65179	3.80064	3.86174	3.36388	3.69774	3.34684	3.79389	3.51164	3.94549	3.55521	3.75797	3.417	3.36115	3.43492	3.55213	3.53999	3.63683	3.57738	3.24287	3.91263	3.46962	3.46375	3.57206	3.70739	3.64123	3.43027	3.65379	3.73016	3.46115	3.50142	3.55305	3.70086	3.66969	3.49887	3.62358	3.87763	3.69774	3.51989
TRIP13	8.8487	6.7123	9.10851	7.61399	8.24294	7.17127	8.90992	8.06156	7.01893	7.70737	7.89027	8.34319	8.36166	7.96905	8.48711	7.98869	8.31863	7.66259	6.46597	6.35927	9.06743	8.14385	6.41421	7.83312	6.26319	9.003	7.54945	6.86031	8.40161	8.40016	7.65259	7.54678	6.39778	8.38218	8.42793	7.43444	7.77299	8.69523	9.08167	8.62875	7.16745	8.29884	8.86531	7.86577	8.87673	6.70275	8.17608	6.53501	7.47261
TRIP11	6.85593	6.63614	6.24945	6.06142	6.15924	6.57212	5.97721	6.58893	6.1917	6.23865	6.20764	6.5975	6.0598	6.28753	6.08431	5.51566	6.05325	5.60292	6.19981	6.23218	6.56412	6.33977	5.86185	6.18021	6.80795	6.27632	6.04256	6.05336	6.4728	6.62192	5.94522	6.87592	5.89441	6.02247	6.07165	6.45045	5.29438	6.46766	5.90658	6.40265	6.47924	6.75759	6.21672	6.70392	6.48202	6.54834	6.24787	6.1648	5.61289
TRIM78P	3.84007	3.57031	3.76972	3.79082	4.05995	3.30069	3.86167	3.82014	3.87974	3.73007	4.2834	3.904	3.98318	4.00113	4.09659	4.85985	3.87866	4.28477	4.33587	4.87669	3.76729	4.36916	4.10668	3.52851	4.19791	4.28606	3.87047	3.91977	4.1686	3.27966	3.88244	3.7343	3.87866	3.69354	3.78383	4.09784	4.09042	3.87994	3.64149	3.89688	3.63436	3.66812	4.04326	3.6872	3.51369	3.80352	3.77743	4.54366	3.90939
TRIM65	5.60884	5.808	5.83099	5.86786	5.76922	5.6149	5.92838	6.16876	5.81918	6.33846	5.9928	5.90336	5.84464	5.64578	5.96516	5.85328	5.8477	5.74057	6.05407	5.88774	5.4856	5.83731	5.78592	6.24463	6.17066	5.46432	5.51112	5.82172	5.73859	5.8477	5.88033	5.88637	5.88577	5.98617	6.06204	5.83393	5.91324	6.17962	5.69861	5.94579	5.47418	5.81396	5.66055	5.52434	5.80011	5.22578	5.75086	5.99355	5.8085
TRIM56	6.97614	7.6996	7.37108	7.88731	7.44553	7.53301	6.99962	5.45928	8.82157	7.84136	8.52218	7.76338	8.07205	7.39975	7.72798	7.56917	6.41091	7.20183	8.5889	8.65075	7.22254	7.46539	6.86101	6.37345	5.86218	6.43237	6.85466	7.38735	7.09739	7.37314	7.17866	7.94001	7.19844	7.79933	7.99136	6.30772	7.65362	7.23106	6.92589	7.90692	7.41319	8.14934	7.52623	6.71209	6.89937	7.35784	7.4566	8.07738	7.97547
TRIM54	4.17107	3.83662	4.32428	4.03914	3.84373	3.75143	4.15776	4.50942	4.45124	3.87509	4.2722	4.08527	3.83569	4.03914	4.22291	4.19105	3.77323	3.9068	4.27463	4.6662	4.00301	3.8657	3.93107	3.70868	3.97331	3.98295	3.75629	3.75316	3.91417	3.79297	3.94928	3.79742	3.90825	3.9781	3.85175	6.80471	3.67118	3.77078	3.93236	4.07357	3.83058	3.83492	3.74881	3.8842	3.7563	3.83891	3.94674	3.77698	3.67343
TRIM44	8.99556	9.34151	8.11668	9.46891	9.62479	9.70632	9.01775	8.8555	10.3521	8.85811	11.7883	9.29194	9.68476	9.58311	10.4596	10.4217	8.15229	10.0819	9.42001	9.21001	9.89106	9.35953	9.03289	9.30605	9.30515	9.77281	9.80036	9.54552	10.821	9.2593	9.73866	9.35498	9.82669	9.57065	9.19139	9.18181	9.23495	9.69561	9.4034	10.0705	10.0289	10.1731	9.39597	9.04709	9.80787	9.50976	9.55028	10.3718	9.0838
TRIM41	8.67219	8.52572	8.59594	8.09858	8.11777	7.33716	8.24878	8.23306	8.20558	7.54667	7.49388	8.05874	7.80803	7.82502	7.84993	7.66888	7.56393	8.02355	7.96131	8.09217	7.9092	7.98352	8.38643	8.28452	7.4489	7.9622	7.94865	8.36554	7.60681	8.38777	7.96091	8.72169	7.98804	7.6067	7.70185	7.28217	7.59576	8.17128	8.19557	8.09244	8.15947	7.91037	7.7626	7.70678	7.94068	7.91531	8.06852	8.0855	8.46967
TRIM40	2.94555	2.86653	2.9396	3.13686	3.16214	2.90324	3.01959	3.03167	3.48742	2.78194	3.36609	3.23066	2.85144	3.1045	3.26998	3.37599	3.11501	3.10864	3.46212	3.12182	3.08616	3.14165	3.03357	3.06159	3.00572	3.0688	3.04417	3.05258	3.17043	2.83331	3.05181	2.89005	3.12866	3.15699	2.96619	2.9031	3.48737	3.05301	3.20154	3.21853	3.03296	2.94989	2.86922	3.09428	2.94989	2.86481	2.9067	3.04441	2.80463
TRIM4	7.4585	8.30981	7.66003	7.56031	7.41212	7.39661	8.1083	7.30994	8.59962	7.43112	7.55398	8.33839	8.15514	7.37438	8.08799	8.90016	8.42757	7.96515	7.7888	7.94516	7.85899	8.60688	8.92969	8.27062	9.01626	7.99051	8.07157	8.57833	8.26692	7.90641	7.87582	7.54768	8.28953	7.96789	7.95272	7.95537	8.38791	8.04632	7.46658	8.0095	8.40158	8.10534	7.8304	8.2826	8.06756	7.80495	7.84267	8.08553	7.91225
TRIM38	9.81587	9.34033	9.10374	8.59251	9.32714	9.35134	8.94995	8.24902	9.6695	9.27961	9.19955	9.77594	9.39236	8.36223	9.33336	9.10731	8.97717	8.70742	8.92865	10.0147	8.82038	8.84244	8.73953	8.72755	9.12507	8.74407	9.46934	9.3544	8.9817	9.38388	9.65948	9.46463	9.67407	8.80239	9.04667	9.04777	10.1142	8.48308	8.60591	9.01389	9.29201	8.83037	8.85279	9.56377	9.56654	8.74193	9.72528	9.35595	9.08638
TRIM31	3.81164	3.55454	4.02813	4.13312	3.85316	3.88508	4.44266	3.88545	4.38749	3.96056	3.91062	4.28934	3.65219	3.61278	3.96154	4.56161	3.60545	3.9937	4.34285	4.09807	3.66206	4.03353	4.02256	3.63352	4.03028	3.90406	3.95312	4.15948	4.23084	3.86206	3.85584	3.91305	3.61988	3.86884	3.91419	3.71423	3.96802	3.61008	3.73146	4.06885	3.51115	3.51772	3.28315	3.7231	3.59623	3.94937	3.6898	3.85171	3.71965
TRIM17	4.35163	4.25909	4.06287	4.28221	4.17987	4.06915	4.71121	4.63562	4.21002	4.06344	4.31609	4.17776	4.14475	4.43945	4.39258	4.34661	4.01862	3.95971	4.41112	4.33258	4.08171	4.14475	4.204	3.94772	4.43051	4.10022	4.08427	4.22707	4.24929	4.24028	4.17417	4.46568	4.17477	4.13775	4.11592	4.17887	4.45937	3.9714	4.20934	4.18858	4.15317	4.35184	3.81276	3.91795	3.85319	4.22735	4.35877	4.17785	4.01116
TRIM15	5.89018	5.60613	5.81792	5.54709	5.83245	5.5416	6.14096	5.8638	5.29285	5.94299	6.08263	6.22396	5.45723	5.60887	5.65116	6.25724	5.57308	5.86369	5.58417	5.57992	5.54937	5.91071	5.67064	5.56305	5.42654	5.83645	5.8673	5.53635	5.85475	5.56376	6.1004	5.87611	5.50491	5.29395	5.58312	5.73235	5.6902	5.6468	5.62057	5.85166	5.70926	5.73995	5.66374	5.58419	5.3143	5.76309	5.67822	5.86148	5.72019
TRIB1	9.56154	9.41075	7.42199	9.28561	9.36035	9.16353	8.87282	9.76527	9.99001	9.86504	8.96185	10.6059	10.4559	8.86672	9.86953	9.78698	9.02421	8.81264	9.08881	8.20021	9.8066	9.36042	8.99484	8.74223	9.20755	9.54303	8.5845	8.67735	10.7607	9.80866	8.2911	8.93846	9.40032	9.33867	9.65736	9.14974	9.6019	8.40726	9.6263	10.019	9.55099	9.81001	8.87559	11.098	9.53493	10.3786	9.35047	8.61298	9.61649
TRERF1	7.01337	6.15015	4.71523	8.16011	5.13909	8.73368	5.47466	5.28443	7.00387	7.9498	6.09735	6.51954	7.63085	6.43653	5.5739	5.2304	5.65311	6.47905	7.14356	7.84209	5.36624	6.65967	6.92185	7.20451	6.12655	7.83008	7.635	8.53602	7.77808	7.63686	7.45914	5.92476	6.24717	7.42681	6.93223	7.69343	5.10982	5.25384	7.39177	7.3259	7.44487	6.12867	7.16168	5.25873	7.62235	6.40104	7.2506	7.51566	8.12159
TRAV12-2	3.50165	3.53983	3.51338	3.82865	3.05817	3.99858	3.64158	3.75071	3.21554	3.73222	3.53674	3.14911	3.9346	3.40394	3.61658	3.16861	3.29945	3.28764	3.27946	3.49159	3.25884	3.50046	3.22682	3.67351	3.45057	3.38923	3.62375	3.94469	3.4097	3.00115	3.35733	3.14253	3.15478	3.62043	4.13724	3.65537	3.31636	3.59405	3.50473	3.61749	3.4002	3.38873	3.83528	3.5339	3.18195	3.28144	3.3031	3.53846	2.87479
TRAT1	3.5444	3.8995	3.09692	4.48614	4.25276	6.39632	4.50784	4.2404	5.30998	7.12622	3.25748	3.74302	4.29292	5.79906	4.19815	3.76518	4.37978	5.33687	8.03282	3.63835	3.04695	3.86678	5.17215	7.61373	6.69339	4.98466	6.21588	5.77144	2.93844	3.27165	3.988	3.96384	4.61091	5.89328	6.56037	5.16177	3.45097	3.53834	3.77563	6.00109	6.7913	3.85999	6.12441	2.9826	5.04794	6.61552	4.79595	4.91502	7.16131
TRAPPC8	10.1717	11.0683	9.89186	10.0545	10.6558	10.1014	9.95298	10.458	10.1172	9.78448	9.90709	9.84477	10.5732	9.54003	10.2497	9.30108	10.3169	10.8163	10.328	10.8962	10.405	9.54193	9.95479	10.1959	10.2142	9.99789	10.0397	10.8817	10.1336	10.5081	10.1775	9.84574	10.4154	10.4281	10.2484	9.61352	9.48822	10.159	10.0512	9.83455	10.6744	9.86692	10.3879	10.3337	10.2183	10.1729	10.0809	10.0981	10.3767
TRAPPC13	5.60161	6.06841	5.99028	5.84224	5.15154	7.40989	5.74212	5.34755	4.60827	6.25539	4.34741	4.89366	5.74207	5.31947	5.34721	3.99968	5.61666	5.17737	6.527	5.88342	5.93499	5.27424	5.70158	6.56112	5.65374	5.9867	6.10269	6.60714	4.79589	6.42849	5.39835	6.28454	6.38307	5.84641	6.52879	5.70414	3.82545	6.29838	5.72742	5.67103	5.37798	5.44348	6.17934	6.1792	6.26341	6.06769	6.17211	5.38488	5.51225
TRAPPC1	9.53418	9.49723	9.59165	7.02498	9.05071	7.01197	9.15584	8.767	8.48825	7.09404	8.8667	10.0189	7.04121	9.18785	8.92859	8.79382	9.28694	9.62112	5.96678	5.67008	9.50779	9.67436	9.07605	9.63389	8.32761	8.13278	8.76316	9.59854	8.56824	9.32841	9.05139	9.46508	9.66033	8.72072	6.7241	9.44711	8.68415	8.84943	9.12259	9.33995	9.22444	8.6178	9.25599	9.15419	9.18018	9.03815	10.0219	9.42752	9.19225
TRAF3IP2-AS1	5.248	4.31099	5.4606	6.00871	4.49348	5.94535	6.86193	5.16702	4.80011	5.02616	4.67187	5.73133	5.20315	5.24376	4.89876	5.15843	5.21275	5.55002	4.90365	5.54184	5.69028	5.24376	4.68795	5.42105	5.01685	5.2854	4.76706	4.98637	4.88553	5.48797	4.3863	5.23843	5.05847	4.8018	6.44999	4.70995	4.42877	5.43828	6.10446	5.17877	5.14544	5.65745	5.495	5.61245	4.84196	5.46146	5.65898	4.71361	4.87449
TRAF3IP1	5.27237	5.30187	5.43727	6.11588	5.49528	5.56477	5.67649	4.66593	4.85211	5.62294	4.59263	5.54422	5.98131	5.72996	4.71585	4.41083	6.42359	5.26683	6.10403	5.67413	5.08507	4.59287	4.7704	5.3037	4.99048	6.27905	5.32435	5.49662	6.12519	5.43275	5.0409	5.80245	5.89093	5.40801	5.79867	5.14117	5.18399	5.06192	6.26874	4.86939	5.73924	5.42732	5.79658	5.24677	5.74495	5.12279	5.09627	5.53986	5.51249
TPT1-AS1	6.05857	5.3421	5.01114	5.4329	6.00763	5.85896	5.62759	5.67363	5.56097	5.47466	5.10844	5.36467	6.49078	5.2132	6.36576	5.8019	4.92048	5.73937	6.38164	6.26129	5.42879	5.3035	4.95207	4.92844	5.47237	5.45803	5.57185	5.70221	5.50672	5.33912	4.94146	5.50482	6.05469	5.5442	5.91775	5.43684	5.83536	5.93195	5.65071	5.64575	5.98987	6.01174	5.48067	6.05857	5.91559	5.40492	5.75073	6.41369	6.36282
TPO	4.14892	3.48072	3.95292	3.86371	3.84419	3.82003	4.14016	3.88328	3.03872	4.00529	3.49284	3.39034	3.68212	3.99089	3.80461	3.80702	3.81424	3.91566	3.68212	4.34148	3.44665	4.48344	4.20996	3.27577	4.13931	3.76859	3.76606	3.84011	3.63517	3.42777	3.79864	4.08409	3.48309	3.49043	3.55994	3.58118	3.63639	3.55113	3.40991	3.50963	3.4091	3.7483	3.79953	3.45249	3.55403	3.33911	3.59659	3.61708	3.59844
TPMT	6.71413	6.62604	6.57255	7.34167	6.31845	7.85143	6.5547	7.46017	6.65882	8.15032	5.98095	6.89288	7.3522	6.74605	6.55982	6.29585	7.55568	6.96073	7.20133	6.83398	7.0122	7.47372	7.26181	7.99223	7.30293	6.75566	7.08097	7.49469	7.04587	7.48109	7.85544	7.13592	7.73217	6.99842	7.50155	7.61296	5.96269	6.53398	6.77711	6.54199	7.03281	6.29652	7.34279	6.75432	7.12095	7.81286	7.1052	6.22129	7.07254
TPM4	9.53147	8.02413	8.55798	8.26537	8.45305	8.57054	6.89421	8.26033	8.76186	8.83208	8.33415	8.30517	9.02957	8.31474	8.33622	8.04048	8.08232	8.34394	7.48683	7.08043	9.19643	8.92024	6.90238	8.56382	8.39774	7.88521	8.29106	7.28065	7.92058	9.27918	8.86511	8.58822	8.84768	7.85724	8.4703	8.95808	8.00835	9.05297	6.85739	8.18282	8.55551	8.6867	7.92837	10.1148	9.09077	8.66857	9.74441	7.55237	7.99183
TPH1	2.91523	2.67392	2.94553	3.05179	2.8196	2.93031	3.03995	3.10455	3.0856	3.11247	2.9891	2.9759	3.04678	2.96684	3.09357	3.12465	2.58773	2.88816	2.98777	3.01586	3.23027	3.10006	3.08805	3.22246	2.76016	3.03161	2.95751	3.1349	3.0915	2.99789	3.02462	3.06618	3.02081	2.92627	3.11518	2.85609	2.95872	3.21933	3.05873	3.23924	3.09615	3.01611	2.84323	2.80785	2.9216	2.67874	3.14367	3.23533	2.95504
TPCN2	7.77347	5.67751	6.56934	6.82192	6.51358	6.82922	6.74918	6.33533	7.81207	8.36452	7.14381	9.06119	6.82192	6.42373	6.62883	7.00744	5.82873	6.52868	6.80436	6.57256	6.29894	7.4537	6.09976	6.66054	5.72447	6.74222	6.33774	6.37685	5.61529	7.46571	6.64251	7.5587	6.36708	7.21456	6.05735	7.49936	7.47007	6.79322	6.65291	6.94798	6.39067	7.47898	6.95733	8.6823	6.80435	6.76332	7.0326	7.04414	7.53477
TPBG	6.23782	7.24003	6.80709	7.91606	6.55601	7.70619	6.61575	7.64403	8.01133	7.04998	6.45316	6.28915	5.97188	6.83673	7.42879	7.00963	7.19501	5.80525	7.25851	7.1445	5.90531	6.58732	6.85018	6.117	8.10698	7.114	7.2043	7.04975	5.76866	8.2433	7.14364	7.18091	7.80384	6.8624	6.60395	8.48004	7.68259	6.36426	6.15738	7.28186	7.92274	6.88705	7.55836	7.21718	8.18863	9.0199	8.07901	8.71213	7.10176
TP63	6.85396	5.10017	8.574	3.98562	4.77712	7.50843	4.57526	7.83998	5.92227	7.84323	5.61897	6.00483	7.52763	5.68438	6.93088	6.70024	6.95271	7.34216	8.30788	4.38863	4.60856	7.48223	6.58575	5.10819	8.12455	7.75163	6.03343	8.17447	4.23837	5.54784	5.53935	4.16116	4.37346	5.63314	6.30262	5.92492	7.09724	7.37732	5.20188	7.7554	4.91362	4.41659	4.8496	6.94952	7.58908	7.60463	4.81537	4.54199	6.41741
TP53RK	8.81261	7.64548	8.27822	7.45585	7.89044	8.00778	8.43753	8.23551	8.30347	8.17978	8.25285	7.86619	8.35209	8.07486	7.74574	7.75708	7.96518	8.25762	7.57926	7.30525	7.67443	8.56492	7.34246	8.50963	8.01455	8.24475	7.88414	8.57226	8.62542	8.10726	7.89247	8.59112	8.09982	8.25844	7.75565	8.26973	7.86408	7.87051	8.094	8.4809	7.85399	8.27344	8.25995	8.61148	8.0501	8.57097	8.20725	7.68281	7.18964
TP53INP2	6.48241	5.57644	5.78898	6.77745	6.02298	5.72525	5.76041	5.91051	6.51136	7.10998	6.67708	6.00948	6.53321	6.36365	6.43239	6.33697	5.97667	6.31635	6.38441	7.66376	6.27264	5.95362	5.96987	5.43992	6.05309	5.72848	5.96019	5.46132	6.14063	5.8675	5.82667	6.66553	5.52203	6.66828	5.99868	6.06106	6.89699	6.02352	5.89486	6.08334	6.60274	6.34487	5.74183	5.94356	6.97666	5.83888	6.27756	6.3702	7.14922
TP53	7.77859	7.53376	7.86922	7.69007	6.5713	7.09603	7.00354	7.10304	6.99993	6.67415	7.51863	8.16439	7.45435	6.8074	5.18324	5.59145	7.67303	8.0897	6.63568	4.09825	8.16145	7.75208	7.64952	7.9229	6.51493	7.04847	6.94742	7.80072	4.41396	7.56168	7.39758	7.97684	7.26952	7.14973	7.28673	7.35165	8.18355	7.23957	7.53167	7.24765	7.19201	5.99127	7.46826	7.11354	7.24387	7.13583	8.21755	7.02851	7.20798
TOX2	4.3186	7.12172	6.76245	7.30774	5.15575	5.12725	4.02986	6.05527	7.65008	8.24378	8.4541	3.32844	8.98766	6.12928	8.54346	9.03773	3.40881	6.96392	8.3571	4.30634	8.72162	6.81806	6.69688	6.92656	4.34264	7.98279	5.61743	7.69843	7.85805	7.07896	5.12694	6.3255	8.78101	8.71705	9.09962	5.86459	4.40039	8.5542	4.7686	7.38122	8.33074	8.31514	5.98405	4.4093	7.86276	6.95199	5.12563	7.5167	8.7837
TOR4A	6.21191	6.14145	6.71509	6.96188	5.73302	6.12104	5.98282	6.10081	6.49176	7.20209	5.78566	6.39392	6.52611	5.94734	6.10824	6.31251	5.73032	6.05302	6.97185	6.32476	6.05965	6.58732	5.77165	6.12695	5.77572	5.93873	5.92448	5.05009	5.69391	6.92775	5.96145	6.46684	5.75572	6.47875	6.83087	5.32172	5.84807	5.71329	6.03975	5.62242	5.88823	5.63012	5.82031	5.60389	5.89255	5.97787	6.48619	5.98896	6.04453
TOP3A	6.84358	6.31237	6.55011	7.06952	6.00252	6.55142	7.33795	6.30821	7.20994	6.56551	7.68997	5.96231	6.77593	6.38787	6.67484	7.41075	6.3722	6.91115	6.49862	6.77415	6.62905	6.61962	6.61879	6.17641	5.68906	6.38488	6.16113	6.22286	6.04154	6.3441	6.35235	6.41168	5.87838	6.06216	6.89574	6.2166	7.44714	6.80649	6.79674	6.93736	6.51532	6.51978	6.50759	6.51425	6.48653	6.37677	6.69182	6.35472	6.83007
TOMM22	8.79339	8.64714	9.66219	9.19903	9.18689	10.5531	8.81026	9.00458	7.95705	9.70715	7.88826	8.85636	9.46777	9.03557	8.79599	8.00585	8.21585	8.18832	9.67803	9.50092	9.29098	8.23351	6.69189	8.33236	7.65266	8.69017	8.60533	8.11786	7.94713	8.79757	9.12489	8.79768	8.60067	8.78035	9.9332	8.65206	7.29554	9.44594	9.64279	8.80187	8.47354	8.20856	9.08308	8.50678	8.72713	9.5344	8.77177	7.77967	7.63224
TNXB	5.08838	4.50295	4.96826	5.08224	4.68902	5.3526	5.32812	5.35877	5.03875	5.1903	5.12693	4.98921	4.93204	4.89537	4.57801	5.33113	4.88132	5.13745	5.31636	5.06239	5.0273	5.07388	4.99717	4.85858	4.88025	4.90753	4.71412	4.78842	5.01552	4.90419	5.25126	4.9246	4.84913	4.89266	5.04983	4.87647	5.63919	5.03427	5.18663	4.96289	4.59462	4.93782	4.69351	4.77789	4.73403	4.78946	4.98752	4.87642	4.70045
TNS3	9.46021	10.6275	9.27235	10.8112	10.4876	9.54114	9.46105	8.80599	10.0721	11.7994	8.93137	9.24494	10.9961	9.84483	9.14452	8.16141	9.4605	8.66074	10.8476	9.39567	8.69956	9.86035	9.91695	9.32683	8.99087	10.076	10.3045	9.18012	10.0015	10.545	10.3553	9.4778	9.41441	10.7367	10.3084	10.1871	9.4247	10.3867	9.5246	10.3318	10.1791	9.22765	10.3397	8.48159	10.7897	9.76504	10.2056	10.3762	10.9673
TNRC6C-AS1	7.38968	7.49508	7.27414	7.26098	7.72731	7.23014	7.59505	6.61813	8.59736	7.07857	7.88225	7.58812	7.44623	7.39911	7.68455	8.02028	6.73046	7.14217	8.92973	8.90527	7.1894	7.13618	7.40034	7.0095	6.92126	6.79602	6.86838	7.9905	6.90472	7.64822	7.1523	7.99236	8.18239	7.8974	7.15348	6.7929	8.15596	7.16097	6.73107	7.48782	7.72471	7.76679	7.21301	7.13007	6.7335	6.95545	7.23404	7.89465	8.04435
TNPO3	7.64477	7.83467	8.64159	8.25864	7.79592	8.41608	7.78796	7.18425	7.45253	8.09392	8.11719	7.89286	8.09009	7.62763	7.80849	7.73919	7.61784	7.68215	7.73008	8.70583	7.21274	8.52715	8.04415	6.89183	6.85082	7.63829	7.87395	7.84656	7.51811	7.35895	7.72555	8.24498	7.39592	7.6754	8.72582	7.59734	8.52985	7.64095	7.87397	7.56057	7.57243	8.08429	7.47909	8.09081	8.08606	7.81452	8.12806	7.73949	7.50676
TNN	4.64506	4.28388	4.16366	4.13334	4.08492	4.21677	4.21463	4.50981	4.20724	4.00117	5.85038	4.60332	4.16892	4.45354	4.79206	4.41753	4.19489	4.39382	3.75042	4.23587	4.14969	3.9792	4.39743	4.18001	4.09709	4.06848	4.2752	4.43467	4.20583	4.17297	4.37201	4.6219	4.08142	3.96631	3.99117	4.10688	5.47377	4.16366	4.15624	4.49137	4.00939	4.17853	4.07774	3.91303	4.36389	4.33323	4.21048	4.26185	4.01145
TNIP3	5.19812	4.20318	4.12495	3.71892	3.6835	3.64587	4.47505	3.59784	6.06685	5.84021	6.96279	4.04443	7.02661	6.0197	5.26329	5.61331	4.18267	4.66926	4.47446	3.74069	3.60418	4.36375	4.58166	5.51988	5.07057	7.3686	4.82832	4.75762	5.33529	4.5359	4.49972	5.00127	5.85301	5.52083	4.32135	5.67302	5.03417	5.81985	4.94273	5.65393	5.64865	4.16178	5.03427	5.2306	6.67966	6.3795	5.10482	5.20922	5.36817
TNFSF15	5.8494	6.0701	5.2633	5.80084	5.98824	6.13446	7.26316	5.68955	7.28717	8.7794	6.86648	5.53693	7.93499	6.14626	5.58248	5.34104	5.96993	5.8688	6.74095	5.86478	5.26143	5.74354	5.82721	6.82005	5.69105	6.53294	6.00867	5.04791	5.34011	4.77233	6.64686	5.28051	4.97299	6.50823	6.06851	5.33093	6.03904	5.77167	5.55252	6.6331	6.52932	5.75329	5.89231	6.57935	7.9591	5.20471	5.14513	5.72355	7.08291
TNFSF13B	9.90032	9.66789	8.6267	8.79181	9.22172	9.84921	9.90209	9.84098	11.795	11.0294	10.919	9.36638	9.86223	10.0425	9.49308	9.39575	9.75152	9.75993	10.6059	8.15695	7.06197	9.37846	9.85284	10.6139	10.0988	9.91317	10.2649	9.61977	9.33519	9.00499	10.2204	10.0506	9.69838	10.4133	9.272	10.3367	10.7863	9.41657	8.84856	10.9101	10.9112	10.369	10.0284	9.97192	10.056	11.0487	9.54729	10.1079	11.1265
TNFRSF9	7.6867	7.58767	7.66785	6.78664	7.68514	7.2789	7.52748	7.79293	9.09462	7.52805	6.4952	7.27275	6.17112	8.98127	7.71605	6.93623	8.21181	7.4311	8.04925	6.33292	7.13999	8.00169	7.28166	7.77622	6.78845	7.07679	7.35755	7.41342	5.19146	9.78891	8.86925	8.33409	8.30763	7.79826	7.62331	7.84583	8.29021	6.11182	7.31451	8.72907	8.41091	7.29489	7.92731	6.17359	9.35493	8.08917	7.92426	7.55724	8.13275
TNFRSF21	6.8368	8.93579	7.15119	7.19933	7.16632	8.32062	7.12249	8.71229	7.02049	7.00974	8.45357	6.12219	8.55897	8.93436	8.13777	7.80296	7.66728	5.86551	8.07539	7.40589	7.67093	6.36195	7.61378	8.31512	8.3038	8.14958	8.48364	7.77633	6.46061	7.46323	9.51046	8.72613	8.95336	7.93713	7.55652	7.66021	7.08196	7.84879	7.63604	6.83533	8.37866	7.7665	8.13253	7.45876	7.87181	8.12426	6.31125	8.02777	7.23723
TNFRSF13C	6.70511	6.27179	6.08756	6.90504	5.95953	7.67339	5.85291	6.26997	6.48481	6.30109	5.76726	7.38316	5.96946	6.13961	6.40368	6.78188	6.38041	6.42436	6.70903	7.67148	6.3728	6.78298	6.24974	6.15125	6.06091	5.85142	5.72374	6.39327	6.07442	6.23742	6.02059	6.67767	6.13387	6.39771	6.56818	6.14305	6.83214	5.70158	5.70118	6.39361	5.61066	6.26412	5.80359	7.10988	5.94697	6.9769	6.42824	6.32141	5.86338
TNFRSF13B	8.40366	7.9872	7.68578	5.8299	8.19829	5.64382	7.05517	8.14374	7.33382	7.77031	8.64139	7.37083	8.95738	8.01943	8.67227	8.12923	6.25381	6.95445	6.61768	6.18365	8.53681	7.44259	6.71166	7.85899	6.75887	7.7027	7.83208	6.14386	8.12045	7.4872	8.73063	7.93033	6.70588	6.49505	9.00849	5.85254	8.14851	8.53574	6.51878	7.36015	6.05742	7.70616	6.52619	6.56038	7.81424	6.61578	7.57615	7.55641	7.21028
TNFAIP3	9.82453	10.4558	9.48396	10.2266	10.3803	10.878	9.58647	9.88335	10.8056	10.4755	9.62276	10.2897	10.9171	10.7435	9.81072	10.0464	10.7544	10.6261	11.0754	9.88049	10.3898	10.8062	10.3663	10.3344	10.1256	9.47809	10.6299	10.8738	9.63065	10.3449	10.8057	10.6005	10.8778	10.4211	9.73097	10.5416	10.164	9.78663	9.12308	10.3768	10.7616	9.65089	9.79352	11.7305	12.2166	11.5921	10.1639	10.0547	11.4703
TNFAIP2	7.87491	8.2213	7.9734	7.64525	7.71274	8.32858	7.9345	7.87133	9.80139	10.4356	8.64935	7.56497	8.87109	8.75275	8.12142	7.60412	8.51291	8.12553	9.08346	6.89227	7.21063	9.28035	7.46085	8.38921	8.68079	7.85193	8.70582	6.66723	7.6363	9.12119	8.92485	9.33621	7.60325	9.00418	8.07126	9.63772	8.62551	7.96406	7.60921	8.72448	8.65806	8.41186	8.45813	8.8989	10.2948	9.2516	9.84476	8.6544	10.1585
TNC	7.89726	9.80375	7.78886	8.60548	8.51249	9.95735	7.64548	9.53553	9.00713	10.6867	8.30616	9.30636	9.13291	8.72031	7.94156	7.05185	8.52834	8.67347	10.0486	8.58272	7.46246	8.47315	8.06645	7.79588	7.88551	8.5847	8.74541	8.90225	7.84255	8.43045	9.81089	8.71233	9.82369	9.40043	8.86837	9.40315	8.07217	8.01739	7.4089	7.33284	10.0981	8.81171	9.17714	10.205	10.8701	10.6072	7.9635	9.28876	9.30683
TMTC1	6.69331	6.46063	5.59235	4.3985	5.56197	5.26112	5.48956	5.55629	6.20539	4.12374	5.53508	5.67625	4.25119	6.50378	5.65108	5.26706	6.04523	4.64339	5.39678	4.51916	4.66263	5.01017	6.03951	5.99557	6.37589	5.21683	6.67441	5.56862	5.09416	5.86417	6.34441	5.52279	6.64039	5.88253	5.03447	7.43921	6.36799	5.0855	4.70972	5.15773	6.81499	5.69029	5.61947	5.99937	6.86751	6.4504	5.23912	7.19011	5.37356
TMEM98	5.64522	5.99902	5.84191	5.92951	5.65227	6.29744	5.61359	7.05647	5.23246	5.05833	6.26798	5.63336	5.03798	8.26376	5.55727	5.31659	5.77531	5.6297	5.21877	4.67891	5.1357	5.70992	5.83954	5.52458	7.32277	7.62656	5.66589	6.13872	6.97313	5.78936	5.99826	5.99517	6.69759	6.67002	4.85716	7.38178	6.25732	6.02001	5.64878	6.02675	6.66486	6.29871	6.0993	5.9135	6.1945	7.12319	5.63877	7.01075	5.69605
TMEM75	2.98847	2.74378	2.90211	2.67051	3.07326	2.80818	3.00859	2.9857	3.05341	2.68106	3.30088	3.37719	2.65172	3.11878	2.74501	2.97824	2.897	2.88866	3.09033	2.78373	2.80057	3.18281	2.79293	2.73517	2.79734	2.95697	2.86423	2.71324	2.86346	2.80626	2.97366	2.89368	2.75176	2.94797	2.50764	2.60898	2.9868	2.62132	2.81883	3.00683	2.62811	2.79422	2.79479	2.58979	2.80812	2.59154	2.71238	2.60523	2.70689
TMEM57	7.03942	7.42689	7.52716	7.41761	7.64191	9.15632	6.32647	7.68944	7.3545	7.34114	6.6581	6.93637	7.31624	7.40778	6.94679	6.14489	6.88309	7.69659	6.85597	7.27269	7.51627	7.194	6.70558	6.85561	7.37716	6.99165	7.25394	7.55501	7.31884	7.44623	7.28495	7.65003	7.57463	6.59617	7.12326	7.46657	6.81867	7.50632	7.38319	7.14716	6.92965	6.71198	7.09963	9.18705	7.2079	7.62282	7.41146	6.98332	7.05654
TMEM47	5.28297	6.91565	6.21868	7.65855	5.4718	7.34197	5.83051	6.61264	6.43297	6.27946	5.71015	6.28574	4.24453	6.68249	5.93262	5.16445	6.80752	4.2444	6.85508	6.56571	4.87102	4.52795	6.11005	5.65611	7.39677	5.65519	7.01494	6.45117	4.76081	6.56609	6.53246	5.80002	7.16593	5.16296	6.60982	8.1907	6.70779	4.96033	3.84092	5.49549	7.00746	6.61264	7.62431	7.00649	8.12966	8.27812	6.81044	8.28637	5.40504
TMEM45A	5.43305	4.7606	4.96522	7.57604	3.89385	7.31577	4.03129	9.1115	3.99187	6.41389	4.04221	4.87723	4.74875	5.13155	6.9718	6.25906	6.28918	4.72761	4.53876	4.97187	3.49038	5.31626	4.60757	4.00044	11.3475	4.0457	5.10445	5.12665	4.54852	6.60054	5.72016	7.76212	5.16367	4.52682	5.51107	8.66887	6.89424	5.28969	3.95059	6.30159	5.37307	5.23907	6.32157	6.59159	6.85638	8.48286	7.91995	7.33032	4.98234
TMEM33	7.57894	7.14054	7.65872	7.50369	7.1824	7.87784	7.39921	7.67742	6.84491	8.24382	6.94041	6.7199	7.27729	7.19266	7.5118	7.5156	7.5118	7.22107	7.02817	6.64819	7.59231	7.79158	6.66225	7.79518	7.32947	7.50122	7.27993	7.31581	7.42265	7.68136	7.30349	7.43621	7.0299	7.66755	7.60557	7.82941	6.70034	7.76945	7.91672	7.96678	6.93673	6.48712	8.08952	7.77244	7.70477	7.43945	7.65137	6.90168	6.93822
TMEM262	5.35746	4.50551	5.07747	4.80483	4.94026	4.84845	5.18427	4.84879	5.16895	4.35133	4.97236	5.07573	4.65319	4.68263	5.16658	5.44785	4.65863	4.83629	5.19086	4.97811	5.08643	4.77386	4.69734	4.54679	4.85615	4.66626	4.42215	4.48563	4.76342	4.9909	5.06872	5.01985	4.81039	4.84487	4.42273	4.35913	4.94467	4.5098	4.96243	4.57297	4.46347	4.76688	4.51274	4.88932	4.47271	4.62505	4.82722	4.71547	4.77126
TMEM255A	5.22581	7.49639	5.9194	4.13159	4.58017	5.14236	3.80755	4.48146	5.64005	9.05565	2.98634	7.41784	4.38515	4.47295	5.3853	4.0498	5.38772	4.69134	5.84254	3.48371	5.07759	5.96335	3.56253	3.42569	4.79859	4.24352	6.90233	4.38201	6.78407	4.5039	5.2142	3.84459	4.42706	4.32357	7.11077	4.49451	4.71694	4.81411	4.48122	6.88575	6.0895	4.83304	5.44901	6.06347	5.626	5.10118	4.76346	4.06938	5.86883
TMEM237	6.61306	4.71521	6.23349	4.99388	5.18412	5.98151	5.16085	7.05884	4.945	5.25387	4.75505	6.90906	5.43738	6.04654	5.76162	4.8011	6.0495	5.03533	5.98329	4.20098	4.95552	5.38843	4.71823	6.31356	5.88325	6.12829	5.65369	5.77461	6.40691	6.02219	5.49475	5.96836	5.32114	5.43199	4.70371	6.42534	4.76417	5.19305	5.8016	5.65675	5.88644	4.53841	5.79226	6.71187	7.15195	6.45988	5.91932	4.87625	4.6513
TMEM234	5.69698	5.34894	5.23196	5.72989	5.32484	5.08548	4.79206	5.38062	5.74839	5.0934	5.58426	5.36277	5.19944	5.22742	5.18489	5.0781	4.96991	4.88697	5.28648	5.68337	5.35116	5.1404	5.26258	5.06457	5.03148	4.98295	5.2195	4.70835	5.17884	5.42337	5.35402	5.39056	4.94967	4.84582	5.055	5.01154	5.60778	5.29956	5.13736	5.17962	4.83428	5.93558	4.61822	4.91179	5.18148	5.30498	5.42296	5.35797	4.83345
TMEM231	5.15317	4.87056	5.06642	6.38172	4.82955	6.36904	5.69034	5.5879	5.43397	5.54699	4.79037	6.36184	5.08902	5.59174	5.31724	4.72796	5.57308	5.64975	5.12377	5.59833	6.56689	4.77274	4.84577	6.23377	5.35277	5.45319	5.03923	5.64128	4.83932	5.74482	6.10819	5.45892	5.52295	5.20622	5.57576	5.84341	5.40802	5.28551	5.81255	4.83773	5.26979	5.12616	5.95224	5.53652	5.70473	5.94864	6.22184	5.66736	5.55957
TMEM212	3.92261	4.14072	4.35397	4.17841	4.27825	3.62554	4.18788	3.97156	4.61071	3.77973	4.46292	4.56148	3.8841	3.95699	4.17813	4.37297	4.4847	4.30983	4.31412	4.27524	3.91829	4.26957	4.50808	4.18499	4.25872	4.19696	4.23938	4.20172	4.40021	4.04246	4.19311	4.09292	4.30396	4.21439	3.89193	3.84984	5.15775	4.08346	4.02752	4.14844	4.37562	4.63892	4.26099	4.30992	4.20656	4.02375	4.31169	4.506	4.08408
TMEM200B	5.28256	5.7663	5.01326	6.08391	5.43598	5.78979	5.86252	5.38392	6.84189	6.28246	5.95777	4.27952	5.73767	4.99369	5.4781	6.21546	5.56343	5.92571	6.93883	6.46828	5.1012	5.55439	6.43274	6.04594	4.96912	5.18042	5.11033	5.56388	5.61219	5.52307	5.08828	5.80614	5.55682	5.60094	6.62718	4.86463	6.43862	4.84524	5.12632	5.25481	5.5015	6.27205	5.34267	5.22139	5.35537	5.8924	5.53352	6.04241	5.57418
TMEM194B	5.67219	6.01687	5.71757	5.90783	5.31762	5.44823	5.24416	5.55286	5.43257	5.44675	6.03463	5.41443	5.35683	5.36893	5.29899	5.62896	5.34246	5.40357	4.96987	4.94276	5.96463	5.29325	5.31064	6.04178	4.65158	5.55423	5.20716	5.1372	5.98964	5.6796	5.18911	5.4885	5.46781	5.79827	5.70437	5.2587	5.10506	5.41743	5.73981	5.99054	5.47209	5.90951	5.04537	5.39992	5.45396	5.19642	5.81447	5.31719	5.51648
TMEM189	9.49618	9.52851	9.98541	9.16553	9.55314	8.84006	8.49343	8.68645	8.61097	9.70612	9.28354	9.92113	9.47516	8.85023	9.09782	8.75643	8.91609	9.2265	9.33173	8.51221	10.015	10.2257	8.23905	9.40934	8.91788	9.23681	9.4017	9.56487	9.34823	10.0749	9.6241	9.0335	9.41194	9.6994	9.23231	9.22875	8.52012	10.0411	9.09837	9.28935	9.13706	8.97581	9.32539	9.92403	9.40705	9.08145	10.0872	8.43889	9.31498
TMEM176B	9.245	10.5563	10.0345	9.20875	9.87856	9.27015	9.02298	9.26962	10.3284	10.7847	10.0143	9.84358	9.57977	10.5737	9.32353	8.75121	10.4293	9.23653	9.44567	7.29976	8.76115	10.1103	9.73012	10.0029	9.52253	9.97332	10.5829	9.34304	8.38961	10.3452	10.8238	10.3864	10.6327	10.4338	8.5423	10.6536	9.85278	10.1382	9.2988	10.5935	10.5845	9.64059	11.0097	9.27101	11.0546	10.9079	11.1386	10.2786	10.9709
TMEM176A	8.1618	9.35594	8.61036	8.27717	8.37612	8.01395	7.87052	7.64409	9.04936	10.4065	9.3124	8.19639	9.18548	9.25673	8.24793	8.46574	8.94446	7.97891	8.90388	7.54236	7.19943	8.36727	8.45255	8.36938	7.90117	8.62717	9.05471	7.88791	7.38803	8.67574	9.42732	8.98475	8.99929	9.16923	7.97138	9.14582	9.88709	8.34794	7.83102	9.16226	8.84495	8.40034	9.37946	7.99757	9.4162	9.65823	9.83259	9.59581	9.69026
TMEM173	6.42403	7.14337	7.35724	6.45587	7.34293	6.2572	6.08845	6.80348	7.89219	7.73064	6.99238	6.21787	6.04107	8.33598	7.36521	7.11153	7.12514	6.67175	7.2103	6.5432	6.50209	7.11943	7.14081	6.95784	8.17987	6.9317	7.70924	7.23226	6.5046	7.59043	7.45653	7.10405	7.93582	7.17281	6.21422	7.91923	8.32549	6.55292	6.29887	7.40492	8.28857	7.32883	7.21995	6.49299	8.68851	8.00196	7.66474	8.31396	8.53506
TMEM170B	4.24471	5.67009	4.23492	6.02764	5.29869	5.21221	4.59589	5.08758	3.93797	5.10268	5.24673	4.69683	6.48546	4.57272	4.53646	4.61875	4.63672	4.51609	5.04	6.36836	4.5979	4.44659	4.35517	5.27653	4.7747	5.26406	5.57802	4.19981	4.35533	4.87353	5.27032	3.90304	4.17942	4.84225	5.07601	5.13406	4.17977	5.65473	5.72136	4.09966	4.73575	5.17152	5.29869	4.86074	5.14986	4.92144	3.96294	4.98731	4.41722
TMEM17	4.36683	4.34063	3.89484	4.26856	4.16776	4.71061	4.31805	4.98823	4.90953	4.87031	4.28606	3.86944	4.1701	5.1422	4.28452	3.97612	4.07697	4.17385	4.89932	3.75165	4.12813	4.07232	4.09541	4.8562	5.06752	4.54142	4.38948	4.39043	4.58779	4.44687	4.51939	3.81204	4.34994	4.18403	4.20302	5.07291	4.18041	4.35202	5.30333	4.03214	4.45537	4.72996	4.74598	3.93309	4.20005	5.71126	4.80828	4.64399	3.98089
TMEM163	8.56069	7.95102	8.76092	9.00623	9.63864	8.23772	5.43111	8.91032	8.24902	9.33472	4.77256	7.06783	7.57942	9.66768	8.45267	8.0302	9.33544	6.32737	8.82009	9.08192	8.242	8.72056	8.57778	7.81645	8.25372	7.68717	8.68387	8.04163	5.79496	10.0821	9.05431	8.75858	9.21356	6.26229	8.53169	9.30929	10.1543	7.65809	4.52105	8.97234	8.30093	7.59535	8.71487	4.94722	10.0602	6.88801	10.1016	8.55087	8.933
TMEM161B-AS1	7.25722	6.71569	6.6469	6.05597	6.33974	6.3883	6.91209	6.97547	6.84333	6.39277	7.10475	6.06599	6.83257	6.55797	6.27826	6.57255	6.86193	7.03317	6.90878	6.92647	6.62136	5.86385	6.28592	6.45325	6.25285	6.63054	7.03984	6.25395	7.27788	5.97962	6.2157	6.05406	6.33189	6.44216	6.71135	5.54149	7.09539	6.39466	6.8618	6.48619	6.00272	7.25932	6.1262	6.27411	6.1983	6.04558	6.30202	6.52345	6.70871
TMEM156	7.60337	7.23609	6.14318	8.55742	7.06368	8.10866	7.18545	7.03806	6.29609	7.11505	4.80727	6.3731	7.71393	6.78364	7.57066	6.83792	7.58371	6.55667	6.85107	8.36342	7.07007	7.70335	6.23789	7.85196	7.47044	6.22729	6.58758	8.16476	6.63109	7.84963	6.92761	7.83786	7.07832	6.17885	6.88847	6.66373	6.52284	6.79635	6.72732	7.05119	6.38437	5.37165	6.3366	5.70695	5.98437	6.71959	7.11158	7.3196	6.92925
TMEM155	4.49276	4.42566	4.52602	4.70583	4.40515	5.10366	5.98127	4.91485	8.01899	6.68024	4.11225	4.73069	4.11783	4.72187	4.72506	4.20662	4.37405	6.33957	7.34621	3.75764	4.21644	5.62474	6.33763	6.87993	4.02649	6.12924	4.45534	5.43796	3.61675	4.63081	4.74402	4.65812	4.43916	5.99889	7.96152	5.96055	4.26234	3.43888	5.0882	7.70991	6.08326	4.9698	6.13959	4.26903	5.27667	6.66858	5.99149	3.73196	6.53764
TMEM147	9.44633	9.60605	10.0828	9.51924	9.71367	9.80906	9.67807	10.0988	9.18618	9.72668	9.49789	9.54463	9.54489	10.1947	10.0196	9.96593	9.92131	10.0873	8.94874	8.7613	9.78771	9.67536	9.48248	10.5311	10.0038	9.8799	10.0382	9.46897	9.59431	9.57859	10.0999	10.4367	9.41604	10.2049	9.46741	9.93923	9.59586	9.94489	10.0236	9.98996	9.55725	9.76224	9.84575	9.81893	9.78003	9.89373	9.4236	9.65248	9.0886
TMEM144	4.53618	4.93696	5.04509	5.39287	4.30887	6.4851	5.00803	4.48846	5.24217	7.79055	5.28688	5.17826	6.22227	4.1687	4.47679	4.26917	5.02331	5.85229	6.11581	4.46644	4.81822	5.22581	4.4965	6.45249	4.79742	5.84564	5.48969	4.44069	4.66783	5.10206	5.29518	6.41757	4.52181	5.51911	5.20126	5.79152	4.09891	4.99437	5.29425	5.53556	5.43965	4.66708	5.90386	5.00173	4.99532	6.22273	6.41225	5.53926	5.85642
TMEM135	8.099	7.99129	7.46584	8.1095	7.99129	8.65273	8.0232	8.68495	7.03512	8.58258	7.00631	8.15022	8.29019	7.69584	7.64048	6.91628	8.26015	7.72333	7.62117	7.79195	8.42878	7.53595	6.87716	8.52276	7.44555	8.23741	7.48995	7.16862	9.41315	8.67806	7.2889	7.73979	7.48753	8.13501	7.84007	8.27051	6.38699	8.39663	8.17861	7.84293	7.34021	7.73979	10.4562	8.56064	8.20962	8.17482	8.08721	7.60342	7.27
TMEM133	4.37061	6.04178	4.97119	4.91448	4.33545	5.3482	3.17567	5.65378	5.00664	5.40542	4.93323	5.84099	5.04936	6.08641	4.21887	4.29811	6.20453	3.64534	5.37413	4.29692	5.56292	4.88676	4.92871	4.62733	5.79474	5.27397	6.53324	4.76134	5.68636	5.3941	5.57082	5.26986	5.84259	4.67217	6.48891	6.08399	5.49806	4.29807	4.7461	5.35972	5.57392	4.76385	5.88054	3.44227	6.37211	5.60519	6.6555	5.54711	4.91476
TMEM129	6.24088	6.54231	6.15137	6.5356	6.14385	6.47122	6.94939	6.4416	6.91465	6.59701	7.09141	5.31722	6.03332	5.89812	6.67385	7.27438	5.28374	6.25867	7.14339	6.64838	5.27502	6.6948	5.50843	6.54917	5.34542	5.65109	4.84026	5.63584	5.83835	5.92475	5.71009	7.33089	5.7156	7.24929	6.65743	5.09311	7.37747	5.81381	5.44587	6.40008	5.40597	6.26336	5.3107	6.1175	5.04228	6.80044	6.09016	6.21416	6.00156
TMEM119	6.69886	7.22405	8.02755	6.51719	7.33333	6.3489	5.40913	7.70839	7.15352	5.9998	5.80648	6.96354	3.58209	8.20782	6.85394	6.52183	8.23626	4.03314	6.80576	6.75676	5.73541	7.44239	7.1133	5.24754	6.27923	5.37001	6.49416	6.88801	4.76325	8.975	7.63396	7.68383	8.66731	5.03973	5.25423	8.31991	9.20789	4.10428	3.30917	8.23397	6.81149	6.85427	8.10477	5.22081	8.25818	7.43727	9.48264	8.11955	6.58464
TMEM108	5.09185	4.34643	4.74463	4.59843	4.61649	4.61649	4.37786	4.03376	4.80987	4.48122	5.05403	5.05916	4.45612	4.74121	4.67019	5.21669	4.62918	3.97002	4.38513	5.10262	4.46975	5.03826	5.28324	4.6017	4.57218	4.66618	4.67717	4.66627	4.49937	4.50345	4.76452	4.41656	5.08811	4.61649	4.47117	4.64802	4.97475	4.51713	4.83064	4.7296	4.73575	4.896	4.19156	4.52929	4.00258	4.62745	4.41653	4.71711	4.50723
TMEM106B	6.80568	8.49033	7.31043	7.06827	8.14724	6.82008	7.12571	8.08471	6.82784	6.08649	6.13994	6.45266	5.99069	7.4064	7.81879	6.38723	8.27262	8.24171	7.07434	7.39902	7.76853	6.92295	8.29968	8.75485	8.7842	7.9878	8.2326	9.12249	7.72901	7.93436	7.09156	8.26321	8.40218	7.9752	6.84345	7.92396	6.95889	7.36715	7.00048	7.03919	8.65432	7.26598	8.27266	7.47528	7.75647	7.32309	7.5279	7.32175	8.37869
TMEM100	3.77077	3.90467	4.77872	4.95227	4.42852	3.57827	3.71861	6.47281	3.59519	3.17148	3.14407	7.16536	3.96588	3.0988	3.85728	3.73454	5.60804	3.01074	3.34196	3.08471	5.68803	3.56087	3.82149	5.8968	3.92445	5.48675	4.16513	3.67827	4.38917	4.866	3.55546	3.27636	3.04606	3.4547	7.47115	4.41038	3.87397	4.78418	5.52963	4.49478	3.68102	4.19287	4.41279	4.64143	3.97014	5.19642	5.54423	4.80863	3.11151
TMEFF2	7.48333	4.54913	5.78229	7.74325	6.31976	7.50804	7.57437	7.56689	8.74819	7.52037	9.20839	6.39687	7.21337	7.02208	7.07236	8.48938	6.67516	6.98414	7.94406	8.965	6.56891	6.53863	7.24323	6.3676	6.58685	7.50095	6.68528	6.96702	7.44388	5.79048	7.28718	6.27763	7.18838	7.4358	7.94338	5.57558	8.86796	6.1822	5.30919	7.14659	4.85854	8.39965	5.44706	7.34684	6.04122	6.29057	6.78328	6.98998	6.57039
TMED4	7.79303	7.90509	7.80742	8.23216	7.69957	8.07042	8.17592	8.01903	8.27481	8.3415	7.92141	7.88406	8.18769	8.11867	7.87945	8.16899	7.43002	7.68318	8.45625	8.48448	8.03783	7.84495	7.50933	8.07099	8.13641	7.35421	7.54463	8.12039	7.52602	7.4048	8.32197	8.1581	7.43325	7.92973	8.60427	7.19872	8.13701	7.5723	7.65943	7.90184	7.41241	7.93126	7.24353	7.94377	7.75469	7.77561	7.5336	7.96443	7.40392
TM9SF3	9.31374	9.28693	9.36523	8.86213	9.19709	9.57148	9.35573	9.866	9.20823	9.41003	8.96393	8.97685	8.7576	9.26365	9.45309	9.38434	9.38387	9.30237	8.932	8.6558	9.42496	9.45324	8.36306	9.65949	9.5993	9.21503	9.33229	9.19557	9.12873	9.6948	9.32975	9.18667	9.26362	9.49134	8.86374	9.30478	9.17212	8.8598	9.25754	9.2486	9.31462	9.48483	9.5334	9.5481	9.59887	9.62889	9.22954	9.21896	8.8915
TM6SF1	5.57694	7.0936	5.64767	6.09089	4.94568	7.46912	4.85363	7.06295	5.50293	7.54096	5.70966	5.12429	6.13548	4.46983	5.84567	5.26117	6.31303	4.63909	6.86111	4.84141	6.27511	5.89859	5.52952	6.49379	5.82348	5.84786	6.21588	5.67844	5.52281	6.80223	6.38322	6.14746	6.30892	6.53915	7.04275	7.54245	5.7742	4.74139	6.25646	6.4428	6.09447	6.21925	7.48172	5.96196	6.45812	6.74525	6.99979	6.07617	5.55447
TM4SF18	5.26514	5.85523	4.96603	4.62118	5.35378	4.39522	5.38562	5.7701	4.80896	4.17607	4.73575	4.48605	5.2996	5.3388	4.71654	5.18902	4.88623	4.56161	4.66122	4.49736	4.9043	5.13173	5.30549	6.1426	5.78381	4.9267	5.842	4.51932	4.73466	4.97267	5.42109	5.2612	5.75595	5.15138	5.04031	6.44714	4.85537	5.47003	4.67565	4.82672	5.84461	5.17166	4.88895	4.95075	6.39139	5.67105	4.95697	5.04056	4.24827
TM4SF1	7.77905	7.84192	7.69961	7.74272	7.16252	7.83701	7.9552	9.29786	8.47609	6.08919	7.38575	6.59105	8.04059	7.54436	8.39864	8.00733	8.05165	6.52767	7.68191	7.36389	6.75114	7.01227	7.66953	7.71634	10.3342	6.93927	8.35155	7.44013	6.84691	7.83408	8.31968	7.71408	7.35206	6.49824	7.32833	9.03443	6.99337	7.49413	6.3109	6.44734	8.25503	8.13335	7.65141	8.19968	9.20361	8.77871	7.67567	8.23894	6.51129
TLR8	6.94273	6.29947	5.13207	7.23373	4.07292	7.84514	7.35509	6.16844	8.8931	11.2679	7.72553	6.47515	9.3265	7.09091	5.26887	5.81447	7.24957	7.55283	8.638	4.39906	4.88442	7.81859	6.12971	9.16594	6.49002	7.42251	7.54822	5.98634	6.52515	5.8703	7.33641	7.64451	4.12585	8.89168	7.51163	8.11756	6.31308	7.58194	6.51853	8.42357	7.79647	6.88793	7.26888	8.73164	7.56699	8.57403	8.15095	6.85654	9.56336
TLR6	5.19418	5.76996	5.43289	6.24558	4.99908	5.02649	4.89613	5.59376	4.94396	5.27647	4.91679	5.82431	5.32264	5.72866	5.58286	4.95612	6.20299	6.10972	5.44418	6.22656	5.75125	6.76722	5.31372	6.17922	6.28517	4.84453	5.86453	6.42158	4.67757	6.67983	5.8025	5.34257	5.56921	5.66697	5.65128	5.6279	4.71694	5.51714	5.25332	5.6353	5.55293	4.77437	5.68295	4.81653	5.4998	5.17091	6.12277	5.62286	5.2207
TLR5	6.59368	6.72803	5.61624	6.28423	5.91979	6.33307	7.03819	6.37118	8.51462	6.52754	7.49821	6.10199	6.26063	6.81947	6.34796	6.72275	6.77834	6.00073	6.60697	5.72914	5.6937	6.56321	6.8593	7.44912	7.82747	6.64036	7.36126	6.51418	6.09255	6.22268	6.20752	6.41818	6.27801	7.04618	6.38256	6.82911	7.62893	5.94116	5.60825	6.79936	6.57943	6.87967	6.92337	6.56926	6.74853	6.92933	6.24217	6.83755	6.79586
TLN1	6.89578	8.64029	8.10239	6.78927	8.16232	6.43777	6.20719	5.45039	6.77523	7.00648	7.11433	8.12885	6.79201	7.65762	7.99926	7.18491	6.43235	7.04569	6.14308	6.89079	7.57933	8.5216	6.89813	6.34774	6.0324	7.22444	7.13446	7.5184	7.09137	7.87885	7.85612	7.78451	7.95821	8.17326	6.35974	7.14753	6.4714	7.91683	7.62296	7.6934	7.56021	7.39083	7.36343	6.84779	7.57658	7.71501	8.30455	8.09231	8.39672
TLK1	9.73447	10.3469	8.79363	9.48388	9.69157	9.19476	8.83864	9.73212	8.67372	10.1197	8.2638	8.47133	9.83784	9.30399	9.72965	9.11184	8.46596	10.4767	9.89329	9.08899	9.9718	9.41124	8.81479	9.81657	9.45072	9.46776	9.38863	9.49922	9.49996	9.37638	9.16492	9.03679	9.386	10.3362	10.3217	8.8032	8.21223	9.29757	9.59692	8.96923	9.42769	8.99174	8.81367	9.17846	9.56639	9.46636	8.90118	9.78045	9.57302
TJP2	8.12736	7.96469	6.92132	5.7463	7.60178	7.19268	6.25181	8.86222	7.36447	8.85059	6.22394	5.62819	8.63075	7.3	7.09848	6.30537	8.85716	7.2512	7.62355	6.83896	6.98806	8.2152	6.75995	8.94344	8.64289	8.08214	8.5697	6.59575	7.01379	7.99261	8.05796	8.56226	8.03898	7.41711	7.41603	8.03458	7.82977	7.95004	8.3126	7.73959	9.28192	7.92701	7.37162	6.13019	8.55182	9.05207	7.53263	7.3461	8.54001
TJP1	5.62704	7.33169	6.82864	7.50175	6.89716	7.65108	6.26994	7.80237	7.46655	6.93747	5.80452	5.63513	6.83387	7.33233	7.22282	5.99605	7.25319	5.22239	8.01248	6.9481	6.08544	6.46011	7.13547	6.70306	9.17974	6.45915	7.99882	6.95772	5.14915	7.20947	7.33372	6.60797	7.52638	6.61686	7.54951	8.50762	6.2787	6.3285	5.39184	6.94489	7.93426	7.12522	7.6144	6.63489	8.10643	8.43774	7.20332	7.99757	6.6211
TIMP3	7.97095	9.95321	8.58552	10.0997	8.69742	10.1437	8.33032	7.48198	7.52412	8.15753	8.2216	9.49056	7.15833	5.94606	6.66058	5.91851	9.2986	8.01755	8.92995	8.66895	6.59579	8.18007	8.87016	6.37693	7.59503	9.0015	8.80792	9.03253	6.23837	9.21795	8.51452	8.32588	7.61078	8.61107	8.52059	9.7264	9.52345	8.5342	8.57203	9.52774	9.31878	8.72763	9.09516	9.50238	10.3533	10.5382	7.78168	9.33756	7.60796
TIMP1	9.73372	10.8272	11.7007	11.6242	11.5232	11.9477	9.8224	9.74876	10.9897	11.9978	12.1254	11.2037	11.2311	10.7659	10.826	10.6218	11.7484	11.085	11.8434	11.1233	10.1027	12.5794	10.8882	9.46109	9.94518	11.6908	10.0592	11.2871	9.80826	12.3741	12.259	12.6762	11.7517	11.6829	10.8687	13.2045	11.2611	12.8895	10.2405	11.6304	13.0662	10.6102	11.9226	12.3197	12.9985	13.614	11.0055	12.28	12.6695
TIMD4	6.36874	9.09469	7.26548	3.68756	7.65436	4.85962	7.54509	5.06034	6.52377	4.94866	5.73543	4.67741	6.22836	7.7127	7.29187	7.65716	7.47727	5.77125	6.99931	6.79326	7.07485	6.1657	7.56294	6.62637	7.80535	6.51501	8.12336	7.43936	5.94017	5.55721	5.6549	6.52305	8.85935	5.96725	6.96456	5.84225	6.09438	5.36993	6.01485	8.85182	7.8331	8.2091	8.05111	4.56234	7.1479	6.4508	5.92478	6.31026	5.16573
TIGIT	7.16495	10.2094	6.22453	6.63398	9.29865	8.15855	8.20942	7.65611	10.0681	7.94512	8.22793	7.43374	7.66807	8.07518	8.88741	9.50152	7.77434	8.93652	9.27612	6.43642	7.77297	7.41012	8.60878	9.5105	8.10223	8.10517	7.39074	9.39234	7.82047	6.33148	7.26376	8.42178	9.15143	9.28999	8.48016	7.94107	7.61391	7.64206	7.0867	8.44076	9.88261	8.8695	8.14133	7.79816	7.04019	9.11632	7.04947	7.82786	8.38277
TIGD7	3.98733	5.05919	4.39593	5.25345	5.30356	6.60902	5.39776	5.28927	5.47262	6.6098	4.62178	4.07268	4.42566	4.90796	5.96212	5.78609	5.96956	6.52267	6.41358	5.02395	5.85879	4.67169	6.22466	5.6817	5.46424	5.27255	5.85627	5.8363	7.11685	4.61103	5.41807	4.99655	4.87062	5.47802	6.25359	4.768	5.60647	5.22208	6.4226	4.83657	5.79484	6.78426	5.49361	5.20168	5.65958	5.86648	4.85791	5.78134	5.24841
TICAM2	9.35452	7.59788	7.39756	7.99828	7.8863	9.261	6.30455	7.58168	7.2508	9.12082	7.16952	8.34728	9.45839	8.40508	8.02576	7.35529	7.54762	9.07735	8.57464	8.13141	9.01756	7.64733	7.13488	8.3951	7.34961	9.28525	8.93032	7.63383	9.38625	8.46325	8.65152	7.73872	8.07174	8.31629	8.79191	8.39098	7.73228	9.21413	6.831	8.04772	8.74661	7.16207	7.60722	8.6643	9.41052	8.12814	8.81673	7.96002	8.87962
TIAM1	7.19971	6.92928	5.58003	6.76516	6.98034	7.73103	7.67008	7.90169	9.35879	8.9013	6.09374	5.6999	7.69804	8.835	8.45798	8.10969	7.54718	8.1274	9.32575	6.07017	4.38243	6.80676	8.55538	8.43728	8.77751	7.83527	8.18498	9.18706	6.79104	6.68389	6.9985	7.42777	8.95989	8.72152	7.8984	7.85865	6.98597	6.59765	8.48102	8.36086	10.1198	7.77998	8.12892	6.46536	7.98608	8.74641	7.72202	8.05339	9.64628
THY1	7.2681	7.73864	8.21635	8.28423	7.71184	7.37742	7.32167	7.92111	8.43288	7.40652	8.02182	6.0298	5.92834	8.76024	8.19328	8.52826	7.3617	6.61567	7.58894	7.21273	7.02985	6.89802	7.32993	7.58054	7.08792	7.06367	6.97455	8.12885	6.89802	8.08729	8.67559	8.8104	9.23782	7.26164	6.76588	9.17079	9.45239	6.55049	6.59987	7.25552	9.05135	8.62558	7.64074	7.38373	8.77074	9.10103	8.78094	9.5008	7.64397
THUMPD3-AS1	6.49031	7.67014	7.13512	6.98724	7.90691	7.04137	5.78731	7.32732	5.40869	6.50637	6.45298	6.81761	8.22095	6.87773	6.64525	5.61487	7.38677	7.57187	7.12757	7.9527	8.34182	7.25509	6.98923	7.75364	7.25723	7.71448	7.26325	7.43814	7.57981	7.43644	7.39567	6.28382	7.78847	7.3012	8.04255	7.31292	5.54339	8.03591	7.54468	6.4806	7.62502	6.93993	7.13746	6.48159	7.26748	6.33939	7.2665	6.79461	7.06664
THSD7A	4.35098	4.5658	4.54588	5.53728	4.15907	4.6999	4.3126	4.02946	4.78805	4.11613	4.96504	4.41655	4.6925	5.03834	4.7978	4.72055	5.1756	4.7249	4.6039	3.98217	4.07457	4.46508	5.46462	4.50295	4.86579	4.8897	4.8155	4.63789	4.61742	4.17041	4.94489	4.35318	4.58286	4.58286	4.47565	4.63264	4.65964	4.6238	4.31886	4.61306	4.87094	4.58286	4.74435	5.28184	4.55491	4.71233	4.24937	5.2115	4.56218
THOC2	8.901	8.28458	8.46203	9.22887	9.86121	9.19379	8.93049	8.95065	9.14951	8.59608	8.83219	8.29116	7.84512	7.9102	9.00117	8.52859	7.83137	9.06122	8.06349	8.95335	8.64952	7.99685	8.50474	8.53773	8.34635	8.39324	7.8743	8.57915	8.61902	8.03846	8.55772	8.11217	8.73335	8.98107	9.32208	8.60843	9.198	7.66312	9.01708	8.18136	7.74536	8.16242	7.74543	8.44853	8.08717	9.14695	8.31996	7.92994	8.43572
THEMIS	4.68903	5.48856	3.90637	4.20582	4.49193	5.46657	6.56432	4.23006	7.93116	7.06763	4.47856	4.24875	6.49932	5.78693	4.90635	4.54957	5.21675	6.07456	7.85438	5.11555	2.55161	5.44623	6.26834	8.00827	6.7103	6.89183	7.06825	6.58537	3.34513	3.12569	4.78308	4.60376	5.65875	6.43575	7.18164	5.88569	4.52106	4.53618	4.83895	7.52187	7.05543	5.93526	6.22324	4.59756	6.05343	7.61926	5.9148	5.80912	7.62488
THEM5	3.08575	2.5277	2.71363	2.76684	2.74519	2.54029	2.88115	2.84593	2.7268	2.8543	2.78804	2.87824	2.83151	2.84698	2.63294	2.78753	2.65201	2.81093	2.75255	2.69475	3.00088	2.8559	2.61307	2.81785	2.86746	2.89409	2.61715	2.72315	2.91602	2.62958	2.64757	2.83114	2.61157	2.78006	3.04719	2.62012	2.95872	2.73747	2.68218	2.69481	2.60097	2.93993	2.39503	2.75805	2.57127	2.57356	2.65024	2.73672	2.5177
THEM4	7.06227	6.76001	8.48072	7.07957	6.91242	6.56313	6.79233	6.56414	7.05589	6.55459	7.11419	6.80885	6.37601	7.23265	6.07489	5.5586	6.10194	6.39408	7.11002	7.17183	7.5589	6.36989	6.29594	7.98308	6.5735	7.32558	7.71549	7.13364	7.40787	6.88214	10.0194	7.65353	7.56609	7.99685	7.12896	7.20673	6.26384	7.18193	7.94095	7.3472	6.4311	6.47208	7.93393	8.89822	6.32638	6.79813	6.94367	5.71858	6.92244
THEG5	2.88364	2.80296	2.97086	2.94314	3.06693	2.93328	2.85648	2.94825	3.01555	2.75829	2.88612	3.17841	3.05242	3.07371	3.14079	3.0756	2.79185	3.10713	2.99013	2.91159	3.08073	3.14959	3.17062	3.1201	3.09033	2.98478	2.98355	2.87792	2.92103	3.00236	2.88515	3.05664	3.0676	3.06031	2.98355	3.13606	3.33006	3.10208	2.82151	2.88298	2.97133	2.74816	2.74068	2.76144	2.97734	2.93972	2.85774	3.00986	2.84885
TGS1	9.53627	7.51215	9.42693	8.59661	8.76473	8.52612	9.94128	9.02775	9.15506	8.18233	8.83991	8.07213	8.93694	7.81844	8.80614	8.24745	8.40729	8.70385	8.02261	9.07524	8.51635	8.18183	8.34634	9.14517	8.26953	8.73222	8.52553	8.87593	8.82495	8.38264	8.91955	8.4917	8.4291	8.63359	8.71989	8.12126	9.02006	8.84876	9.19836	8.53377	8.19373	8.31875	7.92056	8.85606	8.52529	7.82524	8.96223	7.75614	7.93543
TGM2	6.46709	7.06839	7.31442	7.17928	6.58208	7.15474	6.2912	6.07065	7.93617	9.0269	7.47332	7.13399	8.40652	7.32757	7.02462	6.44386	6.95836	5.83028	7.83873	6.21784	6.15669	8.72697	7.33246	6.85106	6.72243	7.75524	7.08577	7.86462	8.7339	7.62291	7.39588	7.79181	6.86228	7.76892	7.58514	7.80011	6.26473	6.668	6.74926	7.33195	8.16118	6.48558	7.42922	7.63752	6.99496	8.6889	7.55846	7.29461	7.85558
TGFBR3	6.6029	8.2064	5.44773	6.39619	5.77537	7.07965	7.24481	7.39082	7.64356	5.97498	7.62808	5.78806	5.7972	7.22114	7.50373	7.40517	6.93999	6.82848	6.90869	5.33282	6.52185	5.72831	6.71747	6.92388	7.35548	8.55437	7.76806	6.41388	7.86526	5.95295	6.14674	5.88508	6.32615	7.06334	6.76588	7.04232	5.88106	8.29265	5.48095	5.79058	8.13183	7.33991	7.09357	6.80406	7.31071	8.46704	5.05943	8.55227	7.13263
TGFBI	8.05666	8.85951	7.78444	9.77427	7.36948	9.34542	8.65053	8.64878	9.67716	9.82397	8.85102	7.71153	8.2014	8.2508	8.78112	8.39222	8.32359	8.12019	9.17602	8.13271	5.85247	7.29482	8.22412	9.85362	8.85367	8.25541	9.38502	8.25424	8.17165	8.55919	9.7127	9.27511	8.24325	9.68435	8.88795	10.5925	8.80786	7.6424	7.61079	8.77087	9.69695	8.93126	9.32954	9.33407	8.4952	11.1471	10.5248	9.88844	9.96771
TGFB2	4.029	3.64338	4.00941	4.03294	3.98711	3.64369	3.89793	3.61935	4.12122	3.94239	4.18816	3.85414	3.94375	3.72457	3.88886	3.93672	3.58677	3.85566	3.99742	3.83953	3.92265	3.9106	4.01074	4.0752	3.84185	3.9142	4.12759	3.79479	3.85922	4.09547	3.76166	4.00053	4.01623	3.81487	3.91625	3.72165	4.24565	3.90009	3.63036	3.66412	3.74875	3.92124	3.72755	4.01645	3.41767	3.65674	3.39833	3.7838	3.91483
TGFB1I1	5.2339	6.34052	5.57644	7.73271	5.35147	6.38837	4.55364	4.33321	6.36313	6.95785	6.29302	4.84604	5.97561	6.11327	6.10475	6.35319	5.78384	4.50965	7.54038	6.38497	5.56723	4.78467	4.89916	4.94709	5.10535	3.87577	5.17197	4.94583	6.23106	6.0248	5.95946	5.92404	6.21052	5.46727	5.71397	6.51724	7.23034	4.70433	4.32208	4.89401	5.83434	6.92806	6.47229	5.51988	5.80853	7.11256	5.68678	8.10547	5.82662
TGFA	5.2642	5.32294	5.36943	4.93299	5.53456	5.01963	5.43062	5.32371	5.07261	5.08267	5.60996	5.71837	5.0356	5.70384	5.6517	5.66871	5.37469	5.513	5.37062	5.11377	5.5088	5.99146	5.74695	5.24731	5.85984	5.42062	5.2215	5.34981	5.44771	5.2653	5.5171	5.35333	5.34808	4.92922	4.862	5.45598	5.59724	5.5171	5.54344	5.35194	5.21458	5.16401	5.28919	5.25001	4.95584	4.94218	5.19988	5.46132	5.29066
TFPI	5.08785	7.26359	5.62414	6.15644	5.83335	7.20359	6.7243	7.18311	6.76524	6.85199	5.46282	6.74202	5.77389	6.57973	6.67752	6.17402	6.75031	6.03316	7.04948	5.40338	5.98607	5.68856	6.39122	7.44686	7.61044	5.92096	7.47571	5.81984	5.86976	6.4229	7.73885	6.75553	7.11345	6.97237	7.26198	7.68919	5.52801	6.30582	4.49655	5.32077	7.34749	6.05125	6.33306	7.23407	7.78188	7.76248	6.8027	6.99009	6.74041
TFG	9.07245	10.482	9.95159	9.45691	10.1019	9.76623	8.87311	9.22685	8.84547	9.84	9.47117	9.31246	9.68779	9.94917	9.65568	8.65334	9.89516	9.88598	10.0055	9.43184	10.3947	9.60043	9.21625	9.77734	10.2643	9.72186	10.2278	9.8084	10.2881	9.9109	10.1192	9.74691	10.0096	9.84503	10.0102	10.371	8.74779	10.1234	9.8737	10.1087	10.01	9.7547	9.93921	10.175	10.1037	10.4398	9.95102	9.92899	9.66008
TFEC	7.72525	7.21843	7.32664	8.71596	6.66773	8.58884	6.78873	8.23507	8.18504	9.65798	6.52084	9.06495	6.99828	7.43617	8.24889	7.63204	8.71846	6.81456	8.46617	5.28593	5.97401	9.02873	7.05258	8.44248	6.89159	7.68062	7.44278	6.25884	5.27676	9.38124	8.04526	7.94584	7.92992	7.517	7.0191	9.0862	7.15282	6.53851	6.67265	9.02293	8.81713	6.992	8.57906	6.85826	9.03424	8.43177	8.66323	8.03684	8.93577
TFAP2A	4.45882	4.54055	4.37352	4.76102	4.42348	4.28873	4.75407	6.99575	4.77697	4.10682	4.62341	6.22583	5.197	4.45038	6.21691	5.93721	4.95963	6.43234	4.36127	4.69121	4.36681	4.97247	4.95388	4.68514	6.63322	4.45274	4.69227	4.82925	5.3286	4.66885	4.74747	4.98651	4.18524	5.33005	4.41863	4.53322	5.32039	4.54148	4.45422	4.80221	4.65803	4.54877	4.38829	5.51715	4.7402	4.88384	4.94537	4.30887	4.30643
TFAM	9.83577	8.18791	9.69247	9.17276	9.14542	9.2714	9.57754	9.97278	8.41618	8.96193	8.99956	8.95204	8.67737	8.63926	9.46587	8.77309	8.8543	9.02887	8.03083	8.38074	9.38681	8.46892	8.29611	9.69941	8.65907	9.37358	8.50429	8.7882	8.82535	9.01016	9.27735	8.53595	8.63956	9.38389	9.44457	8.50454	8.63462	9.57303	9.92395	9.04614	7.96409	7.87192	9.22471	8.64195	9.11936	8.09443	8.52407	7.07174	8.05096
TEX38	3.83828	3.61771	3.89892	3.5616	4.00414	3.64456	3.91189	3.77671	3.68256	3.69843	3.7817	4.17344	3.49076	3.97793	4.07979	3.90526	4.17087	3.66234	3.34751	3.25506	3.84851	4.04808	4.15655	3.80274	3.79591	4.02942	3.63948	3.7905	3.87408	3.53901	3.74755	3.89013	3.7905	3.42382	3.52111	3.83388	4.40894	3.7886	3.81776	3.83305	3.49752	3.44012	3.86674	3.6474	3.59904	3.69107	3.67926	3.72385	3.80109
TEFM	7.85975	7.28189	7.26333	7.5924	8.09644	7.09904	7.86088	7.65343	9.02995	6.89893	8.43378	7.38474	8.0963	7.44237	7.95331	8.22607	6.82467	7.93463	7.73631	8.59922	7.06482	7.92967	7.67451	7.38853	7.12262	7.10719	7.3295	7.54122	7.4543	7.58453	7.43965	7.34328	7.9675	7.54046	7.00395	6.84261	8.4773	8.22726	7.18256	7.58655	7.71285	9.02693	7.42819	7.71731	7.00433	8.01908	7.40343	8.08087	7.99559
TECTB	6.22682	5.89811	6.04131	6.0782	6.02569	5.66606	6.02338	6.17528	5.77283	5.72744	6.39701	6.49674	5.69639	6.12701	6.26635	6.27838	6.18708	6.07936	5.55875	5.63614	6.08551	6.12517	6.21869	6.17834	5.95936	6.22022	5.89654	5.87604	5.98208	5.85338	6.31701	6.1903	5.93559	5.88138	5.87604	6.11738	5.91971	6.31377	5.91152	6.16423	5.93635	6.08286	5.73202	6.31107	5.87019	5.77596	5.83584	5.73418	5.69668
TEC	4.94266	5.46368	5.00836	6.39743	4.94391	6.17126	4.58476	4.84522	4.90608	5.15674	5.04993	5.71165	5.01892	5.11115	4.84604	5.43525	5.73874	5.24976	4.19421	5.52007	4.99963	6.23271	4.87871	4.93766	5.15353	4.75778	5.31215	5.27492	4.90831	5.37018	4.88178	5.23726	4.33498	5.48366	4.96295	5.27502	5.31474	5.68438	5.74443	4.89168	4.89131	5.25428	5.0159	6.19529	5.16353	5.37463	5.54406	4.69594	5.09016
TEAD1	6.29765	7.22919	6.54808	7.58043	6.56337	8.18343	6.34548	7.25978	7.95624	6.79067	5.68803	6.57317	4.67671	7.43119	7.09409	5.9857	7.21576	8.06866	7.27249	6.55996	5.15961	5.84409	7.00475	6.1671	8.14878	6.51384	7.20832	7.22373	5.08897	7.29559	7.14082	6.6262	8.29748	8.07193	6.2913	9.12843	7.91102	5.04322	8.46008	6.92489	8.35071	7.09876	8.00178	6.89849	8.32482	8.93301	7.87507	8.3128	7.2601
TDRG1	5.82104	5.89293	5.7653	5.7463	5.73526	5.16344	6.0722	5.95971	5.48815	5.86965	6.1035	5.81072	5.62511	6.29051	6.30296	6.35972	5.97943	6.45061	5.55513	5.47037	6.0058	6.52496	6.65583	5.99172	6.05375	6.21924	6.03424	6.13992	6.27402	5.54871	6.08275	6.12765	6	6.08715	5.29493	5.68239	6.59304	6.1617	5.9931	6.13908	6.10946	5.81851	6.18714	6.11475	5.81509	5.58507	5.67822	6.07914	5.78435
TDP2	10.0973	10.0892	10.275	10.5544	10.0703	10.2034	10.0339	10.1466	9.00835	10.3266	9.10541	9.95149	10.461	9.42113	9.8481	9.33718	10.692	9.76572	9.64394	10.0062	10.0351	10.0591	9.63272	10.4248	10.2849	10.3401	10.3891	10.1949	9.89015	10.8179	10.4092	9.95456	10.2672	9.82039	10.2847	10.0224	8.79852	9.8439	10.0253	10.0679	10.0719	9.7097	10.3237	10.0687	10.485	10.0066	10.3081	9.69368	9.7769
TDO2	5.84604	6.11635	6.20747	6.13823	4.35375	7.83192	4.59384	5.51106	6.35277	7.56968	4.72188	7.13399	4.15272	4.67383	5.08542	4.18148	6.88917	4.4413	5.7175	3.5321	5.39626	5.37709	5.77134	7.23711	6.00712	6.48744	6.28888	4.56508	4.90775	7.13264	6.78058	8.29102	5.70528	7.04788	5.7526	7.60139	6.09273	6.11875	5.72533	7.07123	7.71348	4.87419	6.76498	5.86151	6.52698	7.29513	8.36608	7.69565	7.61082
TCTN2	6.07325	6.69935	6.7748	7.10029	6.4438	7.04625	6.1584	7.31526	6.55352	6.87225	6.79862	7.43447	7.16182	6.74585	6.67839	6.83311	6.98097	6.36095	7.00965	6.9968	6.69636	7.0166	7.42805	6.90619	7.20146	6.70865	6.66052	6.94221	6.4741	6.6948	7.22551	6.9777	6.87979	6.64852	6.97243	6.40259	6.50273	6.61181	6.62939	6.58869	6.38421	6.44	6.69636	6.20762	6.33148	6.56568	6.54897	6.4394	6.32174
TCRDV2	8.78062	9.07057	5.34935	5.02766	5.3172	8.10526	6.57125	6.62325	6.41939	9.1037	9.37577	9.17274	6.50115	8.55191	7.55826	7.55979	9.01987	7.29645	7.50342	6.18328	5.08823	5.62969	6.08476	8.6933	7.98558	6.80887	7.84066	6.1196	6.24119	5.0887	6.94399	5.39062	6.34217	6.83428	7.12436	6.57266	8.9759	7.04473	5.67382	6.25813	8.59148	6.90851	9.97842	5.934	5.66564	8.7584	5.08483	9.58469	6.58624
TCR-alpha	3.83177	4.15974	3.69648	3.85786	3.95923	4.30503	3.70053	3.541	4.09339	5.62057	3.6697	3.52577	4.33792	5.39513	4.53451	3.71547	4.2254	3.89412	5.45639	3.46983	3.32095	4.16717	4.31028	5.94144	5.90261	3.99013	6.11485	5.82007	5.83962	3.95248	3.93411	4.03137	6.11389	4.57486	5.46829	5.12925	3.76025	3.74944	3.9084	4.36114	6.38419	3.61909	5.52166	3.76992	3.90009	4.31854	3.83147	4.41031	4.87098
TCP11L2	4.28439	3.9592	3.59318	3.76791	3.54973	3.80033	3.20044	3.54459	3.31887	3.77148	3.12998	4.6717	3.50813	3.2041	3.68063	3.48537	4.17229	4.02611	3.27361	3.6758	3.79135	3.29217	3.84478	3.63751	4.4115	3.82734	3.67906	3.45386	3.91392	4.0043	3.51207	4.06056	3.58322	3.26848	4.71593	3.47004	3.48719	3.44105	3.40675	3.58678	3.50056	3.5665	3.8984	4.10252	3.38034	4.29972	3.96692	3.69743	3.57223
TCN2	7.3852	7.71049	7.18487	6.4861	7.11541	6.48771	7.71496	6.53968	8.4816	9.47931	8.59797	7.41714	8.74427	7.40007	7.01055	7.59329	7.2536	6.85322	7.92892	6.333	7.05424	7.46873	6.87726	6.73168	6.48776	7.86777	7.45045	6.42988	6.80905	7.20211	7.7731	7.65125	7.07434	7.69966	7.15624	7.38379	8.39777	8.01574	7.19075	8.88064	7.66034	7.83413	7.70812	7.41769	7.48457	7.48008	7.28979	7.92019	7.968
TCF7L2	6.68354	7.63482	5.96754	8.2037	6.35274	7.4403	7.93548	6.52821	9.66753	8.84112	7.72769	6.61075	7.76553	7.21912	6.80386	7.04641	6.72622	6.38811	8.33791	7.09661	5.42186	6.14619	7.00188	7.48044	7.33787	6.78901	7.92697	6.83848	5.92264	6.99608	6.919	6.91166	6.9086	6.79429	7.39739	8.01825	8.18559	5.64304	6.49496	7.30958	7.78877	7.9235	8.3056	7.04977	8.09622	8.79315	7.23033	8.7179	8.36883
TCF7L1	4.22767	4.6149	4.71443	4.88463	4.63909	4.3586	4.16787	3.72452	5.5381	5.85642	5.05957	4.44936	5.23193	4.93356	4.18804	4.3417	3.92313	4.63909	5.36892	5.0182	4.30509	4.0288	4.7519	3.86134	4.45517	3.99671	4.94011	4.20443	3.89757	4.50048	4.81792	4.03818	4.62082	4.76012	4.70696	4.63772	5.19111	4.07209	3.94018	4.09445	4.90863	4.7624	4.85771	3.9246	4.66814	4.58706	3.77743	5.34653	5.57146
TCF3	9.9231	8.7454	9.6815	11.2551	8.39607	10.417	10.4751	9.56308	9.70405	9.75707	9.12593	9.46927	9.98429	9.09764	9.92482	9.85189	9.68879	9.76485	9.77109	9.22348	9.6444	10.1366	8.70607	8.75572	8.12243	8.86262	8.52271	8.11203	9.39161	10.1763	8.32276	9.68939	8.96266	10.3934	10.056	8.52991	9.33402	8.71707	10.5394	9.28553	8.75388	9.09323	10.0276	10.4538	9.37847	10.1158	9.67096	8.89403	9.7939
TCF25	10.3528	9.86404	9.99871	9.58429	9.85789	9.45809	10.0258	9.95681	10.9023	9.39288	10.597	10.1498	9.05914	9.30667	10.219	10.2981	9.20859	9.99929	10.6495	10.8639	9.17896	9.5609	9.70791	9.85219	9.39606	8.66849	9.08215	9.92961	9.07274	9.45237	10.104	9.66782	10.3608	10.1394	9.93186	9.46514	10.7503	9.10608	9.74954	9.92961	9.60622	9.61056	9.41255	9.93802	9.66299	10.204	9.66209	10.0327	10.5724
TCEAL3	6.28032	8.01664	6.36923	7.09681	8.47693	8.10465	7.04268	8.81478	8.16867	8.02768	8.56963	9.22511	8.80476	8.57351	7.43518	7.35606	8.10197	8.71643	8.311	7.95465	8.53791	6.30876	7.6568	8.14956	8.18304	8.48853	7.39517	7.1841	9.40807	7.56098	7.10482	8.53612	7.71093	7.08746	8.73421	8.26791	8.04432	8.34888	5.88051	7.33552	8.66197	8.49551	7.01197	9.55928	6.95706	8.46239	7.3714	7.52209	6.00959
TBX1	4.10612	3.98898	4.02445	4.00236	3.97429	4.45137	3.54042	3.93916	3.96799	4.48122	3.76614	4.18393	4.57167	4.12053	4.10293	4.3648	4.09878	4.21521	3.90752	3.82967	4.31571	4.27476	3.9908	3.9673	4.14649	3.94409	4.23299	3.8884	3.87499	3.78268	4.01802	4.03657	3.84851	3.62448	4.36165	4.15094	4.08448	3.79591	4.34302	4.07634	3.88828	3.96096	3.85652	3.9016	4.03747	3.8492	4.21335	4.34617	4.13046
TBCC	10.0695	9.12227	9.06276	10.0313	8.64621	9.02899	8.50023	8.00114	8.99649	9.29579	7.76701	9.40578	8.6102	9.09723	8.29257	8.20985	9.17569	8.71387	8.67356	9.64772	8.46066	9.24807	8.42883	8.78667	8.50194	8.52272	9.44327	9.24958	9.4779	9.48725	8.99169	9.04666	9.19322	8.97841	8.70825	9.49944	9.07319	8.51345	9.03195	8.97125	9.60166	9.05803	9.37519	8.95123	9.26296	8.53941	9.4697	8.91391	9.20494
TBC1D8	5.81646	6.39122	5.58701	7.19269	5.92198	6.74273	6.00854	7.37883	7.60395	7.71826	6.13718	5.54225	6.26779	7.31138	6.77487	6.48009	6.4962	5.73441	8.16326	5.50499	7.66376	6.57775	7.26833	8.607	7.30117	6.64069	7.09125	7.40528	6.26195	6.15905	7.3102	6.77362	7.74811	7.73902	6.3684	7.16067	6.83326	5.48977	5.96537	6.69573	7.25389	8.26387	7.64492	6.25438	8.06249	7.29544	7.08796	7.30263	7.43845
TBC1D20	7.26325	7.86635	7.95344	7.59502	7.1039	8.16203	7.20233	7.04126	7.90759	7.6289	7.52509	7.73646	7.58485	7.71948	7.47359	7.49227	6.87835	7.15119	7.96021	7.64851	7.35508	7.45468	7.19613	7.14798	6.74142	7.10427	7.4407	7.7572	7.13861	7.44548	6.78985	8.06988	7.4172	7.41969	7.68617	7.59883	7.71959	7.24587	6.88681	7.36985	7.31567	7.82479	7.11712	7.02806	7.79652	7.86507	7.61499	7.83943	7.24468
TAT	4.53618	4.2132	4.99094	4.42434	4.66581	4.24936	4.67188	4.56644	4.2876	4.28998	4.59858	4.80775	4.25611	4.80068	4.60245	5.21465	4.85615	4.673	4.22192	4.38396	4.51178	4.84994	4.82338	4.30712	4.46069	4.52991	4.62808	4.41448	4.61307	4.42467	4.38199	4.51801	4.53164	4.48846	4.26898	4.71448	4.65182	4.33091	4.30473	4.44346	4.33609	4.41161	4.26666	4.52183	4.53231	4.531	4.35877	4.57078	4.48809
TAS2R5	3.91515	3.37282	3.72535	3.8719	3.64176	3.55425	3.48242	3.80975	3.40466	3.83818	3.99237	3.94486	3.83237	3.69774	3.69026	4.2566	3.69768	3.44549	3.46332	4.42555	3.55459	3.65146	3.34901	3.66089	3.9478	3.48591	3.53874	3.52528	3.70294	3.66436	3.76257	3.49263	3.95089	3.70663	3.71175	3.70684	4.01929	3.66721	3.6572	3.70811	3.54459	3.82091	3.70907	3.93437	3.48961	3.55456	3.46927	3.84281	4.00376
TAS2R45	2.59172	2.66389	2.70092	2.63922	2.54032	2.53248	2.51908	2.52409	2.84864	2.62627	2.66006	2.56272	2.52447	2.58131	2.68336	2.33695	2.60628	2.43059	2.63921	2.80843	2.64213	2.45028	2.55114	2.68098	2.42111	2.33832	2.45761	2.42078	2.73049	2.51336	2.50819	2.44936	2.69824	2.63921	2.42942	2.5151	2.55808	2.46961	2.43933	2.28581	2.47613	2.6392	2.51707	2.65978	2.30973	2.31955	2.57926	2.61756	2.62711
TARBP2	8.97574	8.07747	8.94556	7.769	7.78998	8.24766	8.47503	9.27434	8.27205	7.58178	8.55895	8.43331	7.66579	8.28295	8.48828	8.68006	7.91858	7.91037	7.42354	6.71335	8.09539	7.87266	7.86252	8.25119	7.39465	8.00208	7.79284	7.6766	7.80646	7.88667	8.12749	8.07047	7.36405	8.10529	7.52997	8.2586	8.66177	7.89885	8.69577	8.66498	7.47094	8.20118	8.1143	8.40682	7.59633	7.68773	8.04632	8.03062	7.33735
TAPBPL	7.23449	7.27403	6.67514	6.83672	6.74744	8.12458	6.45638	7.83591	8.12334	8.06471	7.44679	6.92191	7.21401	7.02961	7.14822	6.85418	6.60394	7.80456	7.53245	6.92482	6.81155	7.53494	6.49594	7.41739	7.96087	6.78238	6.94781	6.92173	7.05638	6.08672	7.05008	6.86684	7.14993	6.98257	6.94764	7.19188	8.06517	7.08984	6.01306	7.69138	6.89802	7.34237	6.53322	6.67637	6.54525	8.19898	7.48941	8.15117	6.89504
TAPBP	9.50971	10.1968	9.74447	9.95435	10.126	9.49122	9.05803	8.23759	10.5545	10.623	10.1106	9.58931	10.0509	10.2811	9.76943	10.1144	8.27449	10.217	10.2218	10.4216	9.96847	9.6839	8.69147	8.67052	8.40635	8.92488	9.71849	9.20957	9.68514	9.8191	10.5498	10.3142	10.2076	10.1188	9.39331	9.49949	10.3535	9.84102	9.5168	10.0743	10.1396	10.1288	9.69437	9.20548	10.2717	9.41075	9.68907	10.1061	10.3237
TAOK1	9.42013	9.62457	9.26787	10.2019	10.0815	9.84365	9.46143	9.80502	9.39016	10.2141	8.77538	9.2446	9.89749	9.91218	9.44936	8.87082	10.216	9.69057	10.1189	9.75046	8.90728	9.56487	9.49583	9.60986	10.1398	9.14721	9.64553	10.0689	9.4069	9.47568	9.3579	9.43433	10.0149	9.64896	9.79214	9.68468	8.60784	9.52047	9.69	9.48351	9.6214	9.77846	9.61989	9.58596	9.53734	10.0792	9.69103	9.88909	9.52013
TANC2	5.38912	5.2401	4.58657	6.86751	5.22571	6.00684	4.76477	6.00491	5.04815	5.54446	6.00737	4.72641	5.24787	4.59722	5.35313	4.75006	5.12412	4.87351	4.89248	4.74017	4.11723	4.40417	4.63241	4.89786	5.44247	5.02257	5.29747	4.62355	6.178	4.70257	4.98075	5.62777	4.68104	4.77806	5.82909	6.44631	5.91724	4.9127	4.27669	5.47133	5.21231	5.55707	5.12324	4.90419	5.52441	6.52928	5.81682	6.26971	4.22564
TANC1	5.35441	6.46849	4.91915	6.18626	5.37018	6.33119	4.84608	7.39584	6.6121	6.86136	3.99121	4.36418	4.98692	6.08757	5.8133	5.29095	5.57111	3.48646	6.75145	5.53787	4.15182	5.01567	5.25275	5.27527	8.17199	4.81776	6.90606	5.54775	5.73496	5.49564	5.33991	6.29067	6.04569	5.00265	5.60487	6.43516	6.32836	4.70405	3.32694	5.37535	7.11761	6.01002	6.68872	6.70077	6.5767	7.9571	5.56269	6.41788	5.57502
TALDO1	11.9711	10.8346	11.5329	11.7942	11.3327	10.989	11.4868	11.5153	11.9532	11.9733	11.598	11.5379	11.3512	11.2405	12.3169	12.3245	11.4921	10.8711	11.1121	10.6609	11.6502	11.3378	10.3539	11.1017	11.2195	11.0784	11.2213	10.2005	12.2442	11.5634	11.5542	11.4585	10.979	11.3274	11.3687	11.8084	11.5281	11.2236	10.9876	11.8434	11.0763	11.7214	11.2422	10.828	11.8042	11.1065	12.3425	11.2397	11.2593
TAGLN2	10.9186	11.8988	12.0498	11.7763	11.6123	11.4826	11.0121	11.1406	10.8751	11.6379	11.9179	10.7508	11.349	11.5972	11.0999	11.1497	10.8809	11.2982	11.4022	10.6757	11.455	11.4918	10.9036	11.7449	10.7298	12.0404	11.5099	11.176	11.5344	11.7516	12.2618	12.2617	10.9036	11.0904	11.3747	11.6171	10.731	11.7248	11.6281	11.4009	11.2484	11.7981	11.1876	11.2171	11.9355	12.2473	11.5345	11.1598	11.6141
TAGLN	8.72027	10.5842	9.68914	9.31615	9.21158	9.02358	8.15937	8.27189	9.77702	8.21415	8.83161	8.30429	6.88099	9.32757	9.45473	9.20164	8.93205	7.49958	8.83967	7.44339	7.20969	6.04941	8.59675	7.78531	9.1199	8.14792	9.65734	8.73164	7.03258	7.89553	10.2093	8.85782	9.97316	7.7256	7.63217	10.1154	8.91934	7.40412	5.83155	7.43233	9.72885	9.91953	9.61631	9.30738	9.40171	11.0251	6.91439	10.7324	8.47377
TAF8	6.3455	6.45117	6.75526	6.76149	6.8145	6.22507	6.61861	7.15932	6.45402	6.00495	6.5731	6.26877	5.36182	6.48619	6.09241	6.63961	6.19225	6.67371	5.91232	5.98673	6.55617	6.65218	5.44773	6.26788	5.50116	5.74821	6.48619	6.56858	6.04623	7.18255	6.87092	6.30722	6.70893	6.7522	5.98198	6.17857	6.66261	7.03218	7.21561	6.50598	6.62587	7.12386	6.61328	6.59519	6.51684	6.62626	6.67813	6.39395	6.80643
TAF3	6.26647	5.54596	5.75767	6.9175	5.38776	6.58149	5.68002	5.11239	7.16136	6.59623	6.87672	5.28635	6.87101	5.02609	5.99339	6.70358	5.60778	5.94336	7.53808	7.85131	6.11452	5.54001	5.58403	5.78034	5.31981	5.42199	5.7903	6.03233	5.6844	5.45531	5.82985	5.8755	5.73273	6.41676	6.89018	5.3334	6.53793	5.89748	6.12233	5.89879	5.77924	6.16369	5.54204	6.27541	5.43035	5.83163	5.94026	5.42464	6.61301
TAF15	7.34194	7.28313	8.41831	8.19438	9.75648	7.63377	7.12115	6.28623	7.03827	7.07489	7.77029	7.30039	8.07156	6.94771	6.83826	7.01543	6.7862	6.87127	7.70737	7.90066	6.50901	6.89802	6.35331	6.29202	6.14236	7.29429	6.52016	7.04101	6.85945	6.2962	7.19259	7.56304	6.90499	7.17715	8.35706	6.42363	7.41218	7.36418	7.28201	7.25291	6.76445	7.42079	7.80772	6.69478	6.95743	6.58798	7.06412	6.46293	6.47425
TADA2A	5.75719	5.11326	5.45695	5.59672	5.74766	5.06386	5.81876	5.10515	5.66412	5.29583	6.24092	5.50182	5.39048	4.78291	5.62253	5.7646	5.06518	5.2591	5.37152	5.33022	6.30343	5.07102	4.97209	5.51663	5.0102	5.0629	4.91775	5.13938	5.23687	5.72447	5.15489	5.40554	5.20642	5.47953	5.70394	5.23764	5.78574	5.79394	5.65332	5.28641	5.16521	5.01081	6.23367	5.32455	5.39832	5.03695	5.00843	4.5839	5.29809
TACR1	3.49088	3.71375	3.35415	3.63204	3.58568	3.60105	4.10224	3.75776	3.59519	3.4597	3.85077	3.68655	3.43813	3.80622	3.8246	3.53809	3.30997	3.58441	3.7679	3.51381	3.52841	3.53043	3.55308	3.35786	3.29399	3.60105	3.66188	3.56022	3.92424	3.58894	3.48693	4.07221	3.44382	3.60105	3.62269	3.38427	3.62999	3.49689	3.6117	3.49933	3.42054	3.69855	3.62737	3.41011	3.25398	3.4255	3.39869	3.54098	3.74728
SYT5	3.61916	3.69435	3.5106	4.40902	3.63609	3.7999	3.88693	3.89361	3.3813	3.96543	3.7349	4.00362	4.0239	3.39023	3.24967	3.3981	3.58616	3.38187	4.53036	4.12422	3.55662	3.67624	3.6237	3.68109	3.48556	3.76693	3.47465	3.60786	3.77072	3.27373	4.00579	3.54908	3.81697	3.74888	4.0784	3.52013	3.79775	3.53141	3.74996	3.47724	3.06325	3.45828	3.58625	3.5156	3.41498	3.30633	3.71888	3.35207	3.69625
SYNJ2	5.84403	5.19829	5.74691	7.11336	5.32792	6.03795	5.03587	5.12687	5.08811	6.4065	3.30323	7.82686	6.10376	5.60074	5.93262	5.21845	5.24704	5.18124	6.08899	5.02844	4.37199	5.9142	5.4031	4.45559	6.00072	4.35452	5.9212	4.99137	3.93733	6.59512	5.05936	6.97715	5.22783	5.28296	6.11335	5.30199	4.5685	3.69076	4.93781	6.2608	6.47388	4.70829	6.5156	6.2889	6.56078	6.94315	5.52059	6.63619	5.90613
SYNJ1	5.76599	6.38266	5.68956	6.90694	5.9229	7.23328	5.55561	5.8641	6.77523	7.79072	5.46141	5.157	7.29737	6.36205	5.19123	5.31894	6.08644	6.41468	7.87713	6.93134	6.11348	5.76288	6.15448	6.52754	6.24333	6.35501	6.75117	6.65234	6.03567	6.40412	5.59586	5.88552	6.95514	7.25741	7.21939	6.69852	5.12059	6.58149	5.86553	6.47195	7.21337	6.25875	6.97322	6.43371	7.35804	7.28903	6.43378	6.66393	7.64236
SYNC	3.55031	4.31058	3.69774	5.0429	4.15917	5.38372	3.68558	3.85315	4.66473	4.21513	3.86944	3.31983	4.35589	3.71418	4.0036	3.76518	4.93153	3.47061	4.32938	5.24704	4.39136	4.33188	3.64605	3.99005	4.26054	3.48245	4.28417	4.15819	3.43253	4.43658	3.47901	3.51406	4.55334	3.87866	4.35582	7.30034	4.46073	3.69076	3.67334	3.66425	3.99721	3.69332	4.817	4.03068	4.10918	4.77141	3.70682	5.10975	4.36687
SYCE1L	5.25888	5.38614	5.37368	4.60501	5.73907	6.09009	7.41026	5.95352	6.26971	5.40976	5.95122	5.52949	5.53191	5.16393	5.4782	5.90022	6.56655	5.38664	5.38553	5.11645	5.27502	4.87835	5.27265	6.44703	5.39256	6.23755	5.41071	5.14756	6.17634	5.12112	4.91577	5.705	5.02941	5.56061	6.15544	5.23097	5.66851	5.18603	5.88677	4.72551	5.56475	7.39209	5.32017	5.51988	4.73789	5.96827	5.1516	5.77538	5.4574
SYCE1	2.79243	2.82756	2.61981	2.98371	2.97787	3.10258	2.80124	2.79064	3.09427	3.12169	3.08284	2.97185	2.98744	3.11132	3.27337	3.08749	2.90555	2.98299	3.07037	3.11061	2.85593	3.04151	3.16497	2.93642	3.13316	3.02181	3.13449	3.09061	2.82337	2.74379	2.89895	2.88025	3.04435	2.81038	3.07433	2.90108	3.18614	2.82388	2.99333	2.96112	2.99583	2.89017	3.17865	2.88953	2.71264	2.84249	2.88895	2.7232	3.25774
SVEP1	5.79573	7.97898	5.28394	6.34607	6.65113	5.3667	6.41612	5.58198	7.45253	4.94751	5.59126	5.46733	4.90652	6.14036	6.04717	5.76636	6.26175	5.35167	7.7932	5.49942	5.53482	5.14354	7.00202	6.65622	6.51418	6.05767	8.34576	6.5516	5.63095	5.29791	5.99826	5.43689	7.60835	5.75072	5.87332	7.27845	5.95656	4.95661	5.34236	5.54217	7.19515	7.38544	7.32029	6.18474	6.80051	6.1001	4.98979	7.19199	6.08503
SURF4	9.80166	10.0036	9.74983	9.7507	9.3952	9.41499	9.79195	9.75811	10.35	9.85852	9.68295	9.16968	9.41124	10.2186	10.4	10.2328	9.31968	9.60007	9.84284	9.14825	9.45411	9.29752	9.59562	9.90961	9.64203	9.67304	9.51558	9.58655	9.56317	10.2019	9.89091	9.81517	9.91321	10.4544	9.55137	10.1139	9.84848	9.67371	9.69252	10.0521	10.2435	9.76691	9.66719	9.36439	10.1379	10.3943	9.67301	10.0551	9.90566
SUPT4H1	8.87012	7.66524	8.82446	9.52036	8.24109	9.22078	8.63128	9.07517	7.49378	9.10822	7.33775	8.45538	9.48459	8.20589	7.8754	7.73654	8.63522	7.96258	8.58995	8.88418	9.09311	8.58386	7.86296	8.68566	8.34515	8.274	8.1075	7.76539	8.25509	9.22438	8.49851	7.93097	8.01229	8.59661	9.05164	8.2281	6.98831	8.37601	8.27388	8.24401	7.78722	7.51929	8.58525	7.7134	8.15876	7.18248	7.73733	6.98567	7.4701
SUPT16H	9.79404	9.55589	10.0992	9.73564	9.7578	9.89082	9.95312	9.55079	9.04238	9.53024	8.97714	9.81355	9.85133	9.73014	9.05185	8.33527	9.51748	9.40717	9.35868	9.38254	10.049	9.32279	8.9822	9.12231	8.8989	10.0638	9.52752	9.54606	9.48513	10.2485	10.0793	10.0011	9.17757	9.83975	10.0973	9.66406	8.58463	10.1472	10.6355	9.91235	9.8135	9.47233	10.1549	9.98945	9.71205	10.4756	9.93709	9.16399	9.12876
SUMO4	9.17518	9.94635	9.40285	9.70785	9.61002	9.85169	8.91395	9.3287	8.99427	9.95408	8.81946	9.31656	9.89191	9.32359	9.21913	8.41565	9.42367	9.32146	9.98389	9.39126	9.55911	9.44365	9.09455	9.84194	9.58682	9.52848	9.5981	9.6552	9.58897	9.64111	9.19194	9.38785	9.80545	9.84554	10.084	9.52745	8.03015	9.78422	9.24065	9.41369	9.93866	8.71415	9.66493	9.5909	9.65264	9.66347	9.64509	9.13676	9.94588
SUMO1P2	2.95579	3.08756	3.518	3.74522	2.84352	3.8955	3.27723	3.16166	2.90282	3.50692	3.43655	3.20217	3.75484	3.03601	2.4105	2.76994	3.14141	2.84559	3.49964	3.29025	3.28987	3.15506	3.18385	3.36266	2.92318	2.89846	3.05076	2.98888	2.95625	3.61853	3.23698	2.98337	3.26058	3.08603	3.85736	3.13767	3.13654	3.26189	3.17971	2.98148	3.05859	2.6673	3.07088	2.82615	3.24937	3.10501	3.20103	2.80994	2.88207
SUMF2	7.33168	7.80216	7.81593	8.06473	7.11622	7.97167	7.38024	7.71354	7.01079	8.28296	7.43529	7.42165	8.59264	6.88566	6.73882	7.66791	6.75028	6.8444	8.28891	8.29769	7.43505	6.98647	7.2528	7.50886	6.6914	6.21351	7.1224	7.51234	7.25488	7.12039	7.53293	7.35933	7.08179	7.47239	8.43454	6.97315	6.8614	7.13028	6.56653	7.20574	6.84699	7.29567	6.74246	7.54327	6.46069	7.38725	7.0904	6.89393	6.7759
SULT1C2	6.44349	6.72073	6.28618	4.31379	5.89614	6.8787	4.52976	5.41128	6.46864	9.24404	5.67842	6.03125	4.84071	5.46852	4.28616	4.05724	7.72931	5.9536	7.55812	5.40846	5.81931	7.64143	5.18977	6.36477	3.85602	6.52655	6.0706	4.18868	4.27637	6.96562	6.86136	7.05265	4.71743	4.56801	5.97374	8.33134	5.80792	4.88558	5.17861	8.80117	5.10715	4.68745	8.03031	4.08561	5.11466	6.10154	9.78434	5.71737	7.32296
SULT1B1	4.92146	5.22152	4.91661	4.87162	5.1528	4.90544	5.30529	5.37587	5.1793	4.87201	5.42481	5.50213	5.04706	5.25842	5.11752	5.51054	4.89472	5.24994	5.19968	4.61848	4.91679	5.07169	5.5819	5.14721	6.67357	5.28845	5.39215	5.30096	5.09047	4.53363	5.41307	4.9397	5.14688	5.05449	5.01631	4.82278	5.92371	4.82237	4.70323	4.98868	5.09959	5.472	4.80291	5.14756	4.68544	4.55222	4.92983	4.89467	4.87968
SULF2	7.11986	9.75235	7.04936	8.13673	6.64824	8.37456	7.08816	8.39415	8.62315	9.4807	8.42797	7.23137	7.76354	7.54638	7.35514	6.87597	7.17483	8.84727	8.79213	6.4354	7.53489	6.52853	6.87907	9.3293	8.1766	9.39281	9.86709	7.32067	8.47447	8.05289	9.69872	7.85789	6.84662	9.78232	9.76482	8.53355	7.92805	10.1102	5.80788	7.26137	8.32553	8.68968	7.72936	8.36975	8.12422	9.31236	7.08452	9.4304	8.81901
SULF1	5.83778	6.84641	7.09035	9.64049	6.21262	9.98823	6.24368	7.18221	6.50064	6.62155	8.54447	7.7923	5.60588	6.24827	7.0897	6.61773	8.64844	5.53556	8.33375	8.20624	5.0643	6.75449	8.36404	5.03728	5.93243	7.12552	5.97782	9.31603	5.29948	8.11366	8.99197	9.329	8.96833	6.31741	6.94298	10.8171	8.45696	5.93445	5.6177	6.75991	10.1925	6.36894	8.30029	8.82992	9.26509	10.8507	7.65315	9.38005	6.5453
SUGCT	4.59533	5.47585	4.64346	4.80896	4.69741	4.62566	5.28515	4.70625	4.48381	3.48958	4.50503	4.78097	3.73163	4.68266	4.59176	4.95975	7.8221	4.22389	5.03412	6.58913	4.23485	4.34458	4.95417	4.48311	5.47609	4.05015	4.82964	5.41734	4.28411	4.97269	4.7342	4.34205	5.14443	4.25865	4.28639	5.042	4.80449	4.51172	4.50076	6.40037	4.4851	4.59706	4.77897	4.25567	3.95181	4.86749	5.47994	5.09492	5.72993
SUDS3	7.37219	7.37211	8.592	8.52744	7.1897	9.47997	7.87194	7.36805	7.5167	8.12128	6.70414	6.72325	8.26374	6.74887	7.47849	7.51462	7.3839	7.57573	8.67846	9.04072	6.92242	6.89241	7.34368	7.93326	7.43338	7.54502	7.31598	7.85048	7.50684	7.86254	7.56716	7.78795	7.62419	7.42788	9.17511	7.35257	7.58489	7.22581	7.51649	7.59317	7.58799	7.90997	7.9718	7.16962	7.35968	7.43945	7.72183	7.61481	7.14379
SUCNR1	5.35367	5.01529	4.94961	4.37912	4.39625	5.26014	6.12124	5.04293	7.33382	7.35912	6.57543	6.5413	6.20164	5.04469	5.76433	5.19271	6.08629	6.34285	4.64489	4.47074	4.39238	5.39871	5.87372	7.25809	4.52967	6.85479	6.35266	4.36817	6.34788	7.58876	6.26267	5.87576	5.72359	6.62418	4.85298	7.33021	5.47749	6.66133	6.01848	6.28508	7.3415	5.55166	7.21353	7.14854	4.61739	6.958	7.72201	6.02428	7.09584
SUCLG2	9.62931	9.20416	8.23914	8.68256	9.13231	9.53049	8.28325	9.25796	7.88502	9.23414	8.41876	8.75836	9.95012	8.22957	8.56068	7.69373	8.94697	8.57139	9.23748	8.24764	9.71359	8.72635	7.91918	9.67414	8.94876	9.34644	8.98597	8.68088	8.96128	8.6414	8.99285	8.57085	8.9411	8.66016	10.0173	8.70836	7.37898	9.24045	9.45541	8.88012	8.72044	9.01808	8.86323	8.77111	8.86749	8.71073	8.6025	8.33183	8.19867
STXBP5	6.62044	6.46439	6.15139	4.53285	6.78532	5.15941	6.43164	6.55312	7.52537	4.47136	5.9786	5.25223	4.65078	6.27306	6.11654	6.00781	6.18719	6.13508	5.43087	5.42514	5.5251	5.94612	6.9349	6.91358	7.18718	6.24134	6.75945	7.16789	5.46895	6.38014	5.8257	6.33593	7.07585	6.07561	5.40136	6.6582	7.0031	5.6612	5.41881	6.28443	7.11363	6.4204	7.25578	6.02615	6.63352	6.26234	6.41639	7.28205	6.39945
STX7	9.16535	9.62597	8.60964	8.55152	8.78835	9.92139	9.61887	8.29344	8.84717	9.59739	8.12168	9.43269	9.60015	8.75233	8.57154	8.44267	9.16557	9.677	9.28682	9.18041	9.14142	9.81011	8.65106	9.64877	9.28645	8.74248	9.23549	9.6858	8.61351	9.33733	8.63939	9.71402	9.8242	8.8392	9.4775	9.18965	8.44783	8.78993	8.95892	9.17518	9.58456	8.23536	9.04361	9.0675	8.81538	8.40865	9.59245	9.1017	9.26764
STUB1	11.3469	11.1687	11.064	11.1821	11.0181	10.4702	11.58	11.1676	11.5556	10.6591	11.2592	11.2497	11.0773	11.0423	11.6393	12.1689	11.2028	11.1417	11.3501	10.842	11.227	11.0578	11.1092	11.4256	10.6663	10.6335	11.0961	11.0344	11.3534	11.1206	11.2566	10.7533	10.9307	11.6362	10.6289	10.942	11.7976	10.8011	11.0212	11.1307	11.3226	11.6082	10.9976	10.9104	10.3431	10.7375	11.0095	11.4265	11.1938
STRN3	7.27713	7.36605	7.33722	8.17597	6.70551	8.31314	7.13233	7.39409	6.34177	8.20338	5.93919	6.95134	8.14969	6.90138	7.16214	6.35108	7.77458	7.43136	7.63847	7.92511	7.12447	7.36127	6.59783	7.58851	7.65879	7.53624	6.91999	7.40408	7.6139	7.7436	7.00852	7.2977	7.11556	7.74607	8.39212	8.45397	5.54662	7.71116	7.47969	7.05467	8.21096	6.83427	7.63166	7.84969	7.94459	7.85231	7.74482	7.21344	6.99242
STOX2	4.24007	3.56985	3.82915	4.29331	4.06187	4.35534	4.05961	4.08954	4.25924	4.24339	4.56567	4.4559	4.16495	4.16815	3.81158	4.92936	3.99581	4.18423	4.12475	4.26704	3.94265	4.24051	3.86806	4.07409	4.20636	4.33854	3.86552	3.88795	4.10249	3.84568	4.03551	4.15759	4.04537	4.16372	3.88692	4.3449	4.4896	3.85987	4.13185	4.15653	3.5313	3.84486	3.85649	3.74158	4.14331	4.10177	4.0682	4.12514	4.0422
STOM	8.85527	9.00993	8.16429	9.20849	8.15746	9.08269	9.1068	8.60775	10.4117	11.5363	9.90602	8.28806	10.2575	9.65036	8.75036	8.65453	8.93776	8.67054	10.0428	8.25845	7.87946	9.26048	8.74798	9.11407	9.06523	9.76665	9.83226	8.09761	8.7039	8.95733	9.4004	9.61115	8.83646	9.99584	8.93456	10.4474	9.61457	9.5197	8.45552	9.54318	9.76171	9.20691	9.64049	9.34065	10.3209	10.4658	9.89874	10.0776	10.4126
STK3	8.10953	8.15637	8.21053	7.03622	6.12808	6.8888	6.93533	7.1269	7.80337	7.98721	8.42386	7.01472	8.65177	7.61188	6.43634	6.75824	6.72328	6.91418	7.3226	7.85998	6.0654	8.03892	6.00974	7.75143	6.92542	7.49505	7.08718	5.85409	7.20997	8.06574	6.9174	7.11447	6.39163	7.33728	7.19608	7.28158	7.94012	6.85533	6.04584	7.8265	7.18619	7.06302	6.8045	7.30882	7.62153	7.66616	7.57275	7.6384	7.70296
STK16	5.81741	5.99366	6.93417	6.96505	5.34322	6.89095	5.46797	6.05973	4.80896	6.59454	5.52282	5.88881	7.28235	6.20586	5.53852	5.23341	5.7866	5.56565	6.86231	6.57347	6.11595	5.53646	5.73465	5.91101	5.48808	5.99405	5.96006	5.51811	5.68595	6.41125	5.36287	5.76526	5.29714	5.49212	6.6863	5.69121	5.20509	5.73381	5.78437	5.31827	5.24556	6.31282	6.07583	5.4607	5.9447	5.00445	5.61088	5.62926	5.18251
STIM2	7.72448	8.94876	7.86607	8.615	9.07329	7.51329	8.03089	8.09738	5.74334	7.89895	6.75712	8.37827	7.64749	7.5255	8.2164	6.8011	8.91118	8.49161	7.16848	7.39072	8.90129	8.44316	6.13511	7.42906	8.23763	7.99081	8.0991	8.12097	7.50758	8.90997	7.69277	6.36401	8.10939	8.85295	7.88808	7.50933	5.78639	8.113	8.07418	7.53093	8.07205	6.21959	8.68439	7.12002	7.47571	8.32369	8.03571	8.2771	8.52095
STEAP4	3.92159	6.06131	4.34511	6.84229	4.8497	5.49052	5.68857	5.64383	5.6561	6.86387	4.77753	4.04491	5.14569	5.54485	5.93262	5.27336	6.32069	6.60209	6.93751	4.29009	4.07061	4.68659	6.10116	5.42664	7.54838	5.76192	5.46668	4.96673	6.08808	5.67909	5.5542	5.06048	7.31301	4.88697	4.84734	7.02549	4.68521	5.30462	6.09818	4.77992	6.67043	5.5937	4.97397	5.85455	8.94811	6.55899	4.15236	8.06143	7.08352
STEAP3	6.19584	5.63259	6.38446	7.2683	5.41456	7.53157	5.58782	6.22288	6.4752	9.64529	7.76722	5.54006	7.64156	6.1466	6.07036	6.28671	6.47388	6.85017	6.90004	5.26951	5.57561	7.52785	5.69502	5.99621	6.20185	6.61675	5.64107	6.08817	5.44311	6.99263	6.84975	7.80425	5.64509	6.63044	6.11178	8.7085	7.17974	6.38111	5.62563	6.64776	5.49918	6.21356	5.84956	5.87236	7.41122	7.24564	8.62016	6.25315	7.41964
STEAP1	5.17891	7.02561	5.57377	6.46574	3.77799	5.60592	4.27494	7.35351	3.81565	4.3272	6.21768	4.80498	6.84103	4.69862	9.32897	8.28812	5.40947	3.5981	3.73821	3.90003	4.98825	5.49178	4.72068	4.59301	7.79087	6.37376	6.4802	3.39047	7.07948	5.79153	5.73006	7.90125	5.2149	5.19494	5.14121	7.49495	4.29732	4.95661	4.99444	4.49753	4.58927	4.53192	4.88996	5.71155	6.99674	7.39765	7.38203	7.57709	5.28477
STAT4	6.67062	6.23629	4.92539	5.38304	5.76593	7.09468	6.88417	6.06223	8.01117	7.70403	6.72249	6.81367	6.03673	7.30555	6.30969	6.7122	6.50052	6.62181	8.02701	5.34891	4.81215	6.30584	7.29784	8.32678	7.96519	7.18545	7.76885	8.10198	5.72051	5.90322	6.0998	6.38849	7.00042	7.85065	6.46716	6.8845	6.32322	5.43828	5.431	7.56055	8.40542	6.98934	7.17397	8.21207	6.42593	7.53507	6.275	7.04606	8.50558
STAT1	10.9846	11.2721	9.85699	10.5719	9.82865	12.4061	11.2345	10.506	12.2873	12.7731	11.7196	10.7728	11.8118	11.2396	10.6924	10.4434	11.1101	12.0292	12.7455	9.76723	9.75725	11.7566	11.1314	12.1896	10.6997	11.8129	11.4733	10.9952	11.2544	9.89889	11.5678	11.7171	10.3548	11.9939	11.455	11.8201	11.163	11.1124	11.2629	12.4028	12.4571	11.3856	12.1089	11.118	11.7169	12.1177	11.1118	11.552	12.3279
STARD9	4.59383	4.9353	4.4441	4.66066	4.52706	5.15206	4.5882	4.10974	5.90915	5.24055	4.52304	4.23325	4.64072	4.40897	4.46917	4.60283	4.44444	4.12835	6.19982	4.48728	4.11709	4.09058	4.19025	3.78236	4.64208	4.19631	4.54834	4.03978	4.81605	3.87315	3.85987	5.32738	4.12288	4.52603	4.96486	4.7079	4.44023	4.7174	5.02727	4.93596	5.31306	4.37871	4.47752	4.63896	4.32848	4.79143	4.13931	6.06345	4.96335
STAP1	9.0138	9.64338	9.31141	9.28449	7.80175	10.3512	9.56377	9.16596	5.73651	8.75957	4.89828	9.80379	8.55976	6.69274	8.30101	6.97462	9.55554	9.40249	9.54251	9.65375	8.75975	9.8028	8.15504	8.96793	9.18749	5.73088	8.67465	10.5805	5.29297	10.3506	7.94603	9.17825	9.42336	8.07367	8.0096	8.56103	6.76945	7.39579	9.39077	9.04385	8.44607	6.64177	8.8138	8.44732	6.95289	8.67191	9.6344	8.00928	7.08568
STAG3L1	6.87481	7.24273	6.41909	6.25402	7.07945	5.80734	5.99023	6.57825	5.77395	5.60703	6.83885	6.69241	6.56169	6.15706	6.30813	6.72009	6.42902	6.58619	6.92995	7.01635	6.84932	6.62409	6.29987	6.32198	6.30527	6.24393	6.21689	6.8328	7.37972	6.48231	6.5986	6.65766	6.22616	7.46356	7.03398	6.1613	6.68743	7.04559	6.974	6.64539	6.38984	6.64046	5.99064	6.40162	5.68327	6.41543	6.5848	6.21877	6.84975
STAC	6.20292	6.20272	6.99029	6.69343	6.25487	5.42303	6.39099	6.41548	6.24898	5.78924	6.47649	6.43629	5.55329	6.09363	6.54725	6.52224	6.63346	6.29603	5.95603	6.16163	5.72065	6.54194	6.61406	6.33476	6.50853	6.41209	6.37903	6.52867	6.54929	6.10606	6.28632	6.48908	6.30914	6.06565	5.49348	6.52207	6.74612	6.20361	6.14715	6.07671	6.2504	6.4137	6.08107	6.44832	6.1068	6.81789	6.04466	6.44616	6.41851
ST8SIA1	3.47448	4.69296	6.15977	3.18555	5.45093	4.67076	4.7978	4.09123	6.47719	5.28568	3.78869	3.911	3.13945	6.25872	5.09577	4.75214	4.39766	4.64871	7.25431	4.0023	3.49511	3.90206	6.07874	6.83678	6.73092	4.2328	5.73704	6.45062	3.36077	4.20729	4.09375	4.2088	6.71829	5.8582	6.31775	4.87909	4.87472	2.70374	3.39667	5.90044	7.38414	4.94667	4.92708	3.14846	4.3749	5.57588	5.46747	5.17323	6.87858
ST20	6.90372	6.60963	6.87199	6.87514	5.96283	7.36442	6.31113	6.52206	6.35573	6.93654	7.04487	7.14922	7.44326	6.0622	6.4372	6.58015	6.83273	6.56307	6.47774	6.29988	6.86382	6.64889	5.65973	6.71837	5.42675	6.58715	6.49214	6.55033	6.65976	6.3821	7.15607	7.03051	6.23487	6.61013	7.07424	6.24254	6.49882	6.58318	6.20707	6.0861	6.17465	6.60963	6.50879	6.79284	6.76448	6.52924	6.28128	6.28889	6.20988
ST18	3.99049	4.01009	4.02429	4.12619	4.12937	4.20195	4.10717	4.39416	4.18444	4.44862	4.11497	4.35285	4.65832	4.32424	3.80457	3.87628	4.17966	4.30598	4.0989	4.44654	4.10062	4.46545	4.1872	4.01086	4.19182	4.30761	4.03056	4.03533	4.17187	3.99753	4.20672	4.3678	3.89519	3.87027	4.11582	4.0057	4.4429	3.96646	4.20822	3.97748	3.86887	4.04153	4.15723	4.09549	4.27401	3.76561	3.92367	3.66281	4.23196
SSTR5	4.56822	3.89077	3.93417	3.94964	3.93196	4.2393	4.4962	4.27387	3.9007	4.09345	4.39195	4.07397	3.78859	4.06774	4.13042	3.93524	3.72471	4.08763	3.96847	4.12605	4.01984	4.30086	3.86449	4.11123	3.93961	3.82745	3.86304	3.92233	4.31022	3.95399	4.08305	4.1384	3.73619	4.08185	4.12866	3.64136	4.42385	3.70755	4.35128	4.22727	3.78791	4.53184	4.05771	4.48383	4.01549	4.17205	4.09689	3.61284	3.90004
SSSCA1-AS1	4.29099	4.95668	3.99044	4.61524	4.5996	4.63581	4.57273	5.02714	3.77212	4.60595	4.4047	4.46755	4.81051	4.63733	4.25488	4.3737	4.4053	4.61524	4.64675	5.56381	4.60542	4.67169	4.98482	4.99022	4.77293	4.63137	4.27592	4.94021	4.85481	3.9648	4.42107	4.31746	4.6379	4.79874	4.5268	4.52486	4.04481	4.82777	4.75329	4.59717	4.24367	4.44361	4.53364	4.54312	4.07081	4.23128	4.46966	4.30448	4.6979
SSC5D	4.8144	4.54585	4.71654	5.06304	4.97659	4.4906	4.73759	4.58052	4.90608	5.08178	5.33548	5.73707	4.96036	4.93021	4.77902	4.73102	4.30531	4.58871	5.31968	5.05432	4.36491	4.91288	4.5492	4.60854	4.69139	4.62423	4.4906	4.48563	4.59216	4.41882	4.77171	4.86761	4.47007	4.31156	5.08599	4.45715	5.10162	4.50199	4.89173	4.54638	4.21756	4.83032	4.58383	4.92082	4.37646	4.55943	4.74632	5.23893	4.54939
SSBP3-AS1	5.19002	4.86538	5.25575	4.63003	5.21535	5.97491	5.46601	4.99371	6.76003	5.0865	5.89109	5.81998	4.98449	5.29733	5.45767	5.29254	4.55857	4.66906	6.64757	5.61731	4.89017	4.70244	5.31933	4.39885	4.74989	4.55929	4.55523	5.43787	4.78946	5.06801	5.35766	6.14316	5.8488	5.54196	4.88154	5.07335	6.03536	4.35046	5.94321	5.45199	5.53218	5.64179	5.0356	5.45336	5.07033	5.4818	5.27531	5.67584	5.93128
SSBP3	6.13341	5.5785	5.28839	4.73745	5.25906	6.70765	5.29087	4.88684	5.93505	5.99242	6.16546	6.93412	4.82156	6.39858	5.2027	5.58567	5.91676	5.28737	5.47494	4.15528	5.03906	6.32799	6.08735	5.10435	5.53141	5.50127	5.49205	6.90985	5.4758	5.59898	5.08813	7.21117	6.82834	5.78159	4.46007	7.16741	5.56587	5.64033	7.22633	5.78897	6.99289	5.70294	5.3502	6.27411	5.51549	7.88855	7.27938	6.11896	6.66565
SSBP2	8.19577	5.71157	5.15172	7.51248	5.73105	9.10211	8.76084	8.06651	5.00174	4.92432	4.58051	8.42767	5.09572	7.11508	5.69209	5.5249	8.2523	5.80831	7.48717	8.58883	5.80511	7.42177	7.86688	6.28072	7.94796	6.12225	6.39079	8.67134	5.45896	6.17346	5.44709	6.7211	8.41876	6.13351	5.1825	8.61568	6.39149	4.86354	8.79361	7.31456	7.83202	5.24022	7.73138	7.79727	6.49079	7.56106	8.0486	6.2295	6.49062
SS18	9.28423	9.81336	8.41516	8.43698	8.1142	8.71711	8.44455	9.07499	7.70064	7.87686	7.17817	8.76141	8.80773	8.50616	7.24446	7.09791	8.84243	8.48398	8.29054	8.9579	8.93802	7.8882	7.42549	8.22831	7.82557	7.73348	8.05219	8.435	7.99777	9.16497	8.01983	8.27631	8.30876	8.50483	8.08475	8.07451	7.24811	8.05221	7.92184	8.12216	8.24213	7.83368	8.1705	8.87517	8.66342	8.77574	8.5282	7.6646	7.62643
SRSF10	9.4374	9.85329	9.57097	8.80093	9.42238	9.44008	8.80127	9.70994	7.71221	8.79289	8.28514	9.68826	9.02956	9.36742	8.73316	8.05625	9.73686	9.25803	8.38317	9.02197	10.3781	9.18908	8.55889	9.75134	9.28745	9.45593	9.63015	9.0412	9.18905	10.0334	9.28878	8.7108	9.43571	9.10774	9.13439	9.27941	7.75559	10.0664	9.69403	9.23561	8.93519	8.18195	9.84662	9.08236	9.54964	8.72346	9.25844	7.9927	8.72101
SRPX	3.57237	6.60797	3.84501	7.64269	4.03334	5.78659	5.80435	3.84119	5.65063	4.20893	4.57039	3.38564	4.19498	4.00753	3.65158	4.21652	5.13487	4.19234	5.26919	3.47752	3.85857	3.57434	4.48824	5.07904	5.06402	4.91635	6.40133	3.97514	4.3287	5.61034	4.95054	5.28098	5.28383	5.18761	4.02155	7.78175	5.2684	4.34825	3.94779	4.76038	5.36835	6.09807	5.45014	6.02127	7.65506	8.37384	4.41653	7.79828	4.82137
SRP19	8.31312	7.52281	7.51302	7.21124	7.08338	8.05708	7.85418	7.53562	7.59676	7.45853	7.63395	7.41486	7.31852	7.49652	7.95143	8.05589	7.29638	7.14561	7.59646	7.7466	7.57291	7.17245	7.14441	7.64919	7.2427	7.65549	7.20855	7.3389	7.79795	7.36982	7.37672	7.63312	7.48954	7.53499	7.45154	7.22179	7.93346	7.49376	7.45287	7.52426	7.44714	7.62626	7.44151	8.56471	7.45265	7.38147	7.36175	7.28858	7.30672
SRGN	11.8752	12.0539	11.5545	11.8588	11.5966	11.5104	11.7028	12.1877	12.3917	12.9805	11.8076	11.5493	12.3877	12.1133	12.1181	12.0329	12.4915	12.1162	12.4378	10.6857	11.785	12.1931	11.7639	12.6291	12.0504	11.8353	12.0377	11.849	11.7434	12.4892	12.2654	11.9429	12.5327	12.6341	12.4927	12.4122	12.1848	11.9322	11.3335	11.9662	12.3272	12.0432	12.4347	12.4195	12.7368	12.6191	12.4789	12.0927	12.6312
SRFBP1	6.35274	6.60231	6.69179	6.01039	6.31588	7.00998	5.76835	6.56436	5.68731	6.55991	5.29071	6.01654	6.52087	5.81027	6.07491	5.53989	6.85033	6.23519	6.3295	5.80219	7.24951	6.71795	5.7663	7.72649	6.82022	6.78374	7.23146	7.01913	6.2496	6.76513	6.88177	6.12195	6.53729	6.79339	6.61087	6.7952	5.09441	7.08204	6.72886	6.56782	6.55417	5.53854	7.114	6.73988	7.0099	6.51678	6.54368	5.60745	5.90577
SREK1IP1	9.50105	7.59596	8.56044	8.78175	8.54889	9.16086	9.16687	9.13953	8.9286	8.92389	9.07697	8.05874	9.30948	8.0822	8.5372	8.8117	7.8617	8.61024	9.16703	8.62649	8.68981	7.8511	7.98648	8.82981	7.8548	8.77043	8.14526	7.92387	8.27623	8.00531	8.65571	8.22856	7.91569	8.60383	8.85082	7.74165	8.54016	8.46391	8.44548	7.72731	7.67503	8.34047	8.06912	9.06834	8.3125	8.57824	7.73337	7.53808	8.04401
SRD5A3	7.52263	7.2936	8.16324	7.17363	7.13262	6.29613	6.12355	7.98505	6.38395	7.7595	7.0514	6.56757	7.17037	6.79612	7.59214	7.32738	6.19886	5.93038	7.14205	6.06399	6.97439	6.94384	5.91664	7.79199	8.47986	7.25741	6.70808	5.61843	8.01087	7.07751	7.12037	7.46221	5.85685	6.71211	6.0376	7.40242	7.0414	7.56977	7.10842	7.91793	6.17532	6.45741	6.60461	8.04867	7.81234	7.35285	6.21756	7.08233	6.11989
SRCIN1	5.45586	5.45901	5.64467	5.21002	5.6409	5.10767	5.5855	5.50373	5.52363	5.36523	5.77695	5.8673	5.27281	5.83338	5.82634	6.07088	5.76112	5.95731	5.14905	5.45113	5.60089	5.75176	6.15233	5.37992	5.63408	5.67786	5.73686	5.80393	5.79398	5.33849	5.81672	5.59224	5.47969	5.61333	5.15791	5.60259	5.91394	5.66779	5.62777	5.58634	5.45436	5.57066	5.3477	5.53529	5.50773	5.37834	5.39801	5.56973	5.70785
SRCAP	5.49571	5.20973	5.32584	5.40978	5.45041	5.33957	5.27636	5.30085	5.73915	5.32619	5.72216	5.8146	5.42942	5.52097	5.58898	5.86802	5.34485	5.5586	5.38418	5.36039	5.29408	5.52992	5.83211	5.45619	5.54951	5.64603	5.41014	5.4647	5.77193	5.19109	5.9211	5.96974	5.52919	5.43404	5.37521	5.3809	5.64014	5.47212	5.27911	5.81331	5.45314	5.48946	5.32781	5.41173	5.35522	5.32273	5.21162	5.4728	5.27924
SPTLC1	9.40963	9.40475	9.16808	9.61901	8.8473	9.83701	9.16657	9.91439	9.05791	9.66473	8.90724	8.99962	9.89723	9.12439	9.21857	8.98955	9.52248	8.98106	9.55623	9.46239	8.87045	9.2008	8.77886	9.7971	10.1918	9.60801	9.32957	9.18897	8.59009	9.86304	9.16318	9.43766	9.40744	9.09294	9.8003	9.70145	8.52074	8.73228	9.55418	9.20595	9.60716	9.45625	9.6879	9.70299	9.74123	9.67254	9.44646	9.12527	9.1549
SPSB1	5.93156	4.58534	4.73125	4.99808	6.05175	4.98994	4.61757	4.90612	5.95678	6.27494	5.11588	5.56711	5.2197	6.52111	5.6004	5.36137	5.2891	5.05159	5.16613	5.67994	5.53619	6.86841	5.61786	5.26563	5.98797	5.35206	4.9181	5.83186	5.46678	5.01159	5.39065	6.73884	6.4578	5.37955	4.47599	6.71599	6.0696	4.46636	4.57215	6.15217	6.15749	5.11815	6.10494	6.02714	6.17097	7.33577	7.07438	5.79675	6.82876
SPRY2	4.22209	6.14451	4.60429	5.63753	4.75092	5.64975	4.88454	4.92228	5.04578	7.05934	4.56567	4.68787	5.08183	5.3215	5.01369	4.83499	5.5227	5.42552	6.25166	4.43669	4.02661	4.62611	5.23832	5.44798	5.46197	5.14359	5.95607	5.10912	4.79521	5.21211	4.93116	4.23925	5.35852	5.01445	5.68612	6.19575	4.45524	4.27499	5.34401	5.104	6.2621	4.79811	6.09173	4.32809	6.36352	5.6018	4.78105	5.96159	5.64242
SPRR4	6.34665	6.54169	6.18165	6.38563	6.28748	6.23015	6.20002	6.7753	6.51903	6.43593	6.53176	6.63137	6.52408	6.77857	6.90812	6.84458	6.69126	6.74263	6.01872	6.36629	6.31133	7.03613	7.35729	6.57788	7.22908	6.91728	6.59761	6.7602	6.66555	6.29442	6.6543	6.63248	6.6202	6.24718	6.2425	6.62581	6.80255	6.57411	6.39932	6.66893	6.52532	6.39251	6.39508	6.34703	6.23484	5.88586	6.23506	6.5906	6.43251
SPRED1	6.70073	7.48029	7.78856	8.75671	6.00161	7.79554	6.25588	7.31815	6.832	8.44879	6.54512	6.67224	6.83762	6.65836	6.32392	4.95633	7.25372	5.9644	7.52901	6.09461	6.30567	6.27801	6.14218	7.54833	6.53453	6.88309	7.03429	7.79045	6.57134	8.84656	6.97264	7.42702	6.97979	7.37473	7.25916	8.07587	6.4887	7.15779	8.09145	7.40945	7.85522	6.6069	8.11011	6.6418	8.52229	7.97086	8.31971	7.25075	7.51212
SPP1	5.39389	5.84748	6.28655	8.43097	4.71075	10.7189	6.92034	9.917	7.81594	12.2415	5.60764	8.23843	9.66107	7.31133	6.88583	5.88083	8.87448	7.56599	7.2691	3.219	5.04413	10.3043	7.62297	4.31346	6.65308	8.14358	5.43915	7.54963	8.98162	10.2244	9.15172	8.81605	6.61493	6.68182	4.67567	10.9126	8.04778	9.2683	6.36518	5.74389	5.25018	7.07698	8.21803	8.96979	7.81707	11.2279	12.3486	8.71537	6.01454
SPIN2A	5.43834	5.26156	5.48036	5.22409	5.83612	5.41104	5.71351	5.07428	5.70384	5.27644	5.19052	5.49319	5.15371	5.22314	5.63861	5.7331	6.45552	5.29933	5.42209	5.56233	5.1835	5.13657	5.16467	5.56008	5.19103	4.91187	5.10567	5.14793	5.54802	5.21044	5.13591	5.27795	5.41208	5.24438	5.71412	4.95665	5.18637	5.32357	5.23186	4.98593	5.09639	5.68895	5.05771	5.00125	4.94772	5.33985	5.39715	5.32062	5.23175
SPIDR	5.7183	5.40698	6.29699	6.46159	6.1731	5.99963	6.38853	5.23622	5.53041	5.93517	5.10075	5.25411	6.3008	5.40529	6.04717	5.38518	5.47204	5.5924	6.26032	6.715	5.77472	5.3692	4.94085	5.29476	5.39277	5.56491	5.69736	5.73537	5.6825	6.10506	5.06605	5.7296	5.72664	5.9765	6.65248	5.86606	5.04571	6.04857	6.18704	5.5164	5.96548	5.97848	5.73604	5.52752	6.14917	5.37063	7.81634	6.09059	5.68909
SPICE1	6.57731	6.04879	5.49443	6.13853	6.13356	5.90705	6.30601	5.98358	5.05716	6.30864	4.96849	5.75264	6.96199	5.28582	5.84962	5.87501	6.23121	6.24612	6.32386	5.78569	7.02525	5.48468	5.03579	6.52709	5.56862	5.1045	5.6976	5.28114	6.6581	5.92773	5.53289	5.61673	4.69982	5.15926	7.67928	5.32216	5.69075	5.83744	5.71	5.40146	5.18669	7.36443	5.9777	6.20303	6.26755	6.5703	6.28059	5.57535	5.10425
SPIB	10.5693	11.3156	10.3365	8.86906	10.8113	9.45273	9.45921	9.89887	8.53446	9.53251	11.2567	10.1694	11.0298	9.90936	10.0557	10.0301	10.6223	11.2551	8.57779	9.97395	11.2763	10.2468	9.60944	10.9883	9.0404	9.96667	10.8837	9.35109	10.567	10.2132	10.8065	10.3944	9.53466	10.4566	10.3239	9.11736	9.88177	10.781	10.0717	9.23824	9.45916	10.683	9.89232	10.3785	10.2472	8.97313	10.3927	10.7127	9.67325
SPDYE2	3.71413	5.89126	5.82711	6.79206	6.05363	5.90721	4.64496	4.68198	6.5926	6.48386	6.80516	6.12035	6.31142	5.83377	5.71155	5.34296	5.36634	5.61881	8.82937	7.5718	6.53146	5.87285	5.93543	4.74587	5.01478	4.6954	5.78617	6.69335	5.25003	6.64226	6.17508	6.4312	6.45257	6.9637	6.6365	5.31944	6.20484	5.61336	5.91488	6.21132	5.96269	5.69307	5.52966	5.54772	4.90346	5.40995	5.42428	6.30968	6.9572
SPDYE1	4.53519	5.54596	4.5138	5.10617	5.1074	4.8921	5.10759	4.36149	5.98011	4.74171	4.88978	5.58713	6.38069	4.45775	5.02499	5.42604	5.45204	4.92693	5.77783	6.40118	5.14773	5.24312	6.27097	5.314	5.02105	4.35663	5.08604	5.9806	4.62193	5.40264	4.84961	4.80478	5.05138	5.48125	5.52122	4.98238	5.35287	5.00087	4.83161	5.20913	5.21332	5.03934	5.50361	5.16201	4.85675	5.37152	4.96235	5.34971	5.44844
SPATS2L	7.54815	9.84135	9.05596	8.02665	8.38808	8.18175	7.8332	8.94387	8.68919	9.54364	8.61457	8.03992	9.89709	8.38017	8.85236	8.31224	9.59341	8.45586	9.28894	6.98754	8.15463	7.86696	8.04358	9.34839	8.82422	9.02056	8.90826	8.52349	9.47875	9.42768	8.5153	8.50633	8.99127	9.05083	8.93145	9.23175	8.08828	8.43008	7.58264	9.16674	9.16654	8.51784	9.34986	8.38901	9.04632	9.21974	8.74374	9.3554	8.80422
SPATA5	3.19547	3.32237	3.60385	3.43263	3.92542	3.37421	3.31395	3.50425	3.6953	3.54332	3.3002	3.35272	3.45523	3.62379	3.2404	3.58445	3.65306	3.34342	3.10802	3.6362	3.94389	3.6404	3.23219	3.59971	3.50747	3.69774	3.41413	3.48632	3.99187	3.79903	3.52078	3.41572	3.80563	3.59686	3.46167	3.59718	3.39823	3.78059	3.73453	3.63773	3.77868	3.4141	3.71124	3.49255	3.87474	3.48377	3.77743	3.21775	3.53833
SPATA4	4.86261	4.82461	5.09049	4.76688	4.85021	4.91514	4.7038	4.79507	4.95566	5.05847	4.92905	4.9562	4.88716	4.81023	4.84163	4.96402	5.19483	4.82957	4.75686	4.61818	4.67827	5.07665	5.20364	4.72798	4.83695	4.86593	4.94106	4.70835	4.75088	4.81519	4.9815	4.76435	4.77568	4.83937	4.61533	4.83828	4.85791	4.63679	4.97774	4.81734	4.87147	4.58282	4.79396	4.75466	4.59648	4.4375	4.48391	4.79927	4.83712
SPATA32	6.957	6.80282	6.99015	7.10232	7.16271	6.6236	6.92891	7.00922	6.63353	6.91048	6.70001	7.31042	6.89211	7.19193	6.97261	7.27231	7.16089	7.10177	6.40266	6.81381	6.81335	7.1082	7.60218	7.03831	7.13446	6.90484	7.11484	6.83863	7.05922	6.70134	6.8244	6.96975	6.75723	6.91181	6.81063	7.01824	7.56637	7.0337	7.0546	6.97614	6.97675	6.69099	7.03985	6.82942	6.8345	6.83225	6.90888	6.93748	6.96528
SPATA31D1	5.89086	5.73356	6.02433	5.58913	6.24949	5.39393	5.79302	5.88359	5.84881	5.71095	5.73066	5.66949	5.78755	6.35081	6.16051	6.45086	6.68641	6.15699	5.42715	5.81349	5.91443	5.9954	6.47253	6.01487	5.98934	5.94404	6.21813	6.25763	5.87104	5.75879	6.17948	5.96463	5.92492	5.84225	5.71552	6.02357	6.93896	6.1118	6.04506	5.9151	5.76741	6.40204	6.0881	6.16273	5.73907	5.57219	5.7759	6.00425	5.94994
SPATA25	3.95697	3.6628	3.69289	4.14903	3.98342	3.86205	3.83474	3.85748	4.05988	4.00181	3.89053	3.81255	3.68808	3.9924	4.025	4.36779	3.60493	3.71757	3.82597	3.86622	4.02409	3.88092	3.70738	3.85574	3.80476	3.71746	3.56331	3.50335	3.97872	3.47124	3.80455	3.78826	3.58528	3.76193	4.0155	3.51305	3.67402	3.68421	3.78617	3.72671	3.37184	3.84789	3.50931	3.67679	3.74891	3.43285	3.60518	3.91447	3.96801
SPATA24	8.50657	8.58227	8.90062	7.64579	8.80643	7.87584	8.73144	8.61066	8.21802	8.05197	8.63439	8.65811	7.81395	8.83636	8.59689	9.03851	9.1719	9.24336	7.27709	7.6399	8.40543	9.50149	9.8298	8.41611	9.02638	9.03195	8.9982	9.06065	8.9125	8.34828	8.55316	8.74807	8.79524	8.23061	7.57894	9.0782	9.23721	8.99998	8.66071	8.6351	8.68975	8.70157	8.55161	8.31879	8.53915	8.39381	8.79885	8.65137	8.88319
SPATA13	7.68253	7.14679	7.45693	7.56739	7.45224	8.12972	6.94261	6.65252	8.55608	8.91896	7.31356	7.56255	9.72464	7.9257	7.22644	6.45182	7.80735	7.64787	9.58388	5.87565	5.96577	7.16544	7.52895	8.56428	7.95353	8.43364	8.41047	8.31455	6.66509	7.75045	7.47256	7.61808	8.1527	8.37297	8.64276	8.03135	6.05502	8.29931	7.56825	8.35006	9.15285	7.24545	8.81975	7.16274	8.04216	8.59591	8.7021	8.20941	8.98072
SPATA1	3.04443	3.88441	2.7363	3.39997	3.01419	3.00645	2.9684	3.54459	3.05057	2.88924	3.23168	2.85919	3.22381	2.87254	3.00538	3.06847	2.82673	3.15459	3.35595	3.12934	3.00828	3.17286	3.6807	3.11107	3.0355	3.02869	2.97263	3.65247	3.17364	3.22999	3.07336	2.87362	2.84188	3.04176	2.8864	3.18763	3.22922	2.92257	2.96116	3.00778	2.94999	3.01492	2.8919	3.1617	3.10376	3.33294	2.8062	3.18379	3.0618
SPARCL1	7.74155	10.6659	9.37937	10.0014	9.10599	9.61376	9.20199	9.7819	9.04341	8.49143	8.61	8.88663	10.0055	9.4385	9.21399	8.46233	9.74665	8.26521	9.99772	8.76761	8.80239	8.48004	9.69808	10.0924	11.0916	9.65565	9.89347	9.7677	8.70478	10.0982	9.72583	8.80733	10.8222	9.41065	9.52644	10.5049	7.80022	9.03796	8.3882	9.07948	10.3187	9.44473	9.50001	9.51048	10.6133	9.98586	9.19896	10.2075	8.54144
SPARC	11.344	11.1553	11.4692	12.252	10.8129	11.3772	9.58294	11.0553	10.4326	11.3993	9.99511	11.0843	9.52342	11.1892	10.6097	9.77982	11.6047	9.32459	11.1956	10.874	11.0434	10.8844	10.1946	9.20492	9.64534	10.9137	10.3626	11.1553	8.6026	12.0163	11.9653	11.4489	11.6122	9.60632	10.8992	12.6406	11.3719	10.04	8.71861	11.1905	11.8015	10.9691	12.113	10.8207	12.3627	12.4436	11.7193	13.0571	9.87308
SPANXB1	3.84328	3.38897	3.63078	3.26563	3.46972	3.25629	3.66621	3.86571	3.60559	3.14425	3.36297	3.46886	3.1829	3.59718	3.56559	3.72522	3.39271	3.6038	3.29623	3.10983	3.37165	3.70248	3.18817	3.51367	3.53999	3.38685	3.28566	3.4338	3.5271	3.50803	3.24919	3.95398	3.00157	3.64335	3.3409	3.53827	3.72018	3.19969	3.56593	3.38766	3.25379	3.42751	3.33198	3.40467	3.12284	3.22899	3.69594	3.28084	3.28067
SPAG8	5.39924	4.96027	5.02807	4.4494	5.16018	4.94632	5.04007	4.9943	4.92083	4.50179	5.81966	5.11319	4.54444	5.02123	5.06751	5.03045	5.01739	5.32467	4.93177	5.44558	5.32571	5.35245	4.9886	4.96873	4.75948	4.66706	5.05518	4.75775	5.13339	4.88974	4.93859	4.95837	4.82153	4.88254	5.20525	4.81039	5.13965	4.92083	5.20229	4.95066	4.68325	5.19988	4.7267	4.92415	4.98785	4.79038	4.99637	4.90883	4.70135
SPACA3	3.80635	3.58111	3.61326	3.77713	3.4582	3.55084	3.38972	4.99914	4.00724	3.68899	3.96013	4.15114	3.80525	4.16265	3.73472	4.20297	3.49086	3.68859	3.7487	3.6656	3.55577	3.4555	3.84479	3.69054	3.78542	3.68084	3.64398	3.57871	5.29322	3.71107	3.71154	3.53459	3.64659	4.11069	3.54855	3.48385	3.8658	3.55292	3.6636	3.89178	3.39886	3.6643	3.45914	3.62093	3.74872	3.1753	3.52849	3.44673	3.85635
SOX7	4.96136	4.1932	3.69542	4.68183	5.28958	5.21709	3.31395	5.19119	3.69637	3.54449	5.32396	3.48127	7.9245	3.72336	3.82954	4.39907	5.54108	7.06844	4.53487	3.95351	6.5015	3.39193	3.66843	3.941	4.37558	5.15053	5.39667	4.30588	4.93304	4.47503	5.51723	4.29946	3.55724	4.38502	7.84553	5.29047	2.78949	5.77398	2.99235	3.73811	5.13307	5.91775	7.0662	5.58813	6.65676	4.63787	3.50337	5.41658	3.7206
SOX2	4.4033	3.87387	3.69774	3.81664	3.84495	4.02592	3.98634	4.75117	4.15695	4.45718	4.6187	4.08647	4.13498	3.80822	4.67854	4.29287	4.15001	3.91512	4.33712	4.1099	4.03688	4.42419	3.64088	4.22399	5.52176	4.18285	3.89594	3.78013	4.28629	3.89912	3.95572	4.21571	4.03334	3.72943	3.92739	3.90244	4.39573	4.04972	4.19306	4.09333	3.88144	4.15762	3.8907	4.51917	4.01004	3.71759	3.8779	4.06222	3.95715
SOX12	6.276	5.58291	5.16874	5.72621	5.11071	4.42519	6.76818	5.39793	5.76941	5.26743	7.03318	5.85105	6.76159	6.2312	6.00943	6.70165	5.01753	5.98198	6.14576	6.2785	5.48996	5.20764	5.23913	5.54777	4.58968	5.11385	4.54718	5.1791	6.38688	4.93431	5.83956	5.54301	5.16085	6.10101	5.92617	4.19359	7.00202	5.24335	7.04364	6.36383	5.36624	6.25876	5.59291	5.19865	4.76797	5.387	4.59087	5.80754	5.11529
SOWAHC	5.56719	6.79851	4.84407	5.62268	5.7561	7.11441	5.73818	7.91592	6.88956	6.64565	5.47712	4.66631	5.23308	5.58065	6.98808	6.18829	5.80235	4.98855	7.04088	5.99256	4.58286	5.05875	5.75665	5.59806	8.15721	5.12348	6.31421	5.54299	4.776	5.47581	5.36205	5.00067	6.5695	5.23004	5.77092	6.03933	5.8253	4.57642	4.61102	6.4559	6.55789	5.76248	6.25049	5.27244	6.59179	6.52034	5.56923	5.82315	5.81341
SORBS3	7.03139	7.91715	7.11328	6.78625	7.39769	6.94364	7.45182	7.1659	7.52025	7.09199	8.17186	7.22827	6.98489	8.06256	7.2775	7.91747	7.29227	7.38325	7.1094	6.76329	7.35802	7.3675	7.42025	7.22174	7.09009	6.99644	7.33467	7.14741	7.68047	6.94109	7.63201	7.47761	7.3145	7.55682	6.50556	6.77137	7.97035	7.21652	7.16344	7.22188	7.23609	7.77021	7.45595	7.28627	7.03521	7.42565	7.24216	8.00234	7.9434
SORBS2	4.26837	4.01904	3.97391	4.3855	4.37515	4.17642	4.44782	4.01779	4.30554	4.30056	4.65622	4.03019	4.18913	4.17725	4.00922	4.71103	4.2895	4.16249	4.178	4.27806	3.97356	4.04808	4.377	4.15347	4.1313	4.08378	4.15046	4.02148	3.89945	4.0071	4.23444	4.14535	3.74818	4.23574	4.08378	4.02736	4.77233	4.52663	4.11248	3.93664	3.95919	4.20098	4.09792	4.20681	3.95856	4.18586	4.27087	3.87705	4.34476
SORBS1	8.79838	8.94258	9.10173	8.85729	8.99915	8.68514	9.63635	8.55628	10.1122	8.66328	9.66177	9.29612	8.71424	9.02917	9.14649	9.42176	8.91549	8.98233	9.04754	9.52262	8.71913	9.22193	8.97822	8.50542	8.83778	8.65064	8.69897	8.98129	9.03833	8.88143	8.90724	8.99669	8.97687	9.1792	8.63174	8.50848	9.49428	8.90176	8.68307	8.92984	8.64053	9.10467	8.52017	8.83062	8.75487	8.71335	8.89845	9.03588	9.21184
SON	10.609	10.4116	10.5632	11.4927	10.3299	10.9349	10.5019	10.2174	11.4935	10.7129	11.2054	10.2799	11.0666	10.3174	10.4398	10.3706	9.91475	10.7597	11.5848	11.2263	10.5089	10.0724	10.3862	10.2671	9.83995	10.2936	9.83643	10.5992	9.86586	10.6713	10.553	10.3184	10.4503	10.9298	11.0103	10.0344	10.7037	10.5267	10.4579	10.5074	10.6147	11.0286	10.1166	10.5984	10.0772	10.677	10.5096	10.6705	10.6167
SOD3	5.70871	6.54023	6.46596	5.45768	5.97329	5.18403	6.01772	6.02985	6.39921	5.96004	6.42033	5.81564	5.10291	6.57286	5.57715	6.24142	5.6868	5.54567	6.73839	5.71655	5.48638	5.77296	6.00308	5.78191	5.71445	5.58388	5.55377	5.86597	5.84838	5.63295	6.31674	5.80209	6.34539	6.18	5.44678	5.40795	6.40889	5.67659	5.70689	5.1599	5.79183	6.34651	5.73555	5.44373	5.62614	5.83294	5.73691	6.94435	6.08561
SOCS7	6.6841	7.13987	6.94166	7.65613	7.45603	7.17498	7.92685	6.34875	7.38532	7.06634	7.61738	6.76888	6.99845	7.35327	7.16202	7.38793	6.82777	7.46349	7.6604	7.3128	6.72127	6.84143	6.60537	6.79286	6.68269	7.39578	6.40367	6.68692	6.95796	6.83161	6.54947	7.47234	6.70501	7.77004	7.31519	6.69402	7.49677	7.14116	7.92412	6.93005	7.2294	7.49708	7.64252	6.41242	7.42793	6.73393	6.40994	7.45207	7.28191
SOCS6	4.90175	5.58271	5.17539	5.10938	4.59972	6.89085	5.07552	5.71218	4.27815	5.85923	4.88635	4.06342	5.6363	3.80564	5.06434	4.52613	4.92515	5.91281	5.7618	4.19213	5.65116	3.89836	4.53618	7.57085	5.64084	5.02661	4.88859	4.52201	4.44499	4.83172	5.20026	4.76925	5.14076	6.14135	6.39583	6.38125	4.17468	4.72014	3.85723	5.26366	5.7895	4.71827	5.98526	5.95588	5.54277	6.50138	5.38863	5.11168	4.86638
SOCS2	6.43806	6.79019	6.06354	5.78341	6.27244	7.24814	6.33935	7.13838	7.2294	5.67627	6.14682	5.91517	6.37644	8.35977	6.71436	6.77695	6.71305	5.73485	6.71694	6.41097	5.42543	5.72064	6.55226	7.09371	7.69665	6.11734	7.46687	7.19825	8.72791	7.02985	6.46852	5.91097	7.49919	5.48966	5.8878	6.59696	6.27122	5.36606	5.30267	6.67091	7.7125	6.64046	6.84692	7.35826	8.12783	6.61327	5.85269	6.51615	6.0424
SOAT1	8.37594	8.6726	8.77878	8.13169	8.20928	7.99295	8.81007	7.99723	8.9953	9.26103	9.46941	8.06518	9.18266	8.25875	7.74885	8.09562	8.16589	8.17647	8.85356	7.93124	7.17817	8.12584	8.13617	8.02417	8.12538	8.60087	8.4445	7.57878	8.09878	7.88711	8.11065	7.97083	8.07999	8.49213	8.62331	8.47177	9.0184	7.86604	9.34779	8.37599	8.61126	9.56087	8.57902	7.62472	8.18973	8.55918	8.27421	8.97343	8.75074
SNX8	5.19707	4.45384	4.67201	5.37642	5.03366	5.36603	4.57521	4.95099	5.38247	5.67922	5.24938	4.93678	5.47471	4.45706	4.66945	5.27899	4.88226	5.04631	5.95064	5.65787	5.01021	4.8673	4.69416	5.21802	4.57406	4.80217	4.56472	4.58027	4.79895	4.63595	5.21778	5.11746	4.57246	4.93085	4.92298	4.65362	5.44177	4.89776	4.83394	4.63005	4.89937	5.07231	4.65318	4.62469	4.51635	4.63155	5.1094	4.8787	5.13929
SNX4	7.33198	7.63778	7.01894	7.08543	7.32185	7.41863	7.1856	7.92952	6.76612	7.71011	6.86566	7.08559	7.86483	7.5177	7.43335	6.87326	7.48902	6.67218	7.15627	6.53694	8.1151	6.80467	6.1228	8.29695	7.33665	7.55398	7.43938	7.13336	7.42852	8.06918	7.62834	7.16507	7.24405	7.46536	7.45867	7.77261	5.76142	7.41054	6.92669	7.22088	7.28174	6.45801	7.64214	7.41338	7.48106	7.44985	7.24969	6.26156	6.84084
SNX29P2	3.90728	5.28278	3.81301	6.41788	5.7729	6.32323	4.17367	4.3979	3.86247	3.71904	3.9122	4.02242	4.4656	3.86414	5.10509	4.16549	4.64046	3.93274	4.83988	8.10264	4.45173	6.54866	6.35168	4.53143	5.16331	4.49174	4.56886	5.95444	3.83626	5.02209	3.79684	5.29282	6.56252	3.99877	5.59025	4.5763	4.12538	4.28467	4.07639	4.53046	4.77542	4.53496	4.93701	4.29949	4.60206	3.73706	4.76269	5.02806	4.86594
SNX29P1	8.28582	4.06222	6.04643	8.57262	8.22192	9.1785	6.81712	4.35264	6.56941	3.04093	3.53695	7.40094	4.04971	3.8245	5.77795	4.82675	6.87269	4.31876	5.8647	8.38074	6.09594	8.12786	6.62297	4.1045	4.71617	4.79507	3.20901	7.65128	3.13912	7.75775	3.21692	6.43817	8.32875	3.39806	6.72014	6.30877	6.74994	2.96898	4.69912	7.38911	6.05742	3.33944	6.27507	6.06825	3.83508	2.8616	7.63243	4.62975	4.88063
SNX29	7.70551	6.06919	5.10354	7.75711	8.1635	7.83302	7.25862	5.8459	7.12438	5.52265	7.20355	7.77822	6.10202	5.36002	7.16326	6.44213	6.76321	6.30557	7.09528	9.89776	6.02938	8.19262	7.40873	5.95235	5.35517	6.10967	4.44462	6.92288	6.16376	7.22131	4.48253	5.97438	8.05865	6.29378	6.55262	5.75666	7.71306	4.40867	5.86043	7.56706	6.55778	6.20502	5.88632	6.62862	4.53615	3.75234	7.48245	6.19646	6.79412
SNX22	8.86113	6.74743	6.90886	7.49704	6.66969	10.2819	7.7701	7.40457	8.21791	7.78433	6.81828	9.29246	7.3427	7.29624	6.72221	7.1045	8.02842	7.05929	7.85707	9.01095	6.79996	8.05109	7.28995	6.93601	7.89718	6.84549	6.74573	7.87556	7.04779	7.25273	7.37504	9.76135	8.11188	6.66937	7.72049	7.62798	8.02618	6.50716	8.39923	7.50077	7.77515	7.4066	7.58344	8.84046	6.96459	7.96638	8.80248	8.00929	7.07869
SNX15	6.85967	6.69577	6.61373	7.01667	6.89924	7.53662	7.0345	6.84046	6.84094	6.8956	6.77742	7.32013	7.52854	6.82798	6.76059	6.5739	6.65648	7.13613	7.45466	7.50369	7.02556	6.58336	6.69343	7.16301	6.65321	6.77287	6.66118	6.78337	7.13303	6.66159	7.34928	7.07511	6.88925	6.71421	6.92301	6.62121	6.67087	6.44437	7.21836	6.47195	6.57042	6.92455	7.02466	6.49608	6.50902	7.29923	6.7111	6.63647	6.49112
SNRPB	11.3223	9.78682	11.2802	10.6207	10.9738	10.2546	11.393	11.3943	10.0472	10.5423	10.8469	11.0714	10.8877	10.8059	10.9415	10.8679	11.0925	10.9432	10.2156	9.7724	10.8046	10.8882	10.3098	10.8612	10.3483	10.8754	10.6723	10.944	10.496	11.0012	10.9492	10.1554	10.4832	10.6771	10.8199	10.7404	10.0679	10.9745	11.3159	11.0867	10.7143	10.4359	11.4676	10.9357	10.7579	10.2647	10.9858	9.83627	9.89763
SNRNP70	10.0425	10.1458	9.93503	9.27341	10.2989	9.05544	10.2956	9.34754	10.4125	8.99937	10.7723	10.0511	9.62161	9.94481	10.2562	10.8891	9.58213	9.89432	9.59444	10.1928	9.51457	9.54609	9.66464	9.25007	9.20118	9.52835	9.32559	9.35454	9.54813	9.48231	9.96231	9.66522	9.39279	9.65325	9.23567	8.95715	10.5039	9.5674	9.9325	9.93048	9.62379	10.7831	9.582	9.71893	9.08403	9.64265	9.79114	10.3711	10.0023
SNRNP48	7.74162	6.74993	6.93179	6.74078	6.12798	6.93902	7.05517	6.96083	6.73954	7.11505	6.38946	6.00003	7.17374	5.81042	6.42309	6.47977	7.06812	6.59249	6.06276	6.91257	6.75715	6.29391	6.13459	7.23218	6.36422	6.19976	6.67486	5.63604	7.10426	6.60156	6.96789	6.97567	5.91564	7.3467	7.10035	6.34186	6.44227	6.45074	7.04895	6.89796	6.37405	6.71094	7.04898	7.93788	7.52355	6.99325	6.78737	6.36903	7.29026
SNRK-AS1	3.71954	3.55054	3.41188	3.60026	3.85944	3.54704	3.45031	3.37188	3.87352	3.52294	4.40002	3.87407	3.54704	3.68737	3.85352	3.56409	3.41577	3.22555	3.98592	3.22934	3.26171	3.32339	3.7614	3.60435	3.42312	3.54704	3.48625	3.37622	5.08897	3.76357	3.47085	3.63297	3.64518	3.32182	3.15603	3.54719	4.2246	3.01683	3.49526	3.56098	3.53544	3.69332	3.48036	3.47937	3.59941	3.83999	3.49547	3.87942	3.84381
SNORD3A	7.12716	8.05224	4.58045	4.60335	5.39514	4.35037	5.01836	5.53486	4.55436	6.39807	6.78605	3.84545	4.53118	4.8216	4.90313	5.31271	5.14706	6.96739	4.80966	6.13616	6.03551	5.33389	5.17399	6.36457	4.3023	5.32515	5.15834	6.36974	7.70062	4.49472	6.60627	4.41154	3.44281	4.2094	6.39967	3.63682	4.78143	6.22115	4.20256	5.67103	4.45179	6.5445	4.68339	4.79812	5.70637	7.55089	5.73744	3.73514	5.59781
SNORD116-17	6.49449	5.4302	4.36607	4.22692	4.64605	4.72553	5.03225	5.68458	4.90085	4.21154	5.35203	4.89526	3.7154	5.39494	4.61869	5.43221	5.82766	6.08864	4.36212	4.79915	5.12373	4.74928	5.2269	4.18915	4.6116	4.70011	4.73498	5.1216	7.31353	3.89078	4.99787	4.54736	4.42713	5.4204	4.95897	4.19112	5.37837	4.99059	4.61198	5.12519	3.97133	6.25633	4.37103	4.14893	4.38708	4.54785	4.53448	4.41847	5.23777
SNHG8	11.1328	10.7234	10.6237	9.8782	10.6674	10.3415	11.1163	12.4189	10.5289	9.68662	11.9262	10.897	10.8494	10.9827	11.5186	11.2914	10.4663	10.7403	9.68058	10.5429	10.3476	10.8863	9.0885	11.3408	10.9493	11.6087	10.8172	10.3886	11.4811	10.6656	11.5977	11.1151	10.2007	10.5956	10.5946	10.3375	11.0893	11.4312	11.3026	10.9044	9.70858	10.813	10.726	11.62	10.7664	9.90331	10.3128	10.2365	9.28962
SNHG10	2.87602	2.76928	2.88527	2.93147	2.93115	2.64297	2.92437	3.01143	2.68708	2.98419	2.83035	2.65054	2.7216	2.91965	2.8351	2.94124	3.09569	3.16706	3.01182	2.75129	2.78782	3.19307	3.33316	3.03288	2.7551	2.91965	2.95751	2.94618	3.23157	2.9977	2.74971	2.8347	2.73711	2.72858	2.77335	2.78335	3.2948	2.75914	2.95438	2.6458	2.82028	2.84826	2.86206	2.89569	2.73353	2.99875	3.11673	2.96777	2.78299
SNED1	4.60262	4.37113	4.37035	4.44028	4.46546	5.2462	4.4749	4.61282	4.8199	4.27966	5.06707	4.72407	4.21834	4.50609	4.66532	4.71708	4.73698	4.42692	4.21732	4.8109	4.79213	5.00467	4.96505	4.63229	4.3992	4.55483	4.48381	4.86119	4.38531	4.39051	4.67253	4.34981	4.35927	4.14763	4.08895	4.49676	4.94447	4.63436	4.91341	4.4106	4.23662	4.43556	4.29959	5.1815	4.36766	4.66681	4.14923	4.46675	4.77446
SNCAIP	4.96204	6.3365	5.46279	4.82901	5.55312	8.26838	5.29024	5.05502	5.68269	4.36033	4.77721	5.35946	4.95698	5.53863	5.15883	5.85833	5.62165	5.67451	9.06215	4.69626	5.06094	5.30828	5.64305	5.21266	6.55063	5.18567	6.82076	5.72222	5.02934	4.87098	5.89767	8.04221	5.45979	5.16042	4.67287	5.52944	6.10057	4.64513	4.84992	5.36491	5.4617	6.05422	5.47853	6.86038	5.20026	8.42015	5.04254	5.82658	5.18631
SNCA	5.76605	5.86478	5.7175	7.15866	5.70419	7.0046	6.04143	6.23121	5.66089	6.36361	6.06239	6.13258	6.56545	5.61245	5.95948	5.98227	6.03824	5.92225	6.33878	6.20197	5.48583	6.20437	5.69546	5.79815	6.7475	5.90086	6.22174	5.88379	5.73899	4.92941	5.92061	5.82428	5.94613	5.5594	6.10226	6.73577	6.28885	5.69345	6.07155	5.56154	5.9357	5.79287	5.9045	5.83689	6.2483	6.10855	6.17342	6.01843	6.06461
SNAPC3	7.34509	7.23801	6.38021	7.16409	6.12728	7.69085	7.18932	7.01013	6.80339	7.14661	6.95185	7.19522	7.71209	6.86733	6.44535	6.68366	6.96462	7.051	7.09429	7.87499	6.65922	8.1882	6.45956	7.02653	6.83301	7.09666	6.7611	6.76387	6.43933	7.0816	6.7573	6.87101	6.78719	6.88595	7.15779	6.95218	6.39743	7.31647	7.0081	6.59627	7.14042	7.33994	6.87806	7.99561	7.13071	6.91462	7.16149	6.66501	6.57953
SNAI3-AS1	4.47377	4.77842	4.08464	4.85682	4.48999	4.33309	4.40068	4.28306	4.44567	4.18138	4.73368	4.39478	4.24878	4.2474	4.10636	4.72058	5.08173	4.06022	4.52423	4.31991	4.40857	4.35853	4.49207	4.14488	3.88472	4.14105	4.07282	4.30336	4.22234	4.35942	4.20201	4.53395	3.77875	4.83163	4.2774	4.08813	5.02211	4.35854	4.55228	4.34701	4.87795	4.68376	4.30336	4.37191	3.9612	4.03334	4.64784	4.54298	4.66871
SNAI2	5.53691	5.94269	5.60542	7.1035	5.44031	6.27464	5.18921	6.57155	6.21972	6.57356	5.1172	6.03625	4.54592	5.33021	6.12885	4.47511	6.68472	4.45261	5.29075	4.82834	4.64522	4.9237	5.31786	6.36704	6.38256	6.20121	6.1309	6.95772	4.97874	7.09153	5.47453	7.06982	7.44942	6.03349	5.16918	8.09841	6.81924	5.45509	6.18442	6.6505	6.50716	5.86248	6.85872	5.78477	7.80598	7.72551	7.28973	8.15596	6.4445
SMU1	8.07973	7.41583	7.23124	7.46753	7.27759	8.23944	7.55762	7.70984	7.10013	7.88105	6.93932	7.69731	8.29554	7.34194	7.26313	7.22811	6.87424	7.25075	7.35286	8.34144	7.79692	7.94313	6.08014	7.75437	7.24887	7.31769	7.37255	6.99066	8.19582	7.18444	7.58336	6.98285	7.11262	7.22631	8.01957	7.16345	6.65844	7.42906	7.43412	7.18106	6.88469	7.76737	7.52584	7.872	7.20715	7.91255	7.27386	6.75564	6.27777
SMN1	7.2696	7.04079	7.58514	8.29133	7.3285	8.03931	7.33548	7.61906	4.90608	7.29022	6.00377	6.74239	6.72655	7.15372	6.08553	5.40397	6.87853	7.28285	7.44325	7.75465	7.06943	6.71576	6.15199	8.03148	6.51491	7.63351	6.97877	6.68813	7.62341	7.43926	7.73235	6.36292	6.50737	7.07805	8.08277	6.58723	5.41604	7.27995	7.11643	6.59713	6.68753	7.11449	7.04271	7.32659	8.44012	7.50028	7.24834	6.3302	7.03815
SMKR1	4.92071	5.42771	6.60004	5.13617	4.35189	4.36903	4.77127	4.85203	3.87218	6.30286	5.10043	4.92083	4.51934	5.96328	4.75257	5.74955	4.15665	4.79645	5.7545	4.72249	5.75495	3.91716	4.67283	5.08093	4.41901	5.81081	4.85335	4.41157	6.02449	3.81888	4.34962	7.26715	4.0466	5.19119	8.54239	3.83163	6.88653	4.47456	4.73988	4.26947	3.74195	6.00602	4.58848	4.62932	5.75644	3.55809	4.23754	5.17759	4.2946
SMIM3	7.11133	7.20079	6.72174	6.89828	6.51933	7.37231	6.42115	7.33752	7.37416	9.77081	7.397	6.50781	7.23952	6.91972	6.74427	7.17786	7.49274	6.75848	7.16098	5.8945	5.62051	7.50698	5.92551	7.03236	6.86751	7.5368	7.28294	5.81875	6.17411	7.78507	7.7223	7.82281	6.85895	7.29455	7.12807	8.75642	7.66808	6.76165	6.24692	7.52219	6.25822	6.62517	7.40669	7.58704	8.39907	9.03197	8.58308	8.07853	7.92726
SMIM14	9.39719	10.8658	5.50955	7.10405	11.5913	8.44898	9.82337	6.56251	8.31718	8.00896	5.88572	10.1579	7.04613	9.5416	9.81489	8.06584	7.47268	6.72848	9.2836	11.6439	6.39819	10.8014	8.1695	7.64757	9.5143	10.0111	8.16839	11.1073	9.83692	7.22894	7.61217	6.39048	10.7173	7.28788	8.43824	9.28696	8.41139	5.83228	9.95242	9.40035	7.84866	7.67266	8.66183	6.14822	7.08479	7.68687	8.04613	10.9958	8.33872
SMG7	7.80179	9.12407	8.08404	9.15116	8.02855	7.91533	8.54169	7.25339	8.14153	7.82734	8.8506	7.77283	8.41079	8.97584	7.86905	7.98527	7.13508	8.03313	8.58681	8.412	7.73264	7.4974	7.423	7.01791	6.64973	8.16931	7.2855	7.88531	8.09878	7.9897	7.64065	8.09304	7.63275	8.30712	8.21183	7.38095	8.2931	7.92738	9.21352	8.38162	8.32254	8.85221	7.42148	8.23962	7.49195	9.02844	8.30402	8.50908	8.01563
SMEK1	7.39583	8.51994	8.07535	7.6762	8.19678	8.04343	6.85227	7.47244	6.74203	7.44664	6.79528	7.69914	7.68264	7.48998	7.00877	6.18664	7.57784	6.66475	7.80065	8.31546	8.38719	7.81725	7.12312	7.60199	7.99088	7.72414	7.81303	8.34346	7.259	8.75412	7.59896	7.61372	8.16672	7.73576	7.82033	7.96692	6.96721	8.68229	8.29541	7.38736	8.35912	6.97785	8.07151	7.53815	8.09178	7.16398	7.67252	7.09965	7.88606
SMCR5	3.62006	3.29447	3.42577	3.48381	3.89973	3.39274	3.33228	3.75184	3.42577	3.04854	3.85195	3.48053	3.48948	3.45668	3.74513	3.6688	3.66646	3.77246	3.48884	3.42012	3.69808	3.89836	3.36447	3.38688	3.34009	3.78934	3.39711	3.63991	3.73829	3.41052	3.62439	3.51701	3.50109	3.02584	3.61689	3.28785	4.24956	3.41929	3.42577	3.6343	3.18983	3.61688	3.38381	3.91095	3.3734	3.3061	3.6536	3.74492	3.57436
SMCO4	9.16088	8.5466	9.03269	8.11122	8.06062	10.3453	8.34782	8.77572	9.97826	9.95076	9.08123	8.91877	9.24686	9.82684	9.27307	9.1877	9.49673	8.29331	9.35186	7.11656	8.7474	10.2089	9.05904	9.70308	8.95291	9.08328	8.99281	9.4269	9.27922	9.21042	9.46357	9.76838	10.515	8.9637	8.86232	9.52295	9.11461	8.45605	8.55923	9.92512	9.69763	9.24544	9.34718	9.00112	9.40847	9.53527	9.62374	8.85689	9.81557
SMC3	9.10579	7.31307	8.75735	10.333	7.55775	9.08527	8.68706	8.69183	9.03296	9.20882	8.23475	7.27118	9.17967	6.69354	8.79725	7.94964	7.82241	7.91947	9.44881	9.49577	8.38005	6.09951	7.31785	8.8962	7.732	7.81344	6.83904	8.13791	7.19004	8.54996	7.90422	8.27724	7.44875	8.65966	9.43098	7.52525	8.28356	8.22155	8.34195	7.64518	6.86617	6.83782	7.16444	8.46903	7.95137	7.3511	8.30542	5.74893	6.8389
SMC1B	2.90896	3.07905	2.95275	3.03232	2.79581	3.14234	2.79911	2.72531	2.86793	3.16398	3.06741	3.15962	3.00236	3.46205	3.18693	3.11696	2.84697	3.64279	3.35729	3.2096	3.05921	3.09913	3.13332	3.28549	3.0639	2.88943	3.27795	3.07761	3.1911	3.05089	3.04325	3.10541	2.91586	2.85802	3.13446	2.84881	3.30568	3.19968	2.96288	2.97919	3.10922	3.15972	2.97144	3.09701	2.97591	2.85908	2.92418	3.17184	3.19019
SMARCE1P2	4.30425	4.40816	4.27581	4.49745	4.24184	4.4399	4.21096	4.55379	4.74934	4.42728	4.37572	4.22628	4.79864	4.54748	4.53686	4.75756	4.12345	4.0465	4.43908	4.33854	4.19874	4.31156	4.27081	4.37133	4.45256	4.37519	4.52049	4.27454	4.35491	4.38662	4.48132	4.13343	4.26018	4.15249	4.59153	4.10737	4.8858	4.41773	4.47123	4.23148	4.07374	4.42952	4.47098	4.58175	4.33235	4.15861	4.25786	4.21209	3.99676
SMARCE1	9.68469	10.48	9.94148	9.19752	10.4893	9.44232	9.77876	9.60836	10.1585	9.40075	10.2351	10.0232	9.91822	9.94951	10.3205	10.0251	9.63883	9.85858	9.61172	9.6025	10.2373	9.19318	8.94404	9.54906	9.66343	9.94001	9.76906	9.68369	9.89878	10.2001	9.80755	10.0605	9.62098	10.2263	9.82721	9.28627	9.30922	9.68727	9.4682	9.22295	9.5479	10.9148	10.0353	10.0727	9.62106	9.53387	9.72418	9.09067	9.17318
SMARCB1	9.4963	9.83765	9.54094	7.78507	10.3683	9.23131	9.6935	8.93793	8.43698	7.50207	9.25787	9.56882	8.29861	8.71241	8.33359	8.20429	10.1995	9.62114	7.67025	9.32519	9.43186	8.30571	9.51335	8.61604	8.08151	9.58521	9.43784	9.53648	9.64293	8.48008	8.55268	9.63321	8.49243	9.21769	9.1192	8.73447	8.13755	9.00683	9.32686	8.88013	8.33781	9.55909	9.35338	8.50649	8.67087	9.05909	8.99566	9.2573	8.67449
SMARCA4	8.41508	7.39888	9.43454	9.26267	7.99113	9.70324	10.1104	6.76674	10.2755	8.96253	8.66976	8.84863	9.04945	8.65423	9.33217	9.60662	8.44498	8.56705	9.74748	9.48969	8.7756	8.86778	7.87799	7.53402	6.94058	7.85319	7.74779	7.59526	7.56971	9.35025	8.2102	9.1817	8.98358	8.64391	8.56039	7.7654	9.62755	8.23209	10.5417	9.57985	8.36908	8.51256	9.47337	8.6738	8.6654	8.98522	8.94323	8.78491	9.3403
SMARCA1	5.8353	9.52423	5.66873	5.86744	7.80542	6.14284	5.20941	5.84529	6.05531	5.81142	7.14904	5.4904	5.68494	6.14684	5.843	5.91078	5.9305	5.60456	5.67993	4.76099	7.00319	5.56039	5.46561	6.82051	6.53896	6.5398	6.25779	6.0835	9.73392	5.55789	6.50213	5.63831	6.05866	5.33532	5.97729	7.15517	6.13991	7.12746	5.2795	5.80777	6.35139	6.74824	6.40764	6.06446	6.74001	7.29932	6.17904	7.03115	5.91822
SMAD6	4.85482	4.60779	5.10133	5.02602	5.30463	4.84933	5.45404	5.32614	4.90608	4.96476	5.42973	4.97252	5.20995	4.71258	5.08484	5.10525	4.63678	5.20594	5.86806	5.74847	4.88087	5.07788	4.90662	4.96834	4.74726	5.14954	5.14692	4.9956	5.18589	4.61593	5.41106	4.77703	5.23516	4.90037	4.88287	4.8053	4.55508	5.0273	5.016	5.02688	4.86712	5.01279	4.83092	5.25116	4.88044	4.55012	4.81644	4.25114	4.53201
SMAD1	5.97214	7.64865	6.82284	6.56755	8.04615	7.08805	7.48827	8.56327	7.56024	7.02896	6.20393	6.24678	6.6419	8.42377	7.31163	7.03059	7.66747	5.65293	9.46245	6.04326	6.48857	6.5203	7.70107	7.202	8.67809	5.94811	8.18568	7.77813	5.37763	8.39522	8.11758	7.46842	9.00271	6.58263	7.23104	8.28735	7.01007	6.77871	9.32293	7.52046	8.57643	7.60296	6.84238	7.06091	9.19811	8.0757	6.89096	7.95108	7.05082
SMA4	6.6342	7.08575	5.4176	6.48075	6.47056	5.71652	6.59091	5.15515	5.876	6.22396	6.82058	6.18789	5.47349	6.45855	5.63096	5.40977	4.9557	5.76476	7.66842	7.88531	5.51748	5.76067	6.52348	5.86954	5.61321	6.25399	5.955	7.29206	6.46662	6.2957	6.99635	4.84427	6.5386	6.39079	6.61714	5.32772	6.14828	6.54068	5.16744	5.52928	6.47665	6.30901	4.67743	5.74045	6.75258	6.6313	6.82225	6.85763	7.94629
SLU7	9.48962	8.49033	7.89896	8.53822	8.06812	8.87581	8.82567	8.68122	9.1309	7.73027	8.57099	7.93057	8.2162	8.06498	8.30749	8.66413	8.12415	8.49339	7.8604	9.12034	8.18662	7.97442	8.07715	9.06264	8.30832	8.19178	8.37893	8.58685	8.95558	7.97815	7.92952	8.77627	8.09686	8.53676	8.44824	7.84656	8.40007	8.1248	8.05682	8.43081	8.48774	8.72249	8.08426	8.69638	8.13293	8.68703	8.52586	8.34886	8.45714
SLIT2	6.51126	7.15887	6.38763	6.05771	6.25729	5.73525	6.1707	5.59035	6.58296	5.69021	5.68514	6.68233	4.67829	6.23514	5.63649	5.45569	6.56101	5.81812	6.44946	5.99192	5.85116	4.46882	6.14585	5.06223	6.37064	6.90027	6.97994	6.81532	5.58079	6.42718	6.46746	5.90311	6.98618	6.78468	5.66012	6.83918	6.28718	5.81318	5.97902	6.07496	7.75319	6.5204	7.05428	6.46377	7.53892	7.24698	4.54514	7.45768	5.60258
SLCO3A1	6.49249	5.5279	6.25435	8.89404	4.50885	6.84674	6.20922	4.82257	7.14011	6.93136	5.5028	5.1695	6.71551	5.40638	5.07105	5.64094	5.3352	4.68741	7.35799	6.43886	4.01739	4.62808	5.28517	4.74986	4.87379	4.89244	5.08378	4.82933	5.69709	5.66153	5.17365	5.13843	5.62019	5.26433	5.56892	5.6626	6.51252	4.31642	6.28845	4.82843	6.04855	5.45569	6.09888	6.20886	6.64619	6.25685	5.80234	5.72701	6.64344
SLCO2B1	7.71198	8.55443	7.93982	8.0972	8.03552	8.44072	7.95684	8.3362	9.06215	9.07926	8.09133	7.85387	8.40385	8.65995	7.86703	7.75941	8.01556	7.13233	9.25459	8.10122	7.38487	7.28689	8.14056	8.11474	7.86538	8.17601	9.12015	8.20182	7.14856	8.31897	8.352	7.23783	8.70657	8.35639	7.79769	8.07587	8.40925	7.89765	7.29411	8.42291	9.01191	8.24172	8.78478	8.1758	8.68928	8.12407	7.61294	8.58575	8.77192
SLCO2A1	5.02895	5.83185	5.37886	6.073	5.68399	6.07951	5.38464	5.4135	6.4561	5.63802	5.06981	5.24526	6.3756	6.06155	5.30428	4.96476	5.45123	5.00661	6.68186	5.87194	5.31159	5.07082	6.19372	5.19432	5.93966	5.56862	6.45191	5.37445	4.85685	5.46785	5.45225	5.55533	5.82493	4.78134	5.27634	5.72894	5.85921	5.14234	5.15091	5.3107	6.46657	5.92698	5.67475	5.38104	7.23018	5.31591	6.08141	6.26373	5.33947
SLC9B2	5.0587	5.24613	5.58575	6.03552	5.39652	5.14283	5.14328	5.33905	4.94431	5.15578	4.59288	5.64637	5.34071	5.41885	5.32555	5.50191	5.117	4.88157	5.20836	5.86059	5.53663	5.39785	5.01657	5.6338	5.01541	6.04473	5.7376	6.71933	5.33373	6.19024	5.66795	5.07004	5.70753	5.43627	5.53927	7.57241	4.92017	6.25746	5.89294	5.472	5.2894	4.41725	6.05367	5.47673	5.64022	4.98189	7.29414	4.84751	4.59886
SLC9A9	7.53425	8.33459	7.99624	7.55041	7.70246	7.475	7.04215	7.54064	8.48441	8.59579	7.17034	7.19946	7.26284	8.42568	7.3322	7.12499	8.02005	6.9006	8.53948	6.7904	6.68684	7.73244	7.72834	8.21741	8.56204	8.03447	8.63539	7.84479	7.47912	8.48306	7.99528	7.7958	8.72834	7.49335	8.43375	8.08799	7.81834	7.65438	6.14459	8.39077	8.34968	8.11546	8.13602	7.03394	8.41319	8.05378	8.46984	7.84619	8.14405
SLC9A3R2	3.29199	2.78599	3.54297	3.17515	3.03981	3.10069	2.77982	2.84452	2.61673	3.22444	3.40824	2.91455	3.30197	3.10634	3.09361	2.75461	2.84288	3.13951	2.94258	3.32164	3.01101	2.98663	2.75712	3.0457	2.7713	2.82683	2.98902	2.90429	3.0663	2.85137	2.99091	3.03296	3.09958	3.00041	3.13128	3.16548	3.02396	2.6783	2.86613	3.37678	2.77224	2.86917	2.86576	2.8041	2.75103	3.27847	2.95492	2.88677	3.24255
SLC9A2	3.91041	3.02377	3.57913	3.6871	3.79312	3.41817	3.70257	3.54594	3.6021	3.45297	3.82376	3.43232	3.36347	3.4635	3.54111	3.73134	3.27028	3.51044	3.1357	3.49001	3.54358	3.62317	3.16124	3.22284	4.14873	4.44433	3.30777	3.27398	3.70051	3.61878	3.38379	3.41853	3.2587	3.29283	3.62753	3.43666	3.78516	3.60014	3.49001	3.6643	3.05091	3.43672	3.11383	3.51759	3.20511	3.33464	3.44256	3.55302	3.50382
SLC9A1	5.14616	7.04397	4.74396	4.52925	6.51752	7.90767	5.51296	6.08822	5.31111	7.08928	6.49843	5.12234	7.34391	5.89309	5.81347	6.32615	7.60714	7.30571	6.03108	5.24515	7.81379	5.34121	5.24634	6.01195	5.01743	5.8098	5.65263	5.93612	6.5036	5.37759	5.33872	5.92274	6.45774	6.54126	6.60189	5.17768	6.21522	7.08841	6.29814	5.90748	5.36798	5.52384	5.8531	7.2315	4.36927	7.42469	4.91087	5.24483	5.46378
SLC7A8	6.58279	7.04152	6.88789	6.69006	6.69288	6.36397	6.61399	6.40406	6.78428	7.26357	7.06448	6.87896	7.10333	6.76313	6.75393	6.63483	6.99808	6.71937	6.5043	6.14663	6.49512	6.95655	6.88071	6.61907	7.01267	6.92409	6.79001	6.63172	7.06184	6.31778	6.91011	6.88804	6.4431	7.01644	6.59913	6.7339	6.86014	7.08194	6.51738	6.87067	7.00036	6.77409	6.88535	6.84329	6.29738	6.56734	6.36653	7.13853	7.06917
SLC7A6OS	7.82298	7.80467	7.11797	6.91695	7.58577	7.62757	7.59111	7.16094	7.85852	7.24772	7.90869	7.02307	7.60162	6.94185	7.68256	7.86783	7.92339	7.72333	7.19128	7.24385	7.22685	7.70356	7.40034	7.55945	7.06131	7.39453	7.19233	7.53597	8.12392	7.24064	7.45948	7.21078	7.59213	7.45585	7.07181	7.10574	7.92876	7.49608	7.60964	7.59955	7.6925	7.9646	7.33398	7.86151	7.24753	7.7862	7.36738	7.36818	7.24805
SLC7A2	4.67721	5.89682	5.47824	5.40108	5.62121	5.64975	5.81163	5.37427	6.74662	5.27451	5.18227	5.52622	4.87113	5.99134	5.33112	5.27949	5.70496	5.21216	5.95624	5.34351	4.84334	5.30638	6.07976	5.45529	6.74667	5.15174	6.36284	6.07104	8.23824	5.6999	5.6414	5.47774	5.99507	5.12574	5.08773	7.00575	6.43444	5.42113	4.94484	5.51243	6.34477	6.31673	5.6281	5.7514	7.22312	5.9092	4.91213	5.99485	5.58428
SLC7A11	5.57721	4.14224	6.73929	7.88201	4.25276	5.88333	4.54717	7.94095	5.46498	8.03806	4.93776	8.70734	4.40562	5.95555	7.01264	6.70134	7.90112	4.72173	5.54022	5.22933	5.23804	8.27553	5.12319	4.49403	5.88756	4.62808	6.3478	4.56732	6.92759	8.3547	7.35187	7.25686	4.65954	6.93276	4.32244	8.78384	8.00373	4.89116	4.45736	7.58634	4.94032	5.03198	7.25619	7.64636	7.84021	5.5915	9.38554	6.0713	6.13922
SLC5A3	10.4562	10.4404	10.4358	11.1641	10.8498	10.3564	10.6136	10.1352	10.1032	11.4195	9.10853	9.6938	10.3891	10.2132	9.81522	8.93684	11.2302	10.5413	10.5703	10.529	10.9997	10.6583	10.8781	9.73475	10.1975	11.0262	10.546	10.0051	11.306	10.6664	10.3418	10.2553	10.0666	11.0881	10.3378	10.7356	9.14038	10.442	10.6644	10.3139	11.2782	9.52216	10.4802	12.7401	10.5848	10.7777	11.0229	10.4864	10.8323
SLC52A1	4.22411	4.12941	3.63067	3.70189	3.91159	3.92772	4.11699	5.14355	4.11929	4.43587	4.47071	3.81719	3.97569	3.94423	3.80788	3.77614	3.95636	3.91759	3.8889	3.92772	3.95422	3.864	3.90449	3.90606	3.89737	3.66247	3.70819	3.82642	4.09385	3.77713	3.92772	4.21249	3.62597	3.67161	4.78474	3.68656	4.2445	3.81908	3.67158	3.88416	3.73402	5.32746	3.45363	4.07625	3.43754	3.86927	3.85586	4.01151	3.80281
SLC4A9	4.27925	4.47263	4.35808	4.55218	4.68141	4.51083	4.60117	4.38714	4.8689	4.62717	4.45783	5.20158	4.66849	4.50824	5.01825	5.079	4.40909	4.44029	5.19656	4.65156	4.41486	4.35479	4.56975	4.377	4.61838	4.45629	4.44689	4.15472	4.36456	4.24948	4.76166	4.58947	4.58836	4.32571	4.55709	4.428	4.85768	4.15014	4.31346	4.66915	4.342	4.65618	4.18238	4.42456	4.33418	4.20561	4.46966	4.58835	3.96083
SLC45A4	7.59115	7.6154	7.46057	7.10397	6.98789	7.39864	7.33569	7.74625	8.16736	8.23889	8.14323	6.98246	7.42493	7.43476	7.43476	7.93489	6.697	7.36398	7.65454	6.52609	6.93541	7.2645	7.19872	7.70846	6.68839	8.00164	7.43476	7.12015	7.59149	7.3301	6.61209	7.00761	6.77086	8.13704	7.45467	6.62819	7.71306	7.0578	6.67138	7.22597	7.5139	7.44582	7.61388	6.70844	7.06773	7.7632	6.83758	7.65715	8.60305
SLC44A2	7.36261	7.28596	7.29814	8.13708	8.08287	7.38149	7.02735	6.43349	7.74587	7.60382	7.48557	7.51024	8.48748	7.48658	8.19393	8.13772	6.16676	7.7421	7.89262	8.10622	6.42286	6.08936	7.3907	7.50889	7.15842	6.11615	7.03185	7.46311	4.94892	7.55008	6.92546	7.69365	7.63085	7.59903	8.23004	6.85367	6.39235	6.88273	7.33443	7.5619	7.6319	7.41739	7.06876	7.25123	7.19025	6.32313	7.63052	8.86546	7.55255
SLC43A3	9.16361	8.61896	9.67244	9.30684	8.58177	8.02647	8.80772	8.81292	9.05361	9.10534	10.3616	8.78938	8.83535	10.3756	9.02365	9.33135	7.88125	8.41337	7.45996	7.28778	9.196	8.80901	7.55111	8.20435	7.30985	9.54623	8.6645	6.64487	9.98647	8.9249	9.05344	9.51268	7.80041	8.92814	8.71911	9.01758	9.31197	9.39932	9.21354	9.88446	8.42654	9.29759	9.06046	8.91694	9.87885	9.02502	9.36386	8.62395	8.40086
SLC40A1	8.89023	11.8289	8.60284	8.3568	10.6666	9.39291	11.553	9.5392	11.4526	8.81492	9.9486	10.8006	8.48848	8.30072	10.8894	10.6652	9.73001	8.64645	11.12	10.0856	9.59853	4.67028	10.5318	11.334	10.5737	9.9972	11.8024	11.7302	11.0313	5.7786	7.42993	6.53212	8.58661	9.01948	10.3231	9.8807	8.3323	7.89161	11.079	10.6863	12.0989	10.7787	11.4135	10.7089	5.74432	8.65911	4.27216	8.99262	10.776
SLC3A1	3.39914	3.46072	3.57375	2.79725	3.51438	3.27388	3.31792	3.83089	3.68538	3.11802	3.6216	4.16566	3.34508	3.35953	3.42333	3.43693	4.20629	3.7705	3.29698	3.35527	3.89239	3.55975	3.92667	3.98501	3.59093	3.6489	3.60865	3.80033	3.57562	3.75829	3.63863	3.24118	3.56942	3.74899	3.00538	3.47856	3.08904	3.63085	3.7625	3.45457	3.3615	3.26751	3.64146	3.68151	3.5549	3.62255	3.84807	3.27218	3.59421
SLC39A7	5.97683	5.83845	6.85877	7.05305	5.7784	7.10477	5.42455	6.56383	5.86446	7.32218	6.12676	5.80234	6.92087	6.49991	5.65972	5.96385	5.46425	5.43305	6.92303	7.19221	5.76306	5.10605	4.89668	4.8966	5.69523	5.92623	5.53465	5.0045	5.83119	5.61352	6.10331	5.89252	5.068	5.95392	7.30707	6.30711	6.45412	5.88553	5.92007	5.77165	5.63733	6.08322	6.30797	5.54825	6.24556	6.0331	6.26226	5.67655	6.00444
SLC39A14	9.86804	7.30515	9.1875	8.49907	8.10784	8.10455	9.82414	9.13196	7.52401	7.86722	8.71601	7.88886	8.0973	9.93666	8.27182	8.18301	8.12829	7.99427	7.31321	7.98853	9.8471	10.3529	6.37355	8.06875	6.98575	10.3168	7.90151	6.68715	9.80137	9.04283	8.11565	9.38584	7.42766	8.00709	8.79949	9.49199	9.43458	9.59454	8.79564	8.9409	7.56028	8.28931	9.00485	8.3113	10.7227	9.34186	8.55049	8.67466	7.72699
SLC38A6	7.1155	7.54962	6.81304	7.69029	6.74703	8.28694	7.15867	6.40658	7.64342	9.39096	6.84001	6.89319	7.69408	6.39405	6.08692	5.28389	7.64775	7.37429	8.17957	7.21602	6.87657	6.68063	7.35014	8.29034	6.27455	7.60624	7.94831	7.22457	7.08156	6.85948	6.81496	7.20092	6.38698	7.52946	7.65539	8.03068	5.30283	7.16693	7.41751	7.64927	7.88629	6.89646	8.27752	7.5523	6.72519	7.97903	8.1222	7.0741	8.20767
SLC35F3	2.78777	2.80746	2.75883	3.25965	2.81133	3.03336	2.93779	2.98617	3.1086	3.22703	3.06658	3.17432	3.13309	2.98082	2.59035	2.79355	2.89152	2.71516	3.49994	3.58224	2.77102	2.60912	2.80387	2.68305	2.98315	2.86198	2.5291	2.75333	2.79452	2.70397	2.87042	2.70793	2.8969	2.63921	2.98617	2.62433	2.68568	3.03257	2.80231	2.60881	2.69221	2.64647	2.72344	2.81192	2.76566	2.71774	2.89627	2.71319	3.12773
SLC32A1	3.3515	3.41833	3.34696	3.11654	3.44291	3.36186	3.35069	3.35821	3.28299	3.47888	3.52122	3.72575	3.39672	3.18615	3.67801	3.72235	3.30655	3.11593	3.32779	3.30861	3.39441	3.51253	3.18368	3.1485	3.03266	3.08163	3.45814	3.15987	3.15926	3.36052	3.49679	3.36564	3.35753	3.32565	2.98659	3.32779	3.53999	3.16959	3.5521	3.31383	3.13577	3.22279	3.24013	3.07378	2.96732	3.17878	3.48513	3.34255	2.95625
SLC31A2	7.78657	6.93888	6.59526	7.11842	6.61593	8.05886	7.49449	7.04322	8.77921	10.2878	7.81357	7.1194	8.91654	7.74726	7.23188	6.61135	8.05081	7.55343	8.54136	5.71594	6.60913	8.06177	7.28527	8.78293	7.72386	8.31696	7.79793	6.89198	6.88915	7.61603	8.31609	8.30697	7.28191	8.48067	7.47591	9.1388	7.45775	7.95056	7.44422	8.51443	7.95453	7.10295	7.90946	7.77365	8.754	8.47829	8.55726	7.58597	8.82154
SLC30A1	8.85387	8.3458	8.01646	8.82631	7.79853	9.04699	8.30153	9.15848	8.59292	10.3309	8.78993	7.49623	9.42581	9.08111	8.72777	8.15789	8.41856	8.27683	8.67048	7.84452	8.77796	9.21298	8.21166	9.36588	9.66129	10.2478	9.14909	8.21568	8.4969	8.4556	9.02899	8.45736	8.563	9.13569	8.77886	9.62661	7.41333	8.71997	8.91151	8.82496	8.75488	7.99089	9.28476	9.28679	9.40213	9.58554	9.12117	8.94528	9.19466
SLC2A14	5.77853	5.69921	8.50644	6.64482	6.86137	7.13827	4.67806	6.23247	6.37576	8.84056	5.55585	7.2181	7.6677	7.34882	6.82528	5.89649	7.11027	6.30518	7.16404	7.77159	6.16518	8.28688	6.2637	6.20145	7.45819	6.1586	8.24043	7.13397	5.4619	9.22162	7.07751	7.324	6.87171	6.87934	7.7177	7.91385	6.50621	5.74651	5.93976	7.25578	7.07873	6.52713	7.06684	7.5427	8.28827	7.74963	8.51294	8.05501	7.70143
SLC2A13	6.34556	6.69991	4.36621	5.39097	6.53771	7.33372	4.86106	7.36933	4.48695	7.9244	5.53012	6.5295	9.00086	6.00867	6.06369	5.54083	5.51935	6.89753	6.52065	5.71561	7.66529	7.61569	6.1879	7.51296	5.76112	7.94996	6.21026	4.90395	7.8039	5.4122	7.32981	4.62782	4.26143	6.11251	7.39054	6.41958	5.13518	6.99322	5.38987	5.90044	6.296	6.27432	5.68654	6.83413	5.3294	8.3258	6.66629	5.67293	6.79875
SLC2A11	6.12073	6.54781	6.41219	5.87493	6.04721	5.91053	5.66268	6.05906	5.80848	5.20844	6.10759	6.52268	5.69615	5.59093	5.96096	5.06378	5.54523	5.19898	5.67299	6.67218	6.21567	6.00671	5.67612	5.18876	5.72447	5.4605	5.74213	5.85182	5.33512	6.62488	5.85572	6.44113	5.76927	5.7649	6.24161	5.35647	6.11001	5.35312	6.01223	6.17014	5.63622	5.95575	5.98837	5.47476	5.62568	5.52245	6.03418	6.50026	6.02579
SLC26A11	8.35246	8.83942	8.38893	7.42738	7.97049	7.73528	7.73865	8.15095	9.90315	9.78051	8.6489	8.3283	7.9766	8.43979	8.05931	8.18992	8.23059	8.42385	9.27233	7.05679	8.10132	7.92568	8.32097	8.29457	7.82679	8.46871	8.4617	7.85851	7.37135	8.21961	8.50249	7.90546	8.58084	8.6112	8.43239	7.90625	8.55425	7.69349	7.42327	9.00913	8.84797	8.33117	9.6279	8.46082	7.88832	8.32891	8.23522	8.61163	9.60142
SLC26A1	4.58079	4.16422	4.46527	4.45553	4.25276	4.50402	4.50457	4.45909	4.31909	4.3292	4.50059	4.87687	4.10969	4.28723	4.26918	4.88058	4.24333	4.3949	4.26688	4.33656	4.43532	4.26613	4.07826	4.62031	3.89737	4.43031	4.03006	4.37286	4.62146	4.04785	4.47942	4.0306	4.15385	4.05398	3.85956	4.34511	4.62658	4.36964	3.9831	4.22585	4.12267	4.52177	4.15642	4.42753	3.85987	4.41325	4.51937	4.08736	4.50823
SLC25A5-AS1	4.3894	3.94207	4.21644	4.07584	4.61732	4.40474	4.57226	4.39887	4.26971	3.8	4.80792	4.18417	4.08476	4.30827	4.10418	4.2841	3.81207	3.91003	4.47574	4.58067	4.19548	4.0391	4.14774	3.98806	3.78361	4.22709	3.96547	4.03344	4.10418	4.24032	4.31196	4.24755	4.08741	4.2094	3.94087	3.82645	4.38571	3.94431	4.13284	4.00331	3.8629	4.24823	4.11684	4.08894	3.83721	4.08702	4.10591	3.98095	3.6251
SLC25A45	5.77476	6.82507	5.53625	6.78664	6.79284	6.40734	6.08002	6.05665	7.25797	6.68298	7.17933	6.30957	7.2534	6.53367	6.68574	7.25491	5.70433	6.09832	7.7598	6.69652	6.54276	7.38445	6.20952	6.47284	5.80094	5.83331	6.15696	6.53866	6.19797	6.48726	6.10447	6.72042	6.63477	6.83428	6.61719	5.30572	7.39069	6.62571	5.34961	6.69178	6.35596	7.53108	5.72171	6.04766	5.24983	5.66418	6.20608	6.90925	6.92164
SLC25A27	4.42334	4.33423	4.4704	4.32562	4.28449	4.58471	4.63247	4.54615	4.5409	4.49302	4.47388	4.62932	4.41175	4.33612	4.62594	4.68666	4.69325	4.56432	4.31434	4.4914	4.44614	4.42248	4.29911	4.32562	4.54061	4.54555	4.26747	3.99539	4.52023	4.2258	4.28794	4.37735	4.1253	4.28854	4.3705	4.32895	4.69027	4.40135	4.57715	4.22583	3.90164	4.13297	4.41509	4.40738	4.41515	4.43991	4.21157	4.15776	4.69725
SLC25A16	8.33642	9.41837	9.08264	8.97123	9.11457	8.57082	8.38779	8.07977	9.42903	8.70096	9.25113	9.20261	9.0071	9.08152	8.68292	8.70464	8.82101	8.66891	9.46051	9.59132	9.52118	9.2023	9.02061	8.33193	8.70473	8.73633	9.17815	9.10403	8.89953	9.52404	9.3157	9.20558	9.7511	9.31684	8.69355	8.67509	9.27553	9.5402	8.70239	8.69981	9.17156	8.73303	8.76498	8.80976	8.97364	8.72628	8.94255	9.11812	9.59773
SLC25A13	8.07965	7.41335	7.98137	7.87926	7.21141	7.93144	7.59017	7.69563	6.72418	7.65555	8.01017	7.95523	7.58203	6.17793	6.77316	6.96656	7.07635	7.62758	7.12019	7.59005	8.35536	6.82573	6.63998	7.13585	5.90909	8.04267	7.04042	6.00248	7.82299	7.86416	7.0752	7.62412	5.82616	7.83407	8.69941	7.01959	7.17003	8.07906	7.33693	7.83123	6.9103	7.89015	7.2772	8.25808	7.6354	7.25373	7.58113	7.54821	6.35291
SLC23A1	4.32859	4.0297	3.55834	4.24778	3.06547	4.43882	3.32961	3.47336	3.03808	3.88148	3.40109	3.40788	3.88091	3.30862	3.80578	3.81815	3.485	3.38762	3.99301	3.3915	4.32869	3.55839	3.59351	3.65147	3.51957	5.05434	3.59549	3.50056	4.26732	3.49435	3.24171	3.52892	3.6153	3.28763	4.51562	3.35036	3.88704	3.43723	3.93107	3.81079	3.38043	3.42256	3.90142	3.64406	3.64821	3.68385	3.40291	3.69419	3.82708
SLC1A4	9.17003	7.45292	6.61955	8.30871	9.21787	8.35615	9.34896	9.70582	9.00424	8.64789	7.76632	8.78074	8.47449	7.90798	9.27711	9.82634	6.73467	7.90819	8.81984	8.93656	8.96555	7.6902	9.01032	8.39606	7.10442	8.9227	6.60533	7.35211	9.88337	7.21458	7.88697	8.54866	8.44003	7.11427	8.3791	7.84018	8.50413	7.45651	8.01864	9.5429	7.62692	7.56856	7.23377	7.58038	6.86726	8.34214	7.80989	6.80499	8.25123
SLC1A3	8.72227	8.08689	8.02273	8.25017	6.94087	8.71887	7.59409	7.86434	9.07023	10.0918	8.88432	8.1443	8.47894	7.72168	7.0903	6.87713	8.87806	8.5506	8.95589	6.63258	6.47909	8.95237	7.59348	8.62412	7.58474	8.48419	8.47378	7.79327	6.18562	8.93138	8.71313	9.23983	7.95959	8.70297	7.52135	9.98375	8.19741	7.88335	7.46691	9.44946	8.11866	7.99685	8.84657	7.55354	9.7213	9.15467	9.81261	8.33108	9.39553
SLC19A1	4.2686	3.78296	4.09652	4.52758	3.92466	4.20624	4.43556	3.97277	3.74121	4.39849	4.3811	3.87442	4.35908	4.11517	4.06813	3.87749	3.93014	3.98883	4.03429	4.60778	4.01294	4.29813	3.90392	3.97381	4.09652	3.92687	3.86353	3.98432	3.94669	3.90479	4.04591	4.22486	3.98327	4.08185	4.05015	3.83092	4.37901	3.88516	4.12917	4.20888	3.90569	3.8171	4.04029	4.04804	3.7286	3.73164	4.05244	3.74588	4.22303
SLC18B1	5.56229	8.02916	5.68026	6.9556	5.53961	7.29288	6.91664	6.77342	6.75867	8.10034	6.37436	5.35644	6.21143	6.4788	6.83115	5.60349	6.14584	7.25708	8.89686	7.12953	7.00196	6.24883	5.85313	7.83573	7.90318	7.04302	8.05257	6.55738	6.2858	5.71708	6.99898	6.14984	6.80562	6.47526	7.52997	6.8605	5.41221	7.27259	6.88178	6.88771	7.31487	6.38474	8.16869	7.10619	6.37134	7.46437	7.38374	8.52635	7.17652
SLC16A8	4.3691	4.27161	4.08028	4.16078	3.98939	4.46622	3.89776	4.56928	4.05544	4.65561	4.36353	4.80043	4.37714	4.3935	4.49371	5.33945	4.26362	4.2727	4.07883	4.51768	4.10279	4.28262	4.19444	3.93771	3.97351	4.20225	4.26312	4.11217	4.34693	4.03026	4.28358	4.21867	4.00745	4.14274	3.99839	4.44094	4.94344	4.42717	4.26119	4.60848	4.02232	4.23099	4.04062	4.07842	4.19642	4.03334	4.13558	4.26455	4.27143
SLC16A1-AS1	5.46096	4.90755	5.56718	4.53304	5.24372	4.89829	5.59364	5.84175	5.41946	4.30422	5.36421	5.82739	5.09775	5.24189	5.29139	5.24573	5.11177	5.25192	4.90059	5.07855	5.42798	5.35703	5.08326	5.4379	4.78576	5.59079	5.1802	5.31505	4.8041	5.26942	5.37024	4.96582	5.11223	4.81219	4.80253	4.96544	5.42839	5.67339	5.52384	5.1008	4.69128	5.048	5.38802	4.79086	5.4034	4.6919	5.15373	4.7672	4.83536
SLC15A2	8.17822	7.50471	6.49881	7.03049	7.29689	9.15177	7.46189	6.20941	5.64851	6.77323	4.98425	6.19534	6.47387	5.76599	5.70202	4.75256	6.7733	7.62928	8.38911	9.24689	6.54857	7.37564	6.56901	7.08688	7.4886	4.92083	7.29992	7.98275	5.29628	6.78111	7.1148	7.09419	9.04337	6.57186	7.69969	5.54425	5.36956	7.26889	6.49201	7.13607	7.34169	5.35751	6.46756	6.08328	5.45952	5.32935	7.52046	7.06799	6.87115
SLC12A7	8.16069	9.31485	8.18488	8.07689	7.50763	9.95295	8.54003	7.97691	10.2423	9.27777	10.1	7.35947	9.20173	8.82389	7.76787	7.93005	8.03605	9.20517	9.18081	7.60577	7.03111	8.11335	8.00468	8.50326	8.41496	8.6892	8.88715	8.09855	9.02572	7.68263	8.74124	9.19011	7.81797	9.29739	8.66369	8.49727	9.83751	7.89334	9.70297	8.54422	8.82054	8.63588	8.89594	10.1706	8.91639	8.95051	8.73918	9.08742	9.54637
SLAMF8	9.13589	8.5989	8.88674	9.07213	7.55857	9.28691	8.43788	8.08845	10.7632	11.4831	10.448	8.35365	9.88628	8.97532	8.19474	8.68338	8.71695	8.53585	10.046	7.7729	7.41888	9.28176	8.24903	8.65828	6.66389	9.25595	8.79869	7.36046	6.94179	9.05869	9.37213	9.65359	9.08855	9.67341	8.75543	9.87932	10.6522	8.82343	8.35969	10.3067	9.33051	9.22414	9.15465	8.31023	10.4197	9.83131	10.1907	9.58619	10.8183
SLAMF6	7.69412	8.35547	8.05995	7.43597	8.45137	7.05421	7.99832	7.77278	7.69781	7.93864	6.45281	6.65308	5.46253	8.20415	7.30691	7.16076	8.03246	8.57671	7.86045	7.26494	8.21181	8.84965	8.24684	8.63831	8.6204	8.51904	8.00216	8.23903	6.71773	8.03922	6.90655	7.5086	8.67075	7.9343	8.06639	6.82767	6.91939	6.7847	8.92852	8.56213	8.12065	8.2513	7.9126	6.09422	7.70602	7.09533	8.25752	8.76879	8.61109
SKA3	8.1506	6.42701	8.17704	7.04675	7.05904	6.71562	8.52561	8.01897	6.4511	6.85097	7.52726	7.35927	7.39467	7.27293	7.73682	7.4421	7.86319	7.20292	5.18671	5.88334	8.3217	7.18232	6.47633	7.50845	6.43381	7.96451	6.64961	6.03894	7.70939	7.69547	7.15738	7.33755	5.99215	7.69879	7.65224	7.02255	6.83776	7.58334	8.23093	7.71498	6.78797	7.72441	7.55633	7.43446	7.58655	6.47698	7.4189	5.67677	6.98424
SIRPG	5.01485	5.64989	4.62786	5.01079	5.47026	5.47283	5.97702	3.97559	7.76738	7.44625	6.00258	7.56798	4.84071	6.17345	6.18172	6.26985	6.26725	6.42138	7.73697	4.48311	3.10535	5.92931	6.9004	7.70547	6.84615	6.95499	6.5766	7.25848	4.3774	3.93537	5.61507	5.77649	7.19487	7.18811	7.14704	5.84412	5.03334	5.06079	5.53274	6.98742	7.91001	6.13846	6.6555	4.37235	5.25338	6.76647	5.83761	6.14189	7.68228
SIRPAP1	4.14968	4.70836	4.43073	4.43024	4.55358	4.67515	3.91139	4.65964	4.03855	4.92294	4.52055	4.6554	4.69652	4.49191	4.3164	4.87953	4.80083	4.76971	4.48962	4.49377	4.56381	4.71773	4.53509	4.96461	4.28803	4.51231	4.90201	4.52243	4.535	4.92108	5.29223	4.79857	4.87666	4.98953	4.11348	5.42821	4.52563	4.98848	4.88485	4.79671	4.48649	4.61029	5.01581	4.67518	4.94481	4.66366	4.78223	4.30557	5.51744
SIPA1L3	7.36217	7.33202	6.80421	6.63225	7.64909	7.48227	6.49429	5.53725	6.16198	7.10722	6.35935	6.89526	7.50487	5.54835	6.40395	6.4756	5.83243	6.82744	6.69637	7.57342	6.83712	6.03613	6.60581	6.5656	4.981	6.33879	6.72649	6.93154	6.54774	5.94368	7.3521	7.06251	6.65625	7.2541	6.75414	5.71907	6.92995	7.06777	5.87034	6.0877	5.93303	6.62603	6.63741	6.98609	5.80616	5.42548	6.21471	7.04767	6.31386
SIN3A	6.63069	7.69297	7.86736	7.83429	7.74683	7.72977	6.23703	6.20652	6.49894	7.90807	6.4861	7.29846	8.22246	7.46157	7.30003	6.81957	7.37796	6.62238	7.93391	8.1289	7.5209	7.56273	6.83827	6.74957	6.84439	7.40627	7.60687	7.69023	7.35481	7.59083	7.06343	7.8357	7.24153	7.34809	8.10188	7.37285	6.57261	7.6388	7.95214	7.50324	7.87558	7.6192	7.82989	7.21907	7.67465	7.47714	7.67232	7.43001	7.39337
SIKE1	7.9885	6.2484	6.79723	5.97058	7.6874	5.31209	7.87196	7.75569	8.23648	5.90109	8.30918	5.80234	4.84071	6.56663	7.8392	7.18981	6.18453	7.54175	5.22717	5.67774	6.55649	5.80571	6.56854	7.21251	6.54633	7.12091	6.22334	7.20646	6.2718	6.01658	6.81429	6.61022	7.42125	6.84862	5.75923	6.71436	7.3905	7.03315	7.68197	6.61417	6.08556	6.59901	5.96773	6.56648	6.58977	6.73249	6.75219	5.78781	5.74997
SIK1	5.90599	6.48157	6.6255	8.63237	5.64947	8.87482	6.21442	5.91598	6.49354	7.86745	6.56337	7.70823	7.94543	7.74515	6.5504	5.89892	6.60921	4.95765	8.75485	9.4265	5.34817	5.41915	7.42898	6.5731	7.17694	6.0893	6.74039	8.01444	8.15973	5.94176	7.29377	7.57827	6.56417	7.01248	6.6414	7.86044	5.99433	6.16146	6.74096	5.96931	7.30217	5.28103	8.06423	9.50793	8.02344	8.58393	6.70178	8.03259	7.7481
SIGLEC8	3.77289	4.08046	3.93524	3.47173	4.09352	3.63892	3.80755	4.03862	3.53327	3.69308	4.27759	4.10323	3.55009	3.97402	3.81198	4.2629	3.53311	3.8617	4.55439	3.83555	3.89973	4.07843	3.63114	3.85945	3.76204	3.77871	3.97275	3.80346	3.85657	3.75549	3.98662	3.79486	3.95805	3.77871	3.45914	3.39855	4.18656	3.6655	3.93372	3.5389	3.63207	3.92849	3.66693	3.70917	3.56813	3.64336	3.7316	3.46829	3.61138
SIGLEC7	6.83541	7.04865	6.58001	6.77882	6.08874	6.5309	7.13446	6.00879	7.25799	8.34704	7.89851	5.84638	7.66412	6.90085	6.31253	6.49223	7.23597	5.63284	7.42218	5.61317	6.39254	6.54762	6.27203	7.37518	5.89028	6.97206	7.00497	5.7816	6.19606	6.38916	7.21911	6.71977	6.95313	7.41124	6.57472	6.52942	6.91753	6.97052	6.90383	7.08598	6.32348	6.97264	6.85919	6.57725	6.85919	6.45928	6.4434	6.88477	7.67756
SIGLEC15	9.78096	7.85705	8.82531	6.00919	7.82582	6.27518	6.5662	8.31609	9.2775	8.84525	7.31676	7.688	6.03671	8.4969	7.40372	7.41039	9.08352	6.7374	8.20902	6.40205	7.54167	9.48073	7.34377	7.20626	6.7693	7.32234	7.21931	6.71075	6.58459	10.3881	9.61668	7.45631	8.11726	6.48347	7.00133	7.94557	8.61094	7.06615	6.18837	9.07107	6.47077	7.50532	8.25453	6.4704	8.73099	5.9327	9.7564	7.81307	7.62747
SIGLEC11	3.42732	3.25187	3.55284	3.78462	3.55655	3.08467	3.10196	3.58288	3.51704	3.60313	3.4593	3.01717	3.69799	3.1882	3.37833	3.24287	3.40233	3.30187	3.63408	3.70732	3.21147	3.49286	3.41093	3.83224	3.24309	3.35896	3.27668	3.17688	3.12513	3.22667	3.58803	3.35826	3.28265	3.439	3.48751	3.22279	3.43245	3.20721	3.27231	3.26694	3.1229	3.129	3.39054	3.45956	3.12507	3.53594	3.44491	3.34599	3.06866
SHMT1	3.78188	3.63352	3.66346	3.73497	3.6909	3.77453	3.79817	3.81826	3.49067	3.89383	4.07593	3.94174	4.37486	3.64269	3.54068	3.88253	4.004	4.17143	3.81666	4.14191	3.81838	4.51161	3.95006	4.07278	3.63716	3.82206	3.86404	3.62881	3.82206	3.76114	3.77976	3.61992	3.54789	3.77702	4.18283	3.46331	4.32878	3.82956	3.91481	3.84162	3.59384	3.79881	3.90296	3.8111	3.82773	3.70246	3.62657	3.57502	4.09024
SHE	5.13887	6.32275	5.61963	5.9297	5.95721	6.19396	6.19987	5.81517	6.45417	5.81533	5.59126	4.83806	6.07877	5.66539	5.29319	5.37536	6.01294	5.71659	6.06986	5.84105	4.99751	4.86656	6.28709	5.86942	6.17373	6.0338	6.77453	7.45282	5.46854	5.97055	5.53131	6.20575	6.60263	4.81782	6.2721	6.19715	5.33056	5.68107	4.86707	5.72673	6.50192	6.06531	6.19071	6.25256	6.13227	6.7223	5.20543	6.65055	5.39048
SHCBP1L	4.75709	4.30226	4.57486	4.0823	5.22068	4.10478	4.35255	4.88756	4.50934	4.20534	4.69569	4.53045	4.40232	4.482	4.44713	4.65446	4.5102	4.51504	4.78073	4.56668	4.88442	4.49559	4.43748	4.22181	4.24201	4.42984	4.54964	4.15998	4.24953	4.19349	4.49515	4.44486	4.48555	4.4791	4.35965	4.50214	4.59901	4.72174	4.38029	4.31311	4.15375	4.53184	4.53139	4.63306	4.31078	4.1196	4.24389	4.6936	4.11566
SH3PXD2B	6.37563	6.84103	6.86331	7.68416	6.16816	6.84243	5.85568	6.34413	6.6673	9.49664	6.45538	6.48792	7.60877	7.13159	6.43975	6.37255	6.73764	6.65395	6.54947	5.44466	6.3774	7.09843	6.58946	6.04253	6.28481	6.97826	7.00189	6.0044	6.40116	7.1212	7.3277	7.3904	6.5	7.37669	6.1403	8.46398	7.29991	7.01577	5.90109	7.07691	6.51604	5.84902	7.03008	5.78891	8.41058	7.7991	8.62195	8.41515	8.1932
SH3GL1P2	3.98826	3.98575	3.72545	3.83905	4.17245	3.81235	3.82939	4.01076	3.6671	4.21368	4.03605	4.20463	3.83965	4.03118	4.29287	4.43447	4.01081	3.71228	3.48246	4.45872	3.83204	4.12839	4.05356	3.85987	3.61991	4.27859	3.86552	4.14286	3.65771	3.76439	3.96195	4.07602	3.77029	4.20463	3.83965	3.83899	3.92507	4.05605	4.0774	4.28911	3.83965	3.34551	3.97018	3.66086	3.88757	3.40119	3.85106	3.80256	4.12709
SH3BP4	5.10787	4.88969	5.25507	6.08258	4.44668	5.61265	4.26566	5.19527	5.2058	4.80944	3.66259	4.18734	4.33893	4.54044	4.85102	4.74156	5.00467	4.01951	5.34599	4.92304	3.51079	4.38932	4.87098	4.87759	6.62122	5.02899	5.87459	5.43783	3.55146	5.44913	4.66742	5.0775	5.2816	4.44268	4.40042	6.33139	5.30713	4.74139	3.85226	4.99094	5.90747	5.2149	5.81059	4.97628	5.96612	6.57013	5.53552	6.54445	5.01679
SH2D3A	5.37911	4.75045	5.31398	5.48093	5.06415	5.51936	5.09584	5.8021	6.09003	5.31152	5.24131	5.79101	5.41078	5.16962	5.18141	5.05702	4.84972	5.09636	5.63259	6.00291	5.29436	5.24426	4.87322	5.31152	5.06394	5.12979	5.06066	4.90642	4.79032	5.15558	5.56868	5.44334	5.05251	5.02495	5.15928	4.56982	5.65645	5.21047	4.87733	5.15048	4.7982	5.23751	5.03743	4.92386	4.9099	5.05422	5.09226	5.15588	5.50302
SH2D1A	7.29922	7.01738	7.27699	6.72172	6.71887	7.75846	8.58571	6.23157	9.6695	8.61313	6.97173	7.2679	7.37559	8.67477	8.16488	7.74047	6.94251	7.70565	9.40482	6.09834	3.21565	6.84547	8.13462	9.48473	8.69022	8.99137	8.1012	8.73295	5.78384	5.42562	7.07766	7.89415	9.23888	8.78843	8.45291	7.39402	6.85146	6.37024	7.2808	8.82796	9.71108	7.86143	7.95859	6.86411	6.9947	9.32732	7.23144	8.4404	9.14326
SGTB	8.5086	6.46044	7.49702	8.28846	6.54928	8.63541	7.17115	7.94393	8.11074	10.5553	6.96659	7.74552	9.22635	8.23768	7.39828	6.58077	8.32311	7.97022	8.69382	7.79933	8.05425	7.32649	7.23179	8.6644	7.30912	8.29754	7.58221	7.86985	7.50049	8.96054	8.07836	8.33891	8.11425	8.68166	8.50812	8.35949	7.2532	8.01763	7.34465	7.87975	7.67155	7.21786	8.38997	8.22616	8.92864	7.93734	8.1228	8.02869	9.12478
SGOL1	5.45346	4.66846	6.38904	4.92801	5.17492	4.76113	4.98666	5.90228	4.59869	5.17808	5.54655	5.54485	5.24902	5.70636	5.48934	5.59426	5.19775	5.19863	5.01159	4.74984	5.91572	5.56859	5.34187	5.84431	4.75248	6.34118	5.51232	4.57129	6.4202	5.39821	5.50268	5.51323	4.62311	5.54996	5.27705	4.85521	4.53737	6.08463	6.44219	5.61583	5.16744	5.5137	5.89544	5.35741	5.24402	4.81165	5.51742	5.14536	4.99385
SGMS2	3.71954	4.76227	4.20116	6.18657	3.70659	5.59789	4.06878	5.46921	4.65398	6.36416	4.37363	3.8508	4.98061	4.0813	5.2966	5.01994	4.60264	4.12586	4.61833	4.30825	3.89602	4.34971	4.30689	4.52043	6.11717	4.80225	4.03004	5.33967	3.01591	5.0001	4.37386	4.16938	4.86455	4.57856	4.56875	6.9828	3.80674	4.36315	3.62892	4.40582	4.92504	4.6437	5.4962	6.10945	5.95683	6.86416	4.918	5.77387	4.56326
SGCA	3.75176	4.02662	4.02662	4.32557	3.91313	3.74051	3.439	3.92907	3.63842	3.92907	4.21109	4.11164	3.87336	4.12642	4.02996	4.21818	4.08465	3.766	3.84377	4.25701	3.99691	4.09413	3.82557	3.88259	3.84277	3.90611	3.92851	3.92907	4.83121	3.55872	4.11716	4.08481	3.95016	3.71637	3.65737	5.31763	3.93263	3.58407	4.04814	3.73292	3.83676	3.88095	3.95552	3.75142	3.68124	3.44	3.70049	3.77742	4.0525
SFTPC	5.71305	5.52486	5.47916	5.58356	5.74808	5.67883	5.64136	5.98276	5.63178	5.9253	6.19148	5.72504	5.60956	5.68807	5.81217	6.40438	6.25938	6.14783	5.74883	5.72513	5.47929	6.15023	6.02319	5.74171	5.59657	5.89881	5.77001	5.90461	6.00792	5.51886	5.61152	5.49582	5.64673	5.4813	5.41622	5.76522	6.38756	5.91756	5.5899	5.78758	5.58466	5.93548	5.41154	5.82103	5.53063	5.4798	5.563	5.62338	5.9168
SFTPB	6.02102	6.92723	6.53609	6.14458	6.76721	5.80024	6.0764	6.31471	5.99971	5.93549	7.31273	6.04773	6.36332	6.9281	6.69554	7.28584	6.88135	6.7219	5.96937	6.1498	6.69241	7.22689	7.38456	6.53488	6.20769	6.76974	6.47898	6.60873	6.82657	6.09271	6.84877	6.54662	6.29643	7.24522	6.40595	5.83008	6.4599	6.86823	6.4509	6.37697	6.40653	6.7376	6.36055	6.70259	6.07996	6.46544	6.24872	6.49592	6.72496
SFSWAP	8.37051	8.08525	8.84024	8.4306	8.45903	8.89557	8.18383	7.65162	9.079	8.14895	9.0533	7.5369	8.59516	8.129	8.54864	8.70938	7.44317	8.10681	8.82244	9.00869	8.5199	7.82112	7.99205	7.90356	7.56756	7.68638	7.86602	8.11015	7.67298	8.28542	8.20549	7.89752	8.54212	8.61805	8.40769	7.46023	9.24298	8.41282	8.75002	8.66025	8.14544	8.68774	8.57503	8.37445	7.99263	8.3865	8.39955	8.82191	8.54168
SFRP4	4.76103	6.80957	4.28584	9.28057	5.19587	7.27823	6.48301	3.91087	4.54445	3.97234	4.71232	5.78381	3.66907	3.92607	4.36525	4.89716	7.8532	4.35229	6.59771	4.47852	4.46782	4.53778	6.82331	4.75714	4.6863	4.61369	7.10998	8.1785	4.4312	5.86243	7.90567	5.61747	6.5315	4.13043	6.2731	10.5241	4.8993	5.32956	4.35503	4.90832	7.28744	6.70996	6.56443	7.55809	5.78243	9.67769	4.05299	9.86341	4.27705
SF1	9.50179	9.68773	9.92681	9.96097	9.74413	10.0018	9.44932	8.61246	9.57209	9.3764	9.15579	9.5651	9.63696	9.68828	9.41024	9.34604	8.83919	9.75749	9.69803	10.4331	9.62251	9.65937	9.04621	8.7268	8.20152	8.97381	9.21942	9.26834	9.39354	9.56406	9.20371	9.73534	9.12608	9.66406	9.61991	8.86561	9.37836	9.44332	9.89049	9.63458	9.77895	9.85841	9.56727	9.52589	9.39931	9.45627	9.54729	9.98039	9.12003
SETD6	7.20186	7.50744	7.59068	6.59153	6.30476	7.42186	7.77237	8.20291	6.59254	6.62939	5.80127	4.36363	7.27336	7.01827	7.26221	6.96442	4.64107	7.31688	6.42095	6.55866	8.25619	7.46834	5.36774	7.75523	6.90554	7.30189	6.59945	6.63568	7.3711	7.50846	8.28303	4.71818	7.16612	7.02885	7.24306	6.36074	7.05224	7.40826	7.56783	7.14206	6.36693	7.67735	7.37073	7.35958	7.29047	6.65523	6.69641	6.66213	6.62747
SETD5	9.05627	9.79024	10.2473	9.42345	10.6622	8.48989	9.52552	8.88325	10.2373	8.62436	10.2895	9.35705	9.33817	9.77751	9.56838	9.90484	9.4028	9.83196	9.19567	9.73966	10.1156	9.89345	9.69476	8.64683	8.86353	10.0041	9.43279	9.46795	9.77403	9.93169	9.51301	9.77799	9.95963	9.81006	9.57372	9.31845	10.4213	10.0364	9.93802	9.98897	10.0754	10.7922	9.42699	9.43151	9.6945	9.62344	10.0313	10.3829	10.0984
SERPING1	7.66714	9.05405	7.57257	9.11947	7.4479	8.11241	7.98632	6.00252	10.5225	11.595	9.93556	7.75244	9.72103	8.54058	7.57041	7.63608	8.05487	8.20922	10.3603	7.82749	5.93262	7.98134	8.49357	8.33824	7.34256	9.02064	9.13335	8.20499	7.79499	8.02365	8.737	9.43412	9.03841	9.69378	8.83005	9.73603	9.3648	9.33745	8.1178	10.1278	10.2035	9.00304	9.14575	8.88792	9.64062	10.5365	9.67503	9.9442	11.0176
SERPINF1	9.01524	10.8631	9.92155	10.3863	10.1442	10.4354	8.49449	10.179	9.7048	10.3051	8.82156	8.94404	8.27579	10.2501	10.3794	9.18732	10.6478	9.23881	10.973	9.41506	9.57182	9.75995	9.61961	9.47133	10.764	9.81049	11.4932	10.2233	8.79437	10.4553	10.6046	10.5687	11.3298	9.26866	9.77981	11.9362	10.3783	9.685	8.6164	10.8316	10.6594	9.58562	10.9402	9.1387	10.8761	11.0607	11.3426	11.2386	9.8528
SERPINE2	7.54069	7.83708	7.6274	8.06159	7.89243	9.21146	6.63799	8.1026	8.49673	5.98348	6.26192	7.2046	9.23225	9.42375	8.60228	7.62782	9.44016	6.98932	8.68734	9.12558	6.82147	4.581	8.33529	7.47188	8.9014	6.1371	10.3101	8.26521	7.24152	7.43103	7.94372	6.46202	7.09281	6.29294	9.82588	9.48006	8.58176	5.97542	4.64545	5.83963	9.26385	7.86596	9.19207	8.89859	7.84097	9.50055	6.00899	9.91888	9.33511
SERPINA1	9.06493	7.59587	8.03912	8.66065	7.01819	9.08184	8.58174	8.32535	10.5703	11.5228	10.7579	8.06822	9.95554	9.50868	7.91309	7.96792	8.96747	9.09999	8.97266	5.4372	7.33786	10.0229	7.80501	9.78525	8.06556	9.28972	9.12514	7.3537	12.6292	8.34444	10.3924	9.79043	8.00601	10.5428	8.1137	10.6873	9.54175	9.77555	8.57968	9.64025	9.48264	9.58215	8.6333	9.48917	10.3409	10.473	9.03707	9.38415	11.0509
SERINC5	6.58989	6.89317	5.95972	7.79082	6.18876	7.68037	7.87348	8.1083	6.64337	8.93901	6.57972	6.6725	6.77633	6.9383	7.16733	6.38588	6.87537	7.62944	8.21246	6.02336	6.10407	6.50697	6.3882	7.79026	8.23967	6.69456	7.70264	6.99591	5.96688	6.78257	6.86489	6.53491	7.36449	8.14075	7.17988	7.86904	6.03835	6.41926	9.14403	6.81697	7.79019	6.72276	8.84411	7.18362	7.30799	8.443	7.23995	7.38055	8.12088
SERINC3	8.82255	8.97333	9.19535	9.35666	9.12525	9.11911	8.79522	8.45869	9.21017	9.46531	8.76915	8.70208	9.04796	9.20256	8.75924	8.7106	8.47241	8.77312	9.56596	9.87166	8.75098	8.47595	8.69852	8.57329	8.68606	8.5799	8.83655	9.61764	8.57786	9.15147	8.91357	9.05393	9.25256	9.19674	9.19555	9.02374	8.86566	8.86102	8.59639	8.74524	9.37857	9.27863	8.98509	8.60474	8.81147	9.23696	9.39669	9.41389	9.04588
SERINC2	4.91797	4.55232	4.79955	4.89717	4.57455	4.35107	4.79692	5.05459	4.78737	4.90149	4.99507	4.83423	4.71907	4.60516	4.42269	4.94306	4.55835	4.43329	5.07417	4.9093	4.62696	4.77179	4.28716	4.28958	4.62425	4.5226	4.45587	4.40562	4.55255	4.92514	4.74402	4.60916	4.48927	4.51232	4.69289	4.30002	4.48492	4.54741	4.63014	4.48182	4.39817	4.28268	4.67812	4.57811	4.30887	4.39626	4.61216	4.44369	4.30981
SEPT8	7.06864	7.15844	7.01659	7.87533	7.87533	7.86922	7.21014	7.98654	7.31403	8.17347	7.68476	8.26019	8.06536	8.03826	7.60095	7.28878	7.37526	7.29497	8.76455	7.01596	7.43172	6.95664	7.39118	7.18659	7.37767	8.67588	7.72844	7.83849	7.97406	7.91581	7.67749	9.08076	8.17017	7.53146	7.50659	8.34987	8.26394	6.87488	6.59805	7.40999	8.84787	7.83448	8.58529	8.24545	9.01969	8.50822	8.01636	8.11595	7.62766
SEPT5-GP1BB	5.84054	5.55083	5.76908	6.18162	5.73907	5.82527	5.56516	5.51883	5.80717	6.0826	6.23692	6.07567	5.829	5.66221	5.85812	5.81103	5.23507	5.67415	6.09626	6.43809	5.81779	5.34145	5.36018	5.59225	5.5164	5.39106	5.2854	5.10369	5.44255	5.62044	5.98622	5.71664	5.57582	5.49669	6.12032	5.07803	5.78467	5.30633	5.5761	5.45915	5.22658	5.48004	5.16626	5.35636	4.97059	5.26775	5.5291	5.09929	5.41591
SEPT11	8.40113	8.14175	6.92772	9.07086	8.23564	8.71812	7.78425	7.42597	8.06276	9.12628	7.68817	7.24272	8.61524	8.45698	8.41802	8.46896	8.90277	8.04888	8.44285	7.96338	7.81434	8.10931	7.49243	7.4273	7.31968	8.13737	7.90758	7.83642	8.03488	9.37235	8.50618	8.32729	8.78291	7.30958	8.35173	8.91003	8.11704	8.88362	8.28066	8.63316	8.44776	8.38511	8.38445	8.15108	9.7283	8.57699	8.92701	8.731	7.99244
SEPT10	5.87832	7.85079	6.4137	7.08067	7.0538	7.91467	6.03366	7.99834	6.95204	7.64346	4.57026	5.71859	6.53604	7.4248	6.77671	5.65916	7.39765	5.69962	7.91095	6.90597	6.50561	6.35343	6.88266	7.37878	9.15181	6.35155	8.36657	7.18018	5.1688	7.58726	7.17605	6.59886	8.45084	6.39118	7.24818	8.56961	5.51928	6.22455	5.06129	7.39647	8.6025	6.3461	8.09235	6.59945	8.58436	8.21765	7.65619	7.62815	6.80943
SEPSECS	4.94703	4.92427	4.64355	4.22165	4.44736	5.48573	4.85059	5.17052	5.10616	4.73682	4.2834	5.46926	4.63782	4.70899	4.94517	4.787	4.53762	4.75043	4.9506	4.73253	5.27502	4.71236	4.68566	5.06886	4.62101	4.73167	5.29327	5.40937	4.40199	5.55682	4.97202	5.06647	5.18147	5.19069	4.83506	5.1956	4.50572	5.5882	5.02175	4.76611	4.96263	4.52474	5.4545	5.80928	5.64575	5.6018	4.96544	4.69043	5.15484
SEPP1	8.17558	12.3494	10.2967	11.5084	11.3396	10.1039	11.9877	11.1294	11.4318	9.98032	10.6938	9.99061	6.45797	10.0824	10.8272	11.1153	10.7019	10.6566	11.6542	11.3529	9.76253	6.46089	10.8301	11.0664	11.4991	10.2373	12.0808	12.0622	9.61187	8.89695	8.24544	8.05179	11.5693	8.7956	11.8341	11.0118	9.80938	9.96754	9.68128	9.73695	12.038	11.6449	12.2778	11.5998	9.51239	11.2321	8.79481	11.5143	8.9003
SENP5	7.26308	6.07564	6.3475	6.58868	6.1782	6.42374	6.3885	6.88395	5.12291	6.10989	5.3903	6.38365	6.58187	6.35376	5.65875	5.3106	6.42561	6.63103	5.3092	5.5126	6.8983	6.32342	5.61684	6.6742	6.03674	6.32343	5.96942	5.56255	7.31516	6.636	5.96415	5.3957	5.99755	6.36369	6.69588	5.9585	5.00235	6.33562	6.22764	5.98899	6.12899	5.74835	6.01614	7.5309	6.79197	6.82826	6.14927	5.13677	5.83777
SEMA5B	7.5198	7.87006	7.71259	7.76596	7.67006	8.43419	7.16772	7.6955	7.73672	7.95413	7.76075	7.30818	7.60719	7.72777	7.71776	8.34181	7.98817	7.58137	7.14337	7.33108	7.53519	7.34321	7.75052	7.53238	7.63208	7.92158	7.99555	7.46568	7.88706	7.54704	7.65213	7.77131	7.59336	7.55326	7.7747	8.04581	7.92534	7.67843	7.72595	7.96341	7.57558	7.50103	7.70972	7.86605	7.55896	7.92503	7.68991	7.99495	7.96311
SEMA5A	6.5276	7.28605	7.38599	7.04635	7.3687	6.64079	6.82123	6.68691	8.37614	6.20383	6.6324	6.58087	5.55559	8.02209	7.24211	7.06537	7.21723	6.29801	6.8009	7.11888	6.60916	6.16867	7.07873	6.07527	7.20983	6.30892	7.79873	7.17499	6.06329	7.60773	7.12967	6.74768	7.94955	6.71258	6.62519	7.34826	8.5453	6.0464	6.18793	7.58042	7.56708	7.79139	6.98208	6.28005	6.93488	7.26418	7.53653	7.91007	6.6796
SEMA4D	6.64475	8.16785	9.18616	7.8303	7.80372	7.19874	6.92118	6.04396	8.67894	9.39717	7.67971	7.47702	8.19826	7.95416	7.89239	7.76903	7.08157	7.08414	8.40411	8.97443	7.26199	8.94408	7.29427	7.18075	7.51432	7.8216	7.93359	7.24141	5.67558	9.6378	6.85644	7.44571	8.24488	8.93261	9.4422	7.79066	7.64135	6.45006	8.13311	8.72191	8.9168	8.26939	7.60455	6.1594	8.4135	7.97187	9.90273	9.24376	9.64341
SEMA3C	3.8645	4.17207	3.90009	5.73742	3.57069	6.31007	3.8525	3.83024	3.71029	6.03767	4.16378	3.1554	6.70599	2.55892	3.95788	3.67299	4.67977	3.59769	4.62781	3.71984	3.20089	4.24696	3.92648	3.20125	4.02793	3.8242	3.61184	5.82215	6.25019	6.25298	4.18065	4.11402	4.6367	3.38028	3.96436	7.36444	3.97778	3.66427	3.09938	4.4299	4.92393	3.94765	5.859	4.37924	5.99442	7.32386	5.4164	6.69104	3.1768
SELPLG	7.90208	8.38943	7.66669	7.68061	7.95382	7.86476	8.52632	7.50292	10.4496	8.9529	9.03375	7.31049	8.10838	9.01107	8.65523	9.23571	7.86979	8.1574	9.07536	7.20424	6.9731	7.79941	8.39994	8.77235	8.99478	8.57905	8.86712	8.32573	7.44408	7.97021	8.0444	8.3934	8.62899	8.79056	7.96822	8.69329	9.33249	7.21894	7.58066	9.05622	9.43205	8.92054	8.86296	7.87526	8.70094	9.16072	8.46288	8.97359	9.40249
SELP	5.61761	6.74231	5.91422	6.38028	6.40475	6.60116	5.93916	6.31658	7.19092	6.5662	6.2959	5.80247	6.96579	6.63536	6.46312	6.51689	6.42015	6.43994	7.34678	6.45449	5.53	6.0371	7.34068	6.91016	8.18977	6.46527	6.90955	7.56478	5.84391	6.58659	6.54423	7.06181	7.98539	6.39578	6.15147	7.05581	5.76904	6.23118	5.75639	6.43836	8.67451	6.54993	6.52619	6.68756	7.33234	5.87555	5.83997	7.39065	6.36817
SELE	2.96941	4.24677	6.59043	3.94431	3.46873	6.22691	3.57487	4.54533	4.24948	3.33549	3.57073	3.47208	3.91252	6.13809	4.35698	4.19933	5.95275	3.112	3.01	3.81909	4.62237	4.55863	4.15877	3.74757	6.09335	4.06874	3.85695	5.14223	3.08658	4.87838	6.41937	5.52299	5.41395	3.13776	3.96552	6.40798	3.23997	4.17445	3.18176	3.06149	4.93978	4.41321	3.5564	4.90336	9.08259	4.08999	4.5016	4.86586	3.31971
SECTM1	7.3299	7.09178	6.39991	7.16064	6.59171	7.1398	7.76369	6.95166	8.71687	8.4261	8.44983	7.1918	8.38812	7.44498	6.9085	7.56862	6.14328	6.91993	8.04463	6.69494	6.39525	6.89119	6.81421	7.69638	6.77366	7.62609	6.96934	6.38097	7.06433	6.15316	6.85218	7.14901	6.34953	8.38851	7.28746	6.35385	7.7889	7.47492	7.06788	7.24619	7.60388	7.24744	6.89405	7.71774	7.07746	7.73562	6.56842	7.32969	8.9469
SEC61B	12.1429	12.5574	11.6273	11.2972	11.9202	11.9192	11.8015	13.0696	11.0237	12.2219	11.658	11.897	11.8381	11.9731	12.2228	12.2239	11.9219	12.1201	11.4437	11.0208	12.3111	12.3035	11.3108	12.6584	11.8393	12.5235	12.0892	11.732	12.2492	11.5615	12.5125	11.9827	11.957	12.3302	12.1199	11.8039	11.5848	12.1931	12.2442	12.1277	11.5426	12.1146	11.3467	12.3058	11.6845	12.2885	11.3665	11.5275	10.919
SEC61A2	6.38445	7.71431	6.5232	5.9609	6.00228	6.23133	5.93134	5.82994	6.02634	6.2679	6.65015	6.16509	6.44962	6.59373	5.9618	6.19312	5.73478	6.39305	6.83054	5.83488	6.95686	6.00959	6.131	6.13983	5.52003	6.83031	5.92855	5.77349	7.2573	6.54983	6.17763	7.17486	6.57095	6.76578	6.48938	6.13731	6.15362	7.66842	6.16632	6.17031	6.25196	5.97299	5.66615	7.69239	5.9368	7.17353	6.0094	6.07341	6.75172
SEC16B	5.09491	5.35468	5.15224	5.17083	5.26836	5.2449	5.20475	4.98881	5.03286	5.10526	5.41787	5.6212	5.2944	5.25117	5.11623	5.79954	5.79773	5.66214	5.26441	5.35984	5.36327	5.66858	5.64175	5.239	5.37205	5.66903	5.41994	5.06382	5.58627	5.48978	5.30494	5.26757	5.36961	5.23506	5.09575	5.28475	5.50711	5.43752	5.68376	5.53261	5.26815	5.27705	5.3436	5.40482	5.27133	5.22642	5.23674	5.20788	5.47188
SEC14L1	8.63754	9.4445	8.65251	10.5081	10.1782	9.8348	8.86888	7.91957	8.12787	10.0615	8.24778	8.97538	10.086	9.10299	8.37567	7.99386	10.0956	9.23977	10.2132	10.6944	10.1049	9.65978	8.6494	8.88376	8.31397	8.81872	9.45703	8.9715	9.36185	9.2835	9.70215	10.2606	10.6096	9.64784	9.378	8.64655	8.6805	8.9671	9.64399	9.48357	9.2051	8.49917	9.34031	8.58488	8.64597	8.95981	9.52945	9.17923	9.99319
SDR39U1	9.13139	8.92181	9.14733	8.50665	9.52546	8.56738	9.17588	9.4497	9.09561	8.57688	8.98605	8.48799	9.26123	9.27592	8.9578	8.6523	8.57547	9.40686	9.14796	9.62567	9.60932	9.11456	8.36016	9.73273	8.99766	8.97427	8.53513	8.74499	9.46532	9.27184	9.17597	8.67398	8.64956	9.0585	9.13719	8.32366	8.67064	9.69747	9.00681	9.55609	8.57294	9.51438	8.73808	8.72836	8.85942	8.18386	8.74265	9.19016	9.02032
SDHC	9.17804	8.68581	8.64359	8.7384	8.72703	9.11201	9.29689	9.55015	8.73014	9.00398	9.40149	8.93383	9.11515	8.4593	8.5441	8.43349	8.8647	9.04252	8.69705	8.24113	9.02801	8.93652	8.57375	9.57972	8.65268	9.40055	8.73019	9.1565	8.87368	8.72425	9.2475	8.73414	8.4957	8.92909	9.17804	8.74167	8.44267	8.95652	9.24655	8.77566	8.94197	9.66007	8.87637	8.56398	8.53355	8.77431	8.51993	8.20551	7.90115
SDF4	9.4904	9.38804	9.305	9.31006	9.52059	8.87948	9.29665	9.40681	9.67103	9.84511	9.56567	9.05577	9.0289	9.57861	9.38804	9.36715	8.91567	9.5787	9.65114	8.77751	9.08782	9.58171	9.47807	9.37048	9.29584	8.59006	9.04377	9.26405	9.54284	9.37952	9.38595	9.26764	9.62376	10.008	9.07347	8.90436	9.36302	9.16162	8.89322	9.45487	9.54766	9.18623	9.34327	9.2391	9.22429	9.39943	9.293	9.76091	9.90367
SDCCAG8	6.64559	7.01209	6.49198	6.5636	6.51897	7.93911	5.91373	5.94289	7.17599	6.50983	6.9906	6.97738	6.43287	6.9094	5.86422	6.36485	6.29185	6.50628	7.57937	7.40589	6.35571	6.06858	5.79547	6.98889	6.63943	6.50174	6.48061	6.79617	5.71734	6.87377	6.47122	6.7248	7.26293	6.07489	5.7232	7.02851	6.96295	5.66705	6.58918	6.65766	7.20903	6.31479	6.36071	6.69889	6.67136	7.34076	7.00274	6.77424	6.22316
SDCBP2-AS1	5.28287	4.78634	4.78964	4.55925	4.76719	4.39653	4.66208	5.3236	4.68439	4.36406	4.82142	5.13605	5.06761	4.98227	4.64819	4.7307	4.4173	4.99653	5.24005	4.72028	4.90744	5.10446	5.06812	4.1661	5.02943	5.06909	5.05189	5.27559	5.43881	4.56228	5.17361	4.67585	4.92291	5.0492	4.63597	4.36275	4.9522	4.50887	4.85828	4.74893	4.60928	4.29737	4.70353	4.3366	4.78634	4.46275	4.78634	4.53763	5.01788
SDC4	8.29121	7.57052	7.87871	7.02358	7.00071	8.18138	6.60272	8.63897	9.16569	9.65594	8.03344	5.95776	7.81512	8.39464	8.01347	7.72845	8.03344	6.9363	9.77054	6.86969	6.67351	9.42468	7.24607	7.45118	8.74228	7.72832	7.43658	6.64906	5.85937	9.18014	8.53075	9.19135	8.56881	8.20869	7.18438	9.22482	8.51018	7.31911	6.16473	9.22687	8.1083	7.54381	7.44	7.04464	10.1334	9.07605	9.32404	7.98842	8.94094
SCUBE3	4.44186	4.32939	4.73768	4.99317	4.40496	4.23832	4.68764	4.24155	4.47304	4.44488	4.58055	4.30101	4.95298	4.50568	4.26318	4.23832	4.5959	4.67698	4.70458	5.89535	4.37803	4.42136	4.94657	4.18336	4.38653	4.55423	4.3066	4.36026	4.58598	4.16274	4.80924	4.1607	4.19075	4.09505	4.59968	4.27837	5.22359	4.60558	4.46391	4.5401	4.02508	4.19402	4.09531	4.57488	4.41605	4.3993	4.2712	3.98436	3.95421
SCT	3.64641	3.80527	4.13167	4.30883	3.08868	4.22764	4.27938	3.72076	4.42499	3.73768	3.86552	3.89932	3.85978	3.75459	3.63253	4.21096	3.59951	3.4981	4.80291	3.59702	3.84851	3.8126	3.46522	4.07735	3.85978	3.73298	3.86552	3.69628	3.3485	3.5668	3.9713	3.72518	3.80036	3.80837	3.78798	3.90488	3.62737	3.64349	4.04898	3.52833	3.39648	4.18036	3.52569	3.94386	3.59165	3.58838	3.72518	3.67286	3.57106
SCN4A	3.84799	4.57668	4.2276	3.788	3.87387	3.81681	4.12685	3.73247	3.95837	3.70341	4.06799	4.10239	3.57283	3.92477	4.0113	4.39926	3.91117	4.20779	3.63304	4.08275	3.77209	3.86336	4.17363	3.79935	3.54205	3.89765	3.57381	4.01652	4.07366	3.87387	3.8119	3.91252	4.02466	3.85891	3.8269	4.67996	4.08416	3.78938	4.37156	3.84729	3.65529	4.43895	4.03989	3.75509	3.60137	4.41754	3.90557	4.25797	3.77021
SCIMP	4.47821	4.35384	4.36028	4.43834	4.67708	4.54218	4.35295	4.53002	4.41379	4.4582	4.25334	4.76952	4.09104	4.62749	4.35582	4.68849	4.4126	4.56529	4.4497	4.51711	4.29599	4.91387	5.13548	4.05555	4.34174	4.32497	4.43214	4.53863	4.50081	4.61051	4.25499	4.56843	4.62441	4.23896	4.01609	4.64014	4.5522	4.49909	4.39762	4.44246	4.65455	4.40667	4.1003	4.32913	4.54309	4.2787	4.50496	4.44016	4.67004
SCD	8.48856	7.94834	6.93621	8.13831	8.5071	8.92192	7.52051	9.55648	8.3484	10.9406	8.5682	8.30783	9.36463	8.8651	7.82795	6.8751	8.99207	8.73864	7.90518	7.03234	9.43623	8.02935	7.26149	7.54763	7.35807	8.04918	8.35902	6.06743	6.34661	9.33814	8.836	7.63256	6.90208	9.06564	7.9331	8.75238	7.95041	8.93964	8.44163	7.7832	7.61665	8.23632	8.98024	9.12863	7.81659	8.9934	7.76089	7.94746	8.97046
SCARNA17	6.45726	6.83684	5.0966	5.68745	6.91279	3.96516	6.19241	6.1941	8.07299	5.69848	7.15729	4.75209	4.46703	5.73943	7.04938	7.39397	6.21392	7.63408	6.92775	7.18627	6.64792	5.30358	7.99215	7.8165	6.02168	5.46421	5.01836	8.01163	6.8134	5.3211	6.43543	6.04155	5.70385	6.50451	6.32019	4.76037	6.89183	5.88808	5.09636	6.27025	6.12298	7.48183	5.78306	4.95698	6.05979	8.01848	6.26226	6.26935	7.75271
SCARB2	9.61197	9.84436	8.82318	9.72878	8.5844	9.7883	9.4203	9.06981	10.4058	11.4621	9.82208	9.34393	10.2203	10.2438	9.21393	8.16932	9.51511	9.03242	10.3806	8.42707	8.09044	8.83774	8.86776	9.47537	9.53066	9.77362	9.98232	8.74816	8.83738	9.72904	10.0465	9.54882	9.41967	10.0191	9.22423	10.4894	9.18509	8.98041	8.87488	9.88253	9.63541	9.26107	10.0246	9.47255	10.2104	10.2994	10.0594	9.92186	10.1177
SCARA5	5.25486	5.95343	7.16776	4.46197	5.73145	5.18718	5.24394	5.80224	6.2562	6.64005	5.55176	4.95635	4.76812	6.21538	6.40041	5.87549	6.6505	4.3012	7.1622	7.31853	5.41085	6.59052	5.96198	4.95592	5.60691	5.58407	6.42223	6.72829	5.82618	7.50814	5.7151	7.06462	8.48267	4.24883	4.82273	7.71165	8.25775	5.11337	4.58603	5.97765	5.71762	5.80291	7.04183	4.69544	7.3511	5.39436	8.9924	6.51905	5.11016
SCAND1	9.18972	8.38724	8.89781	9.29586	9.22377	8.67772	10.2872	9.5317	9.80474	9.15447	9.88775	9.63048	9.16803	8.86844	9.5048	10.2273	8.52299	8.61249	9.4313	8.62858	8.68037	8.37369	8.58206	9.03179	8.22414	8.32477	7.99094	9.11702	9.05963	8.85592	9.00677	9.46057	8.88563	9.40741	8.79208	8.22298	10.0612	8.93353	8.92497	8.88902	8.71188	9.48892	8.43661	9.03228	8.1308	9.06252	8.76037	8.76248	8.85534
SCAMP2	8.40294	8.88459	9.24752	8.94784	9.14892	8.03242	7.97771	7.96333	8.7034	9.20003	8.89179	8.16125	9.62524	8.70138	8.63639	8.74124	8.19106	8.2795	8.56912	8.6958	9.04969	9.55949	8.10295	8.23091	8.44541	8.54413	8.94744	8.38718	8.5312	8.82223	8.70276	8.51364	8.73841	8.71526	8.69074	9.002	8.4294	8.7898	7.96456	9.18099	8.89936	9.08517	8.50622	8.13898	8.87132	8.19387	8.90925	8.5051	8.72599
SCAF4	7.78235	8.39712	8.28042	9.51805	7.9091	9.20724	8.24011	7.37996	8.21764	8.79073	8.49027	7.58047	9.07488	8.09683	7.90487	7.76421	7.37153	7.88558	9.18272	9.15212	8.19221	8.03069	7.41375	7.05184	6.56138	7.55497	7.43112	8.35333	7.47668	8.00203	7.85823	8.26913	8.1215	8.52616	8.81341	7.72363	8.47588	8.20036	8.60552	8.10545	8.04545	7.96151	7.99655	7.83992	8.12682	7.29691	8.02672	7.84666	7.50682
SASS6	6.68993	5.76492	6.78398	6.56994	6.16074	6.79119	7.34282	7.07114	6.15082	6.51303	6.83069	6.50103	6.67634	6.25028	6.6336	5.93974	6.78011	6.57666	6.11292	6.83896	6.6336	6.5778	6.33793	6.95136	6.06935	7.06744	6.01541	6.07337	6.75997	6.90214	5.63059	6.38071	5.74821	6.14286	7.00277	6.01198	5.89905	6.68581	7.35768	6.58568	5.6291	6.74411	6.62582	6.90421	6.43006	6.07731	6.70509	6.16516	6.18159
SASH1	6.55276	7.19929	6.30006	7.30697	6.31242	6.12945	7.40392	6.60238	9.03552	8.38607	8.03252	7.12738	7.15368	6.8851	7.14962	7.44419	6.83092	7.10769	7.201	5.82571	5.69106	6.27236	7.31662	7.10867	7.49892	7.08089	7.45297	7.32022	6.72589	6.61335	6.98471	6.15877	6.66126	7.36153	6.85412	7.53924	7.49015	6.72074	6.53709	6.84377	7.87844	7.4953	6.75813	7.12261	7.38241	7.91439	6.31982	8.20703	8.96005
SART3	9.01317	9.0469	9.36732	8.52064	8.91884	9.38704	8.61233	7.94306	9.63103	8.54911	9.36154	8.63617	8.56065	8.10919	9.251	8.91814	7.85316	8.58181	8.47048	8.97316	8.88289	8.05358	8.22661	8.13674	7.48077	8.22546	8.00297	8.95301	7.62593	8.52995	8.79614	9.22265	8.83424	9.30571	8.9443	7.94137	9.60909	8.75773	9.23641	9.12111	8.31188	8.54104	8.39542	8.51442	8.57621	8.24954	8.67854	8.34481	8.42311
SART1	7.62063	7.24924	7.52841	8.42584	7.23411	7.71617	7.35322	6.56966	7.89877	7.81087	7.87118	7.4291	7.68497	7.757	7.70112	7.77164	6.6218	7.01901	8.17637	8.20776	7.49731	7.05379	6.36577	6.91792	6.37664	6.34477	6.72927	6.90041	7.39065	7.56398	6.47122	7.78371	7.07394	7.62865	7.46452	6.44755	7.59588	6.95498	7.33852	7.58593	7.00529	8.01199	7.13608	7.35561	6.81997	7.55677	7.35183	7.12314	7.28331
SAPCD1-AS1	4.52212	4.03197	4.41569	4.58731	4.65228	4.16315	4.22624	4.34743	4.80112	3.97286	4.98508	4.24797	4.22149	4.51937	4.55279	4.71833	4.01044	4.63439	4.7447	4.40609	4.18029	4.42136	4.43891	4.2718	4.06108	4.2966	4.0615	4.28869	4.40501	4.39405	4.48158	4.38062	3.93105	4.31392	4.27463	4.14625	4.95397	4.00987	4.64438	4.57456	4.03487	4.41096	4.3365	4.46619	4.3098	4.35212	4.32706	4.30472	4.36089
SAP30BP	8.41084	8.73011	8.10183	8.19819	8.92639	8.35675	7.84078	8.64808	8.62456	8.23328	8.75415	8.24469	8.46279	8.26618	8.0647	8.16697	8.23206	8.61787	8.36309	8.33553	8.59599	8.04777	7.50031	8.51159	8.05339	8.35883	8.28136	8.28012	7.96298	8.20615	8.39752	8.29621	8.53877	8.20224	8.09737	7.92858	8.15658	8.83785	8.20244	8.24101	8.6782	8.92781	8.14752	8.60735	8.15112	7.95548	8.39367	8.24269	7.8289
SAMD4B	6.31665	6.14501	6.8478	6.59681	6.33707	6.18168	6.25577	6.25514	6.5811	6.66224	6.8868	6.57318	6.70783	6.66607	6.33999	6.78385	5.8052	6.28715	6.21149	6.59352	6.59931	6.35157	6.32019	5.69831	5.88913	6.26196	5.63857	6.08452	5.98687	6.11119	6.75854	6.50435	6.37485	6.71362	6.37498	6.02994	6.65481	6.60155	6.55521	6.73055	6.52014	6.48639	6.17024	6.04326	5.85577	6.32603	6.61246	6.76811	6.41693
SAMD3	5.97715	5.7827	4.5688	5.53058	4.8498	6.3006	7.43106	4.5097	9.36604	6.93031	6.95993	5.54971	6.32031	6.7717	5.53326	5.68865	5.98629	6.05843	8.12831	5.10017	4.63829	6.0769	6.06761	7.21473	6.74414	7.6627	7.0411	6.07593	4.78312	4.63732	5.58934	5.85142	4.99447	6.56278	5.5511	7.01809	6.286	5.40917	5.56375	7.67455	7.25129	6.51699	6.78609	5.50607	6.45141	8.42896	6.94657	7.77728	7.15201
SAMD11	4.66184	5.15828	4.92401	4.82624	4.5542	4.88985	4.66072	4.72703	4.916	4.89142	4.65919	4.87524	4.64632	4.64141	4.82121	5.30723	5.28839	4.76452	4.71628	4.79852	4.89892	4.71202	4.98235	4.50643	5.22282	4.81381	4.86619	4.68382	5.02078	4.88826	5.02346	4.51284	4.74643	5.06566	4.61813	5.03574	5.22239	4.59141	4.70826	5.01654	5.00273	4.65199	4.6894	4.67366	4.64257	4.71655	4.86377	5.11109	4.89461
SAC3D1	8.89678	7.36164	7.57383	8.53894	7.66133	8.63541	9.96976	8.42509	9.21269	7.98756	9.07633	7.43935	8.98326	8.53528	8.21024	9.24709	8.15686	8.53769	7.98046	8.31546	8.02056	7.55054	7.87143	8.79556	6.43117	7.78559	6.49071	6.67389	8.97254	7.59003	6.99759	8.63041	7.05965	8.84591	8.05651	6.35476	9.02252	7.42076	8.73907	8.01093	7.65795	8.66244	7.88989	7.459	6.6604	8.52984	7.82603	7.49555	8.06418
S1PR3	6.53286	7.48598	7.09407	6.49151	6.7613	7.40895	6.00029	6.97064	7.69639	7.31186	5.91654	6.34221	5.68711	8.79402	6.73842	5.23363	7.79749	6.04868	6.42103	7.789	6.88656	6.9379	6.39908	6.50735	7.01842	6.04556	8.45977	5.83723	5.51551	8.4828	7.38809	7.74673	7.42095	5.8706	7.27728	8.27775	7.54076	5.89581	7.34027	6.97959	7.881	7.34788	7.49738	6.27424	8.98998	7.64977	8.38036	7.39821	7.50922
S100A9	9.25409	7.19859	6.28359	8.64641	6.60398	8.89181	10.0147	13.5751	8.45155	11.4884	9.43403	6.33623	11.5158	9.29324	12.8958	12.4833	8.06554	7.81183	7.31345	5.45113	7.34938	8.21069	5.99616	8.59489	14.0598	8.79738	8.13991	5.51521	7.72945	7.40328	9.56241	9.01688	6.89949	9.44566	7.80127	9.30517	8.21802	9.75839	6.70722	6.41998	6.22132	7.94994	7.00185	8.77841	10.838	8.29239	7.60794	8.89259	9.07341
S100A8	10.2032	7.31987	6.00305	9.28997	6.48194	10.4389	10.8485	14.0093	7.6015	12.4979	9.93914	6.10468	12.9843	10.5154	13.876	13.4468	8.74997	7.68166	5.81902	3.9613	7.43322	9.15264	6.18963	9.65879	14.3273	9.7818	8.12286	4.65549	7.26753	7.94426	10.2439	10.7149	6.42657	10.695	7.9751	11.5029	8.02917	11.1717	7.46574	6.93485	5.62126	6.81661	8.07048	9.25788	12.3472	10.3838	8.52392	9.82726	10.282
S100A6	10.1413	10.7914	9.88805	10.7185	10.9885	10.6797	9.82789	11.1153	10.7862	10.5476	11.2643	8.96634	11.2999	11.0394	11.0141	10.9801	9.63524	9.51383	10.7279	9.82367	10.121	9.70988	9.49399	10.6987	11.4123	11.0216	10.8428	9.90876	10.7085	10.5019	11.0255	10.416	9.91847	10.1315	10.5422	11.7419	10.7649	10.0171	8.3623	10.2921	10.5844	11.296	10.1896	9.71368	11.2453	11.4926	10.9887	11.2158	10.1004
S100A4	9.93288	10.6657	9.99149	12.0445	9.56369	10.3803	9.93844	10.6756	11.0684	10.2642	12.6439	8.23716	11.4316	10.5679	10.7093	11.0115	8.83306	8.97883	10.2922	9.64916	10.236	8.60472	9.41772	11.0219	10.6461	10.6944	10.6698	10.0981	11.5339	10.6266	11.9282	9.39739	10.5223	10.688	10.6815	11.3057	10.6983	9.72691	9.53537	10.3225	10.7883	12.1071	10.4258	9.52785	10.7257	11.35	10.9983	11.6927	9.87628
S100A16	8.04182	8.79637	7.88606	8.27155	9.63819	8.54804	7.63889	10.4524	8.33146	7.79034	10.8667	7.83513	7.66329	8.7768	9.98062	9.58024	8.11082	7.45391	7.82515	7.62292	7.51189	7.356	8.05661	7.95804	11.1037	8.8523	8.46708	8.15685	9.57873	8.39476	10.0078	8.04809	8.58099	7.69799	7.61364	9.48328	9.02296	8.03574	7.0175	8.10999	8.84483	8.64392	8.45176	8.2007	10.2387	9.45017	8.01623	9.14052	7.95928
RUNX1T1	3.37909	3.32844	3.34467	4.00923	3.45886	3.81518	3.4733	3.2588	3.62268	4.06351	3.38184	3.50618	3.88013	3.58799	3.42252	3.15942	3.38107	3.24531	4.1468	3.91102	3.4437	3.46455	3.13661	3.48377	3.49774	3.42965	3.55496	3.37629	3.24654	3.42959	3.40095	3.37527	3.62268	3.43326	4.99125	3.88941	3.45417	3.2849	2.85269	3.27295	3.30084	3.93931	3.30482	2.93666	3.51422	3.46897	3.30637	3.6857	3.33628
RUFY3	8.66326	7.64941	6.29868	6.86253	6.70915	7.35036	8.18635	7.33545	8.25046	7.10233	7.224	8.5156	6.22021	6.33542	6.87652	6.86725	7.9822	8.34843	7.9897	8.11374	6.16112	6.67123	6.22141	8.18586	7.03566	7.33932	6.43774	6.5833	6.69697	7.12774	7.44985	7.67767	8.23697	7.08958	6.5753	7.14206	7.79038	7.49439	7.70439	7.53674	6.90295	6.86974	7.4468	9.1649	7.11413	7.47808	7.0964	6.71562	7.28249
RUFY2	4.27184	4.11792	4.10796	4.31818	4.0873	4.30113	3.56477	3.9649	4.00208	3.82574	3.35774	3.71167	4.73998	4.15461	3.48732	3.46834	4.45047	3.85398	4.61925	4.33805	4.05673	3.99616	3.63894	4.09695	3.99549	3.98914	4.1581	4.00569	4.21299	4.35612	3.96846	3.17728	4.00446	4.44053	4.69907	3.63746	3.30936	4.05083	4.0282	3.85082	3.6042	4.03786	4.08598	4.21786	3.91151	3.79177	3.90009	4.07825	3.84385
RTP3	3.98695	3.76918	3.84476	3.74683	3.83389	3.75516	3.81833	4.15662	3.74713	3.57121	3.92936	3.8943	3.99628	3.99391	3.76985	4.29376	4.09902	3.77662	3.40318	3.76171	3.77815	3.75739	3.98423	3.82171	3.99051	4.09998	3.63352	4.16833	4.12265	3.51592	3.90464	3.77479	3.59672	3.73419	3.93241	3.72575	4.16371	4.03554	4.00606	3.66034	3.80189	3.79484	3.62791	3.65855	3.50313	3.7834	3.6466	3.66676	3.48506
RTN4RL1	4.56517	3.95185	3.88262	4.5715	3.92447	4.37306	4.22325	4.17922	4.38419	3.88657	4.5469	3.84316	3.89338	4.21849	4.58271	3.94645	4.09859	4.13877	4.35022	4.33682	4.04443	4.14189	4.02053	4.225	4.16042	3.99097	3.99958	3.99149	3.99373	3.82171	4.42987	4.15064	3.92114	3.96221	3.88952	3.73107	4.58244	4.08366	4.17189	3.78374	3.71922	4.09579	3.89444	4.26034	3.84436	4.01514	3.84284	3.73888	4.14113
RTN1	6.14749	5.13029	5.52815	7.00546	5.09073	7.34848	5.65676	5.98073	6.28123	7.61776	5.26041	5.01857	5.56145	5.77328	5.35067	4.68902	5.92542	5.26044	6.84144	5.03537	4.86702	6.00251	5.82145	6.29964	5.43031	5.82089	5.58554	5.50719	4.56277	6.23306	5.87076	9.17416	5.8476	5.48425	5.35253	7.03107	5.57207	5.39367	6.02554	6.66605	6.71543	5.94044	6.23829	6.00482	7.38957	7.05406	6.18633	5.78198	5.87258
RSPO3	5.88753	6.16696	5.64315	5.75525	5.626	6.83015	5.06596	5.74238	6.92367	7.15054	5.09027	5.15106	5.03179	7.38727	5.9709	6.26703	6.10735	4.5792	6.56143	5.73355	4.65843	4.49351	6.08464	6.10556	5.68579	6.77922	6.57859	5.89864	4.74114	5.90097	6.07012	5.18237	6.88903	5.34385	5.71539	5.47376	6.94636	4.28414	4.76595	6.16373	6.50263	5.97418	7.6406	5.58575	6.94946	6.73455	6.26821	6.43779	6.26207
RSPH10B	7.4954	6.62003	6.72946	6.7031	6.87512	7.08483	6.92794	7.70291	6.97238	6.75954	6.95297	7.63035	6.90156	6.36514	7.07108	7.01312	7.0596	6.79026	7.4484	7.11175	6.77376	7.2729	6.96786	7.60609	6.49986	7.17188	6.67155	7.08315	7.12638	7.37381	7.04004	7.36045	7.00018	6.94403	7.29634	6.73192	6.67147	6.65011	6.61113	7.18844	6.58517	7.65328	7.04164	7.83553	7.22465	6.65721	6.83397	6.55401	6.5452
RSG1	5.25174	4.38987	5.63061	4.89385	5.15205	4.87476	6.00143	4.56066	5.79944	5.27092	5.38655	5.78461	5.26633	5.07514	5.5022	6.06776	4.60537	5.12733	5.46288	5.80187	5.44937	4.37976	4.53407	5.04371	4.80729	4.63605	4.2769	5.14475	5.048	4.62607	5.03316	5.25538	4.44281	5.00041	5.2284	4.03776	6.00381	4.58877	4.94232	4.96345	4.41309	4.81396	4.68566	4.175	4.53459	4.47414	4.83864	5.04056	4.6568
RRN3P3	4.44127	3.94613	3.78114	4.27212	3.64512	4.19073	4.3581	4.08217	4.37025	4.13201	4.1309	4.29903	4.08163	4.26335	4.29389	5.07529	4.12584	4.35637	3.7419	4.39608	4.01722	4.13485	4.44591	4.43073	4.14172	4.2549	3.89356	3.78184	4.18496	4.19073	4.19845	3.98421	4.16202	4.19073	4.29211	3.99877	4.86991	3.8272	4.32208	5.11742	4.16132	4.75164	4.44701	4.75788	4.19073	3.96717	4.38274	4.44397	4.66654
RRBP1	6.92322	7.33186	6.12881	6.91432	7.90668	6.71599	5.94267	6.97758	8.04412	8.08931	8.40956	5.59734	7.15565	6.63533	6.84903	6.67153	5.23087	6.31055	7.56814	6.24122	7.33464	6.27917	5.54774	5.74936	6.43576	6.07201	5.51175	5.51061	8.47064	6.64977	7.02603	7.83951	6.63176	6.67306	6.97715	6.45903	8.58943	5.95166	5.69565	7.54497	6.22891	6.84566	6.15188	5.83589	6.81151	6.78787	5.81972	6.63897	6.77243
RRAGD	8.71178	8.1678	7.19498	8.01983	7.32185	8.39442	7.42216	8.41361	8.81391	10.4689	8.56975	9.62569	8.67555	8.17534	8.36948	8.27931	8.008	8.00656	9.47372	6.26996	7.39818	8.08216	8.56651	8.44446	7.88807	8.07097	7.98986	7.10056	7.72973	7.55635	8.45073	8.21531	7.67205	8.19333	8.90935	9.33022	8.79727	7.70195	8.10461	8.18982	7.65891	7.60613	8.24778	8.56383	8.09381	8.39953	8.34977	7.85811	8.83242
RRAGB	4.48229	4.85701	4.437	5.37613	5.09507	7.80687	4.08774	4.89814	4.34532	5.40965	4.6171	4.22887	6.15535	4.51937	4.60334	4.04123	5.88279	4.44378	5.0288	4.8704	4.08806	4.15687	4.53618	4.89339	4.4982	4.92083	4.61093	4.91273	4.70954	4.75022	4.8654	4.65097	4.78899	3.94934	6.50143	5.11781	3.62737	4.8763	4.77091	4.38516	4.21688	4.13345	4.68975	5.05117	4.68565	4.83688	4.17722	4.41226	4.24396
RRAD	4.14968	4.30154	4.38326	6.5462	4.42034	4.0849	4.74114	6.07412	5.38437	4.63426	3.93758	3.43244	3.9521	5.35885	5.28776	4.63862	4.96428	4.07127	4.72638	4.76055	3.90186	6.37084	4.0957	4.16543	5.56458	4.45719	5.73269	4.74432	3.76856	5.43822	4.4795	4.5728	5.50472	3.94184	3.92191	10.9666	5.00501	4.83344	4.39008	5.45435	4.18741	4.87647	4.96113	8.51953	6.82814	5.56626	5.80341	4.9654	5.23132
RPUSD4	9.20332	8.14441	8.80945	8.66292	8.61884	8.4367	8.57568	8.78547	8.90526	8.17299	9.16524	8.14021	8.52332	8.65538	8.93241	8.84848	8.60721	8.82325	8.17539	8.71765	8.48532	8.28258	8.09597	8.34435	8.20362	8.68926	8.47468	8.3363	8.83844	8.52706	8.42079	8.92622	8.34342	8.44133	8.63964	8.50454	9.08549	8.66781	9.49931	8.86163	8.38811	9.41913	8.53165	9.23354	9.00709	8.49106	7.97961	8.65443	8.06794
RPS6KA4	7.80542	7.85728	7.50538	7.52672	8.25148	7.24151	7.87211	7.52672	7.97326	7.49844	8.11264	7.69813	7.66721	8.08926	7.85052	8.07331	7.56729	7.93977	7.39592	7.70327	7.48062	7.77018	8.19468	7.86838	7.69732	7.59103	7.78169	7.60629	7.9939	7.28927	7.92949	7.91551	7.67452	7.92156	7.13654	7.48384	8.13146	8.02254	7.15538	7.78725	7.79222	8.04992	7.52672	7.34284	7.28797	7.81815	7.71795	7.95007	8.06439
RPS23P6	4.36567	4.31829	4.16144	4.36027	4.5996	4.6346	4.60686	4.48202	4.70549	4.82217	4.63748	4.72418	4.54008	4.49806	4.91208	4.99428	4.72053	4.8715	4.64265	5.06557	4.81495	5.09587	4.97015	4.54082	4.26648	4.60299	4.51418	4.54389	4.50002	4.54168	4.12153	4.6469	4.53847	4.30119	4.1019	4.51285	5.10244	4.67184	4.38994	4.54974	4.35955	4.42205	4.3805	4.17101	4.56024	4.36483	4.45959	4.70887	4.99965
RPS11	11.1789	11.0286	10.8516	11.0681	10.7696	10.8904	11.0482	10.945	11.4372	11.0725	11.3053	11.1642	10.9108	10.5626	11.0803	11.6778	11.4408	11.4925	11.0482	11.4722	10.7274	11.8412	11.6334	11.7951	11.0301	11.0776	11.1962	10.9991	10.9916	11.5245	11.6671	11.4801	11.2904	11.4445	10.8575	10.7047	11.4151	10.846	10.8597	10.8596	10.7267	11.1875	10.9532	11.2136	10.8089	10.7875	10.8804	10.9942	11.0484
RPP40	8.6243	6.07419	8.14206	6.88703	7.49726	7.17506	7.88739	8.18903	6.7501	7.14662	6.74911	7.34426	7.47424	6.80343	7.82576	8.01676	7.608	7.12135	6.47964	6.13015	7.95011	7.00227	6.75599	7.79141	6.96628	7.0934	7.50512	6.77397	8.62498	7.41661	7.13838	8.01745	6.79695	6.88333	7.42744	6.94069	7.82632	6.5201	7.66822	7.8537	6.25486	7.63389	7.4509	7.20551	8.22128	7.73561	7.16443	6.09661	5.51635
RPLP2	10.2852	9.76682	10.1115	10.3187	9.87884	10.1196	10.0807	9.97165	10.8229	10.0429	10.5709	10.0947	10.1178	9.97022	10.3938	10.8837	10.0315	10.0726	10.1935	10.5534	9.66184	10.0165	9.9292	10.198	10.0481	9.92956	9.97583	10.2516	10.3451	9.92554	10.0433	10.1819	9.9567	10.0947	10.1224	9.57077	10.762	9.71868	9.96614	10.0825	9.79187	10.3233	9.9261	10.0989	9.88519	9.90689	10.2186	10.0128	10.1526
RPLP0	14.0994	13.7771	14.0452	13.7985	13.9758	13.9574	14.0257	14.2104	13.6993	13.6998	14.2022	13.9192	13.9173	13.9959	14.1479	14.0005	14.0566	13.8965	13.7924	13.5611	14.0594	14.0402	13.5284	13.9491	13.9794	14.2357	13.9087	13.9005	13.9499	13.9873	14.1948	13.9564	13.8115	13.9393	14.0288	13.8746	14.1025	14.1581	14.1725	14.0815	13.6584	13.9499	14.0407	14.2175	14.0147	13.9175	13.7919	13.8384	13.5803
RPL23AP53	3.94296	3.64953	4.15973	5.55327	3.92029	3.87644	3.60057	4.25261	4.10575	3.89024	4.12142	4.39706	4.05984	4.08314	3.7402	3.99941	3.81818	3.78324	4.13947	4.20871	4.63438	3.78691	3.46233	4.04364	3.87976	3.88788	3.99941	3.51294	3.71213	4.09026	3.9653	4.35661	3.90861	4.20842	3.6832	4.38588	3.91611	4.01985	3.9831	3.66628	3.84756	3.67599	3.81519	3.83241	4.15399	3.79687	3.90347	3.83762	3.80829
RPL22L1	12.3051	11.5176	11.974	11.5663	10.6243	11.4326	11.58	12.4125	10.2907	11.1724	11.5952	12.2126	11.4322	10.3944	10.4453	10.2764	11.5449	11.2408	11.5891	9.89752	11.564	11.8083	9.64122	12.0967	10.7861	12.1755	10.5335	10.2893	10.9044	11.6111	11.8616	11.9203	10.8036	11.7612	12.0847	11.1907	11.4769	10.7639	12.6358	11.7097	10.7371	10.632	11.722	12.4772	11.9026	11.2764	11.4039	10.7314	11.0552
RPGR	5.17966	5.91734	5.92642	6.63937	5.73441	6.73382	5.84941	5.81978	4.5996	6.38871	4.65208	4.65709	6.30761	6.12411	5.1235	4.75494	7.61258	5.37605	5.49532	5.54336	6.9189	5.3955	5.84027	6.40834	5.67825	5.9807	5.75395	5.42051	6.28669	6.02418	5.13758	5.45113	6.00856	5.62578	6.7374	5.98018	5.02344	6.07105	5.70576	5.18676	5.39839	5.45485	6.00042	5.78569	6.1547	6.62812	6.02856	5.46366	5.67866
RPE	7.17994	6.24824	6.53557	6.54795	6.03216	6.89954	6.65849	7.04447	5.96126	6.68151	6.47442	7.11283	6.3219	6.23141	6.02962	5.87314	7.06254	6.24585	6.01167	5.6467	7.44192	6.62034	5.61074	7.40532	6.56715	7.05811	6.35452	6.2743	7.62055	7.17818	6.60695	6.47551	6.60392	6.62566	6.7247	6.95912	5.79817	6.4795	7.053	6.75102	6.6053	6.18884	7.34747	7.1008	6.81178	6.60505	6.78974	5.47706	6.08925
RPA3	11.599	10.0689	11.1596	10.7065	10.8231	10.3023	11.4903	11.3533	9.6623	10.0318	10.482	11.9416	10.7069	10.2428	10.8338	10.5886	11.1934	10.4211	9.92385	9.75918	10.9677	10.6354	10.5578	11.1415	9.87391	10.9413	10.5702	10.1853	10.9849	10.7447	10.7775	10.6018	9.77785	10.3216	11.4172	10.1281	9.88857	10.4306	10.4025	10.6018	10.2751	10.8574	10.8535	10.443	10.4315	10.184	10.7179	9.64689	9.57851
RP5-930J4.4	6.36315	7.27223	6.89202	6.67277	6.81806	6.75926	7.08793	6.33395	7.74667	6.46334	7.63969	6.57647	7.10195	6.32832	7.01065	7.1632	6.974	6.99872	7.39144	7.42351	6.41344	7.0928	7.12675	7.21718	5.94056	6.72885	6.40028	6.65815	6.8879	7.19465	6.39302	7.05764	6.43671	6.63679	7.25624	6.30794	6.90818	6.42826	6.74675	6.99604	6.41514	7.42672	6.63129	6.81558	6.75503	6.69905	6.85884	7.04316	7.40414
RP5-894A10.6	5.30584	5.32306	5.00778	4.65097	5.70962	4.18746	4.90603	5.26812	4.43872	4.83663	5.3766	5.49599	4.75911	5.31691	5.10568	5.4411	5.007	5.00856	4.57761	4.83563	5.48635	5.76868	5.28906	4.97377	5.3711	5.2161	5.50859	5.76701	5.6468	4.91336	5.51988	5.29218	5.47364	5.1515	4.73548	5.06907	5.76076	5.09342	4.62071	5.25842	5.08064	5.57446	5.12868	5.38535	4.9349	5.53819	4.80891	5.06489	4.96835
RP5-892K4.1	3.35042	3.02062	3.11827	3.23129	3.1773	3.25219	3.52251	3.69246	3.45102	2.97318	3.19724	3.2809	3.18939	3.31699	3.09672	3.13491	3.38766	3.0776	3.45949	3.23539	3.16203	3.10622	3.13661	3.3307	3.0361	2.98812	3.0194	3.43889	3.07466	3.1324	3.45566	3.08739	3.13812	3.37415	3.17399	2.90159	3.33462	2.93289	3.07531	3.06409	2.99169	3.05618	3.06673	3.07427	2.90689	2.99357	3.33997	2.79035	2.73936
RP5-855D21.1	3.67873	3.84933	3.6554	3.72287	3.70639	3.70215	3.92832	3.51382	3.92067	3.60878	3.87129	3.71257	3.63469	3.73591	3.98802	4.03966	3.70637	3.72024	3.84711	3.46383	3.44753	3.79323	3.80159	3.65136	3.67433	3.73199	3.47586	3.70053	3.82752	3.39544	3.88597	3.73219	3.40318	3.55181	3.43047	3.68656	3.90393	3.67432	3.75271	3.87683	3.59772	3.78545	3.60878	3.68249	3.51396	3.57654	3.59659	3.85283	3.66844
RP5-1098D14.1	3.97272	4.08422	4.12415	4.04667	4.23491	4.41784	4.01777	4.586	3.83969	4.21496	4.31484	4.92083	3.77353	3.57743	3.6819	4.51865	3.92533	3.95511	5.63146	4.08234	4.31365	4.16814	3.82236	4.14584	3.91994	4.75988	3.86847	3.89227	3.90612	4.15407	3.95267	3.45338	4.07129	3.66898	4.37729	3.95172	3.98877	3.69191	4.3376	4.06575	3.77876	3.94136	3.9452	4.05	3.72269	3.63269	3.92318	4.23133	3.97628
RP5-1092A3.4	6.79519	7.56945	5.76867	8.43898	7.57748	7.49388	6.85454	6.87896	7.11901	6.50069	6.74407	6.70742	7.86181	5.15841	5.7771	5.7303	6.96522	7.07245	8.66922	8.78712	7.48268	8.4717	5.73696	7.52208	6.24762	4.73833	5.22301	7.05365	5.43501	8.02109	6.05608	7.62724	5.21103	6.10861	7.40539	5.88911	7.08451	6.70929	6.5974	6.84264	6.64099	7.59958	6.69758	6.54333	5.14279	5.41294	7.07135	7.29227	8.01081
RP5-1061H20.3	4.33364	3.81338	3.99545	4.38452	3.90505	4.47257	4.06392	4.15373	4.5458	4.18946	4.68657	4.03992	4.0191	3.99392	4.16012	4.45709	4.11679	4.39153	4.50406	4.46616	3.92917	3.9144	3.79591	3.97364	3.97817	3.83532	3.78245	3.92521	4.05141	3.98135	3.96397	3.9592	3.96828	3.98821	4.17962	4.14817	4.37898	3.92261	4.11071	3.96388	3.81446	4.26912	3.80069	3.94988	3.54515	3.88117	3.86198	4.05863	4.12383
RP4-781K5.2	4.70782	4.57752	4.42674	4.39847	4.63854	4.39565	4.61709	4.81383	4.8964	4.52179	4.80237	5.15129	4.41247	5.00723	4.59036	5.06717	4.77094	4.59408	4.85157	4.91605	4.94502	5.22314	4.96626	4.78965	4.62383	4.6552	4.71	4.80944	4.65323	4.7021	4.52823	4.6656	4.67684	4.60671	4.61099	4.67943	5.17488	4.70267	4.66783	4.4165	4.58509	4.5881	4.45983	4.68645	4.24285	4.36184	4.32311	4.51149	4.47501
RP4-710M16.1	7.72999	7.31513	7.74886	7.31781	7.83771	7.58266	8.3149	8.15024	7.42257	7.31765	7.89243	7.98466	7.63276	7.5663	8.12079	8.25936	8.22014	7.80322	6.81478	7.04254	7.94497	7.68308	7.37406	8.25445	7.94581	8.44779	7.59136	7.82177	8.36298	7.57611	8.07199	7.81381	7.28539	7.20601	8.11696	7.17508	7.97746	7.89684	7.9516	7.74045	7.16402	8.07498	7.73903	8.07181	7.49505	7.46509	7.39323	7.49392	6.7296
RP4-680D5.8	3.33883	3.15361	3.74496	4.29962	3.51723	3.34175	3.25421	3.20338	3.85987	3.54636	3.11408	3.5217	3.35668	3.28133	4.34213	4.20898	3.73148	3.33286	3.1938	3.35746	3.14408	3.08712	3.32488	3.28865	3.33374	3.27873	3.5686	4.04048	3.18385	3.48309	3.37769	3.81998	3.45727	3.40752	5.04587	3.07629	4.0859	2.96635	3.24405	3.46414	3.21259	3.84751	3.45203	3.02333	3.1167	3.07092	3.74198	3.16172	4.0061
RP4-657D16.3	6.21714	6.16716	5.90721	5.42622	5.53826	5.7173	6.22386	6.20845	5.84189	5.48588	5.77695	6.04734	6.01976	5.74027	5.98433	5.96752	6.13999	6.17112	5.80696	6.49417	6.25854	6.21811	5.70673	5.95604	6.05694	6.29956	5.98631	6.10145	6.03087	5.76616	5.82432	5.95009	6.09632	5.55178	6.09816	5.73148	5.85921	6.10766	6.02117	6.33402	5.59481	5.97511	6.11172	6.00666	6.33572	5.58166	5.94581	5.82794	6.31137
RP4-612B18.3	3.51853	3.42671	3.85165	3.33001	3.63678	3.49848	3.79868	3.57665	3.65659	3.4516	4.02912	3.7522	3.51721	3.55585	3.8198	3.92121	3.42874	3.68959	3.40819	3.75924	3.4624	3.61172	3.40022	3.50872	3.33533	3.43563	3.69463	3.49548	3.30419	3.37556	3.7116	3.66021	3.47512	3.46355	3.40923	3.30732	4.02682	3.52345	3.70346	3.49812	3.12358	3.6481	3.51445	3.66551	3.28266	3.55009	3.44754	3.65579	3.25224
RP4-593H12.1	4.23372	3.93829	4.33493	4.08967	4.48039	4.03559	4.08926	4.18565	3.8646	4.32225	4.61942	4.53068	4.34877	3.92314	4.10619	4.09148	3.83604	3.75611	4.76597	4.54362	4.03175	3.88345	3.87047	3.71941	3.99616	4.12579	3.9323	3.62701	3.82654	4.23473	4.03096	3.84595	3.97656	4.12147	4.16443	3.7885	4.33121	4.1144	4.24541	3.80517	3.596	4.24406	3.50397	3.75122	3.7584	3.77566	3.82227	3.83257	4.05933
RP4-581F12.1	5.6994	5.38763	5.71164	5.33044	5.3296	5.46688	5.54837	5.86991	5.26899	5.1216	5.08905	5.65769	4.27948	5.08194	5.26324	4.7531	5.15901	5.02424	4.40361	4.62644	6.3778	5.24291	4.82011	5.85588	5.37465	4.98561	5.24291	5.23815	5.12137	5.86186	5.12995	5.21972	4.97826	5.86097	4.74701	5.22664	5.09097	6.03011	5.79708	5.5164	4.84423	4.95896	5.76101	5.42619	5.75289	5.39215	5.74678	4.54361	4.8061
RP4-545K15.5	4.25594	4.24089	4.25733	4.1694	4.40447	3.89269	4.10435	4.39887	4.63748	3.96248	4.70754	4.69479	4.34442	4.14115	4.06096	4.61096	4.53876	4.18173	4.15075	4.17109	4.28439	4.44587	4.48243	4.18864	4.11809	4.11362	4.18285	4.22521	4.25717	3.99747	4.228	4.21291	4.12972	4.3381	4.04637	4.26172	4.25199	4.63124	4.33717	4.33494	4.18506	4.17109	3.98362	4.17394	4.22706	3.63269	4.02046	4.5005	4.42367
RP3-522P13.2	6.73633	5.96461	7.02994	6.80923	6.57025	6.49906	6.69071	6.2444	6.21766	6.40235	6.2368	7.17418	6.40246	6.49104	6.34672	5.72597	6.4989	6.74078	6.57249	6.48212	7.09191	6.43819	5.91927	6.29958	6.1953	6.79433	6.35435	6.27896	6.86309	7.04763	6.62577	6.5484	6.62376	6.37128	6.3801	6.28559	5.92279	6.45536	6.88078	6.6754	6.5672	6.12637	6.38225	6.73865	6.33409	6.05864	6.86057	5.68149	6.10819
RP3-486D24.1	11.8157	11.6095	11.9688	11.7625	11.44	11.9068	11.9252	11.797	11.3999	11.6043	11.7978	11.8562	11.7951	11.6622	12.0815	11.9004	11.7577	11.8387	12.1034	11.9826	11.2846	11.899	11.405	11.5475	11.3469	11.9488	11.9857	12.0954	11.9127	11.9379	11.8777	11.8703	11.9451	11.2875	12.0037	11.5202	11.3745	12.1827	12.3222	11.961	11.3259	11.9292	11.9674	11.9946	11.4281	11.8746	11.7411	11.754	10.942
RP3-476K8.3	3.9322	3.84773	3.89259	4.19791	4.34224	3.74077	3.54714	3.97266	3.89702	4.27992	3.83236	3.85186	4.156	3.73528	4.20794	3.93335	4.28325	3.78271	4.23837	3.79347	4.13906	4.34224	4.16802	3.9301	3.92211	4.09412	4.22118	4.07212	4.00287	3.92867	4.12744	4.18427	3.90203	3.64263	3.9603	3.95742	4.29111	4.29598	4.03691	3.95211	3.73965	3.87252	3.94391	3.6711	3.81077	3.607	3.95823	3.95742	3.69693
RP3-406P24.1	8.42514	7.89081	8.98118	8.70868	7.76127	8.38317	8.53061	8.6051	7.0565	8.25316	7.29396	8.64491	8.03333	7.97313	8.21072	7.32351	8.33885	8.03511	8.07962	7.09034	8.46746	8.13068	7.96834	8.78384	7.83388	8.49257	8.0047	7.8031	7.83892	9.01356	8.27788	8.07569	7.74583	8.13902	8.27054	8.02906	6.52108	8.34315	8.34815	8.10914	7.78867	7.96088	8.45167	8.07509	8.00918	7.90319	8.58418	7.17894	7.07541
RP3-391O22.2	2.73349	2.59964	2.64354	2.64068	2.93747	2.60326	2.61092	2.83449	2.52432	2.8097	2.93142	2.87294	2.67301	2.427	2.71499	2.68269	2.6667	2.65041	2.67975	2.7997	2.47117	2.59239	2.61752	2.7816	2.94156	2.62936	2.67844	2.76682	2.76961	2.72893	2.63622	2.50969	2.58664	2.77282	2.79848	2.53221	3.19188	2.62987	2.75283	2.77462	2.35085	2.65599	2.69084	2.65644	2.54527	2.58785	2.94426	2.77805	2.57867
RP3-368A4.6	4.5581	6.15327	4.55704	7.61275	5.93537	6.70366	5.16339	5.44156	4.88016	6.84445	4.01469	5.17618	7.20144	5.6334	5.26243	4.61811	6.08877	5.64975	7.02633	6.71938	5.13454	5.75357	6.05881	6.04893	6.32521	5.93285	6.25661	5.25885	6.3475	6.46445	6.30985	4.66676	6.44293	6.00965	7.59403	6.30985	4.6397	6.229	5.94361	5.36126	6.4594	5.50551	6.09206	5.55595	6.78564	6.25081	6.02339	6.2492	6.75793
RP3-359N14.1	3.20642	3.06805	3.31628	2.91655	3.22433	2.99834	3.38156	3.28605	2.99588	3.15439	3.11156	3.04806	3.06534	3.11493	2.80626	3.10527	3.12692	3.06372	3.0142	3.05229	3.25004	3.16708	3.43301	3.27606	3.16775	3.11716	3.03627	3.04898	3.17364	3.06327	3.56439	3.26022	2.9477	3.08631	3.09194	3.18419	3.20789	3.43314	3.4319	3.09128	3.3978	2.95879	3.24207	3.13449	2.90385	3.12779	3.0617	2.69942	3.11314
RP3-337H4.8	3.03964	2.80908	2.90764	3.11035	3.06915	3.06849	3.05995	3.08982	3.1103	3.09723	3.19285	2.84489	3.42488	2.9604	2.88204	3.27862	2.62725	2.88637	3.61632	3.4303	3.31464	2.7889	3.0064	2.63026	2.76937	2.95515	2.94236	2.98872	2.78094	3.13426	2.99644	2.90315	2.86293	3.06173	3.38675	2.77404	3.36579	2.93289	3.00631	2.78179	2.8177	2.97274	2.7386	2.81726	2.84306	2.85651	3.06952	2.91454	2.7989
RP13-638C3.2	3.03171	2.97674	3.23919	3.44893	3.2292	3.45944	3.32043	2.85791	2.99943	2.91672	3.2971	3.80584	3.27932	3.3867	3.29591	3.75964	3.1896	3.06279	3.44808	3.24204	3.1032	3.10453	3.64607	3.10614	3.00841	3.15548	3.13524	3.30579	3.27466	3.09317	3.28299	3.28483	3.16891	3.27385	3.1552	3.16908	3.36579	3.38376	3.17141	3.38425	3.19592	3.29663	3.19595	3.40663	3.08982	3.15897	3.26301	3.46922	3.07541
RP13-487P22.1	3.16155	2.93206	3.09289	3.04206	3.17481	3.15822	3.29481	3.16249	2.96534	3.16526	3.35774	3.4019	3.08908	3.18347	3.19868	3.54993	3.2557	2.93344	2.93282	3.00845	3.40412	3.29608	3.3605	3.098	2.94466	3.11245	3.1187	3.41943	3.30818	3.07079	3.19078	3.13063	2.96428	2.93835	3.2028	3.15528	3.34209	3.04489	3.18778	3.18295	3.03718	3.21727	3.01211	3.08671	3.3442	3.1331	3.2501	3.01348	3.09386
RP13-39P12.3	2.77966	3.13372	3.06063	2.93411	3.10649	3.43403	2.96367	3.29861	3.04988	2.80955	3.1951	2.96507	2.84031	3.01293	2.96803	3.29138	3.01959	2.91058	2.65326	3.00778	2.84079	3.06207	3.22012	2.9514	3.6208	3.03858	2.88475	2.94028	2.88347	3.2103	2.98463	3.47691	3.65016	3.36072	2.81111	3.26474	3.01109	2.95093	2.78785	2.95729	2.97208	3.01316	2.8969	3.98632	2.9732	3.03918	2.67403	3.34594	3.21666
RP13-30A9.2	3.30628	3.31395	3.44476	3.24085	3.64649	3.54108	3.16548	3.32098	3.87513	3.43678	3.33358	3.25215	3.55029	3.01027	3.24508	3.08345	3.61329	3.255	3.36912	3.41439	3.27192	3.39193	3.26166	3.72264	3.20785	3.55424	3.43036	3.3828	3.7347	3.16221	3.24605	3.35207	3.41844	3.50323	3.49418	3.37972	3.62522	3.09579	3.56768	3.30998	3.21923	3.19914	3.21346	3.42503	3.27515	3.15356	3.26021	3.27656	2.97688
RP13-258O15.1	12.816	12.5758	12.6671	12.4505	12.239	12.6403	13.1384	13.0699	12.3417	12.2145	12.4329	12.6441	12.4392	12.4097	12.3618	12.3004	12.8421	12.8474	12.6454	12.2177	12.3307	12.683	12.4008	12.9662	12.8254	12.1956	12.6471	12.8215	12.4047	12.5131	12.5996	12.6065	12.5973	12.0015	12.5091	12.5891	12.1984	12.3616	12.8986	12.6222	12.3292	12.3212	12.8436	12.9307	12.4788	12.7215	12.6324	12.3493	11.8593
RP13-1032I1.7	4.7079	4.51579	4.67929	5.02872	4.841	5.1216	4.87291	4.8567	4.64159	5.29381	4.83427	4.86463	4.9607	4.21888	4.90131	4.90748	4.50423	4.35424	4.99093	5.19002	4.86463	5.13132	4.87098	4.79156	4.39113	4.75078	4.59162	4.2464	4.83603	4.66742	4.77183	4.70756	4.56151	4.62736	4.99987	4.54633	5.36369	4.75746	4.78659	4.97787	4.45969	4.8366	4.50971	5.1887	4.46126	4.68048	4.85708	4.76886	4.71601
RP11-998D10.7	4.51416	4.17337	4.32836	4.26727	4.36376	4.28976	4.72224	4.17444	4.35542	4.57619	5.02844	4.44625	4.49499	4.50494	4.64227	4.31001	4.22664	3.88273	5.07048	4.79008	5.00141	4.092	4.01406	4.31109	4.10858	4.09692	3.98522	3.99012	4.2696	3.99037	4.74402	4.35411	4.39582	4.39582	3.97053	3.91693	4.3118	4.10242	4.37852	4.28487	4.14016	4.36118	4.08059	4.33624	3.84986	4.16625	3.89425	4.25734	4.23411
RP11-96K19.4	3.03946	3.01158	3.02778	3.02783	2.67163	3.28765	3.35926	3.00709	3.34231	2.83818	2.50711	3.04146	3.1981	2.7088	2.80626	3.75483	3.01736	3.12861	2.84769	3.18075	2.68793	3.13365	3.16425	3.26424	3.07334	3.37064	2.8693	3.37532	3.01736	3.06	2.85707	2.76631	2.92653	2.7506	3.07596	2.74324	3.11713	3.00798	2.74875	3.22397	3.1503	2.81938	3.08534	3.40762	2.9049	2.93316	3.2134	2.87496	2.90194
RP11-96D1.11	3.38489	4.2306	3.63549	3.56706	3.75148	3.53559	3.80371	4.62005	3.23513	3.20571	3.83694	3.73954	3.55018	3.5241	3.95169	3.82253	3.77975	4.55533	4.37747	3.76624	3.78843	4.42223	4.10832	3.80371	5.02748	3.97522	3.9447	3.72083	5.87122	4.07158	3.63603	3.22077	3.76518	4.12312	3.11485	3.59462	3.91361	3.92755	4.04405	3.65892	3.76276	4.17317	3.71004	3.38717	3.7262	4.58116	3.45411	3.8083	3.90596
RP11-847H18.2	3.96426	3.46535	4.02573	3.76546	3.49501	3.93181	3.67956	4.14568	3.6431	3.79851	3.74436	4.22089	3.79932	3.90055	3.9553	3.77116	3.70568	3.99395	3.92029	3.69937	3.55947	3.90601	3.92185	3.81393	3.7284	3.92449	3.51644	3.67827	3.76201	3.65037	3.77856	3.70755	3.67616	3.61313	3.58507	3.30756	3.73401	3.54765	3.69435	4.12928	3.36875	3.33516	3.69589	3.68288	3.44015	3.72964	3.61124	3.6051	3.26668
RP11-846E15.4	3.84777	4.48358	3.96044	4.73315	4.3798	4.48311	4.57331	3.80673	4.21221	4.06879	4.52036	3.88513	4.40562	4.49829	4.31106	3.5294	3.77813	4.3486	5.43083	5.92635	4.30385	3.81681	5.22325	4.57977	4.92298	4.57018	4.24282	5.18579	4.35512	4.5636	4.16218	3.91252	4.68845	4.14928	4.48267	4.03532	3.42706	4.39657	3.91039	4.27463	4.55732	4.71712	3.73355	3.44519	4.77044	4.03334	4.25727	4.8368	4.65821
RP11-79P5.2	4.69437	4.03761	4.21871	4.75719	4.21983	4.50723	4.42508	4.58011	4.10892	4.53864	4.62833	4.84724	4.63299	4.62506	4.47115	4.45927	4.19622	4.7481	5.07815	4.75091	4.28846	4.43889	4.55376	4.0797	4.11494	4.2094	4.24985	4.20304	4.61207	4.45949	4.47706	4.42673	4.27706	4.48726	4.3563	4.21271	4.70308	4.2847	4.52809	4.44624	4.00898	4.33199	4.08943	4.26127	4.11525	4.11781	4.4948	3.78238	4.28795
RP11-796E2.4	6.6166	6.30188	5.96731	5.87163	5.84098	7.96558	6.37356	6.42775	7.28382	5.82117	7.29378	7.02118	6.7946	6.10032	6.38346	6.34305	6.27582	6.94883	7.57113	7.26249	5.92561	5.77454	7.11178	6.85442	6.36886	5.76748	6.57678	6.7983	5.79925	5.8728	6.8811	6.66286	6.85107	5.85837	6.46923	5.52368	7.16467	6.15022	5.88613	6.53848	6.50772	7.04729	6.06059	6.87585	5.40598	6.22724	5.6934	6.72307	6.51232
RP11-792A8.4	4.94353	4.73575	4.23607	5.39269	4.03835	4.69775	4.5546	3.91294	4.16021	4.39421	4.3811	4.9906	5.34622	4.1632	4.30407	3.8219	4.28776	4.39042	5.20728	4.54192	4.85507	3.42818	4.27584	4.20386	4.02238	4.30187	4.63672	4.77989	4.46917	4.13503	4.4947	4.4103	4.13907	4.7888	4.91988	3.47604	3.62732	4.49525	4.89212	3.52189	4.62054	5.16627	4.26002	4.14471	4.08509	4.32861	4.39579	5.07335	4.00498
RP11-73M18.7	4.26668	3.82233	4.24871	4.30413	4.60846	4.04808	4.2303	4.44712	5.0873	4.14015	5.05646	3.89123	3.86392	4.07379	4.22726	3.8645	4.03745	4.25952	3.91431	4.00627	4.71611	4.12314	4.1349	3.78301	3.69297	3.78602	4.04863	4.26202	4.06657	4.39698	3.90149	3.95103	4.32643	5.02086	3.66157	4.06488	4.39625	4.12666	4.17516	4.54729	4.3536	3.96951	3.79739	4.03068	4.38527	3.95654	4.07956	3.75459	4.21881
RP11-69I8.2	2.6676	3.12085	2.9185	3.39208	2.94603	2.66359	3.12031	2.81249	2.88827	2.89354	2.88613	3.06518	2.70572	2.93688	2.88185	3.08948	3.14664	2.81154	3.10944	3.35677	2.72267	2.96527	2.77896	3.02251	2.63105	2.83398	3.03167	3.1753	2.9408	2.95484	2.90019	2.99177	2.88774	3.00778	2.92394	2.68359	3.27831	3.0591	2.88216	2.84704	2.75339	2.72773	2.70105	2.93118	3.04537	2.86975	3.25881	3.11807	2.84646
RP11-687F6.1	3.22293	3.40798	2.78056	3.3803	3.36265	2.97277	3.01462	2.64425	3.02822	3.73138	3.1963	3.04093	3.22912	3.12136	3.49426	3.02638	2.82559	3.18871	3.13173	4.91554	4.15569	3.70708	3.07741	3.11756	2.79337	2.95954	3.03474	2.88252	2.73745	2.87781	3.09842	3.04294	3.05766	2.6704	4.09509	2.84077	2.8172	3.22775	2.95596	3.18023	2.80865	2.87462	2.88436	2.78271	3.0676	3.7697	2.88132	2.93993	3.08669
RP11-680G24.5	3.62363	3.80622	3.46003	3.82773	3.46916	3.86662	3.50906	3.68942	3.43432	3.96556	3.86662	3.9732	4.08896	4.04461	3.55687	3.57322	3.59108	3.70987	4.91805	4.00677	3.7284	3.92525	3.87057	3.23502	3.6559	3.84067	3.67036	3.86662	3.39681	3.42494	4.15375	3.63939	4.24529	4.05302	3.79382	3.81327	3.88894	3.64179	3.76508	3.69599	3.48851	3.60287	3.84448	3.65555	3.63643	3.37153	3.72972	3.55258	4.15148
RP11-66N11.7	3.50947	2.82975	3.25762	3.18362	3.07853	3.15237	3.44536	3.11703	3.26963	3.13691	3.47701	3.36935	3.19588	3.34274	3.37003	3.21178	3.19494	3.26049	3.45401	3.23721	3.45287	3.21447	3.27849	3.08434	3.04988	3.15494	3.01568	2.98548	3.28814	2.86524	3.18149	3.07604	3.25603	3.09783	3.13466	3.01202	3.38013	2.99918	3.10572	2.86838	2.99534	3.3695	2.895	2.89569	3.1892	3.19588	3.02987	3.05384	3.04387
RP11-669M16.1	3.36218	3.28981	3.21951	3.66545	3.15633	3.05778	3.59837	3.46771	3.71089	2.90442	4.01099	3.47695	3.29472	3.35868	3.36296	3.61513	3.29521	3.28675	2.99534	3.47891	3.69075	3.32802	3.27251	3.46856	3.40551	3.49722	3.25022	3.03804	2.98658	3.19719	2.85212	2.9261	2.90801	3.00999	3.2083	3.03551	3.69527	3.22261	3.06686	2.99284	2.81226	3.67245	2.79602	2.99013	3.17547	2.99357	3.01313	3.18611	3.25389
RP11-669C19.1	3.09289	3.01509	3.20816	3.17848	3.18104	3.03995	3.21132	3.30925	2.78614	3.08561	3.0389	3.11868	3.06244	3.13744	3.12134	3.10802	3.10553	3.29439	3.06267	3.07549	2.9448	3.16528	3.05794	2.81192	3.10362	3.14608	3.2222	2.86746	3.09468	3.20755	3.26572	3.04639	2.91143	2.97759	2.84691	2.93981	3.02894	3.13118	3.09916	3.04566	2.93563	2.99792	2.78864	2.85442	2.96365	3.19435	2.93429	2.90762	3.1927
RP11-663N22.1	3.50189	3.14822	3.35484	3.34076	3.4774	3.08922	3.31057	3.20325	3.16918	3.29542	3.56158	3.17449	3.20929	3.22616	3.36388	3.87165	3.38088	3.66939	3.53955	3.16419	3.20016	3.29438	3.50067	3.32573	3.19702	3.31261	3.30477	3.14752	3.10177	3.01555	3.24188	3.12867	3.15587	3.15727	3.24778	3.38948	3.45043	3.07603	3.05191	3.30421	3.09049	3.50777	3.19748	3.09352	3.02973	2.97946	3.17312	3.12384	3.46013
RP11-661A12.9	4.11828	3.64813	3.58923	3.88134	3.9182	3.97222	4.15417	4.27387	4.54508	3.94237	4.18285	4.05748	3.62681	3.92501	4.06156	3.66904	3.84331	3.80749	4.10457	4.02721	3.67742	3.61388	3.70593	4.1571	3.5509	3.94088	3.80996	3.90402	4.13957	3.75819	3.8036	3.97711	3.61224	3.77272	3.80475	3.80996	3.84626	3.65051	3.59968	4.16951	3.62675	4.0219	3.72986	3.84486	3.66811	3.46834	3.86663	3.4782	3.8428
RP11-65D24.2	3.28858	3.26108	3.24592	2.97524	3.22361	3.13256	3.45583	3.21276	3.27612	3.05986	3.07818	3.09842	3.01958	3.33725	3.2601	3.42778	3.57462	3.18309	3.20798	3.11875	3.21775	3.39982	3.13256	3.17416	3.09446	3.07929	3.3426	3.18433	3.467	3.29234	3.37014	3.31742	3.19194	3.1178	2.84522	2.9472	3.37838	3.35481	3.0492	3.2189	3.01958	3.25897	3.40805	3.12789	3.13256	3.28438	3.17036	3.24363	2.9814
RP11-654A16.3	3.05788	3.11281	3.0302	3.62578	3.02488	3.14113	3.02072	3.14128	3.34603	3.18054	3.50294	2.84211	3.57121	3.13768	3.1484	3.58456	3.03288	3.07997	3.38268	3.45094	3.31073	2.95329	2.83738	2.76491	3.00444	2.78253	3.26859	2.70671	2.93408	3.0859	3.00425	3.08503	3.06242	2.89533	3.31836	2.83614	3.12716	3.13937	3.00134	2.68971	2.72324	2.984	2.7433	2.98547	2.75909	3.03969	2.72466	2.96006	3.19774
RP11-642D21.1	4.01787	5.32667	4.23904	4.45197	5.03842	4.35316	4.19706	3.68461	5.18414	3.82089	4.2667	4.36655	3.57037	4.95064	4.01595	3.96768	4.82641	3.96912	4.62024	4.49528	4.16059	3.75089	4.22143	3.98735	4.53769	4.37471	6.03309	4.62341	3.95581	4.72186	4.99638	4.20342	5.28909	4.04745	4.41565	5.63966	4.31447	4.31815	3.95252	3.94613	5.3914	5.05842	4.43292	3.87966	5.28276	4.95014	4.13134	5.69807	4.33073
RP11-59H7.3	2.9384	2.58018	2.97545	2.68117	2.80784	2.71537	2.71428	2.72264	2.99215	2.81752	2.62155	2.71806	2.7065	2.55546	2.62463	2.7112	2.79557	2.49639	2.57937	2.56114	2.9742	2.62612	3.10744	2.71537	2.66421	2.90825	2.54643	2.91244	2.7184	2.75992	2.79124	2.7966	2.50567	2.61697	2.69257	2.6405	2.71537	2.8869	2.778	2.77039	2.82122	2.75852	2.68454	2.89491	2.63883	2.69874	2.69465	2.58149	2.79747
RP11-585P4.5	3.83644	3.86877	5.29197	4.37332	4.55358	3.56275	3.63831	5.07507	3.96151	4.08329	4.50534	4.17732	4.36633	5.59582	3.92705	3.97909	4.44447	4.41653	4.5549	5.50502	4.24349	5.24442	5.15834	4.25092	4.94829	4.80706	5.03973	4.74152	4.04413	4.68162	3.96426	3.77041	4.42754	3.99789	3.92111	4.36111	4.61353	5.68107	4.79822	5.08149	3.89096	3.97769	5.91308	4.72713	3.96849	4.38031	4.72672	5.45671	3.97551
RP11-567I13.1	4.18075	3.87239	4.16144	3.53753	3.91627	3.1794	4.05421	4.15078	4.48381	3.34804	4.13125	3.92772	3.8289	3.72084	4.45115	4.43556	3.84797	3.98987	3.46216	3.92772	4.27403	3.93694	3.90241	4.08117	3.93319	3.83924	3.53999	3.90026	4.20186	3.80871	4.17107	4.0458	4.19033	3.83296	3.57173	3.94806	4.23284	4.04823	3.9304	4.35685	3.65033	3.93969	4.02794	3.92343	3.89922	3.2788	3.71628	3.61088	3.66995
RP11-53B2.2	4.40231	4.98864	4.34511	3.95363	4.88755	4.50272	4.54085	4.67181	4.45937	4.46836	4.3811	5.64956	5.46295	4.45559	4.64095	4.28587	4.85506	5.20558	4.35686	5.28511	4.69408	5.00052	4.37605	4.61096	4.64023	4.50535	4.99551	4.79391	4.62146	4.67731	4.47338	4.584	4.28901	4.58361	5.07325	4.55601	4.96313	4.25794	4.93553	4.52969	4.62556	4.86681	4.584	4.49641	4.51243	3.87866	4.83352	4.80622	4.52973
RP11-521I2.3	3.59995	3.71322	3.96389	3.81471	3.45732	3.62106	3.82771	3.78773	3.74	3.79718	3.6337	3.76567	3.56972	4.00469	3.54626	3.51833	3.58068	3.73064	3.43906	4.43351	3.4673	3.83237	3.72971	3.46013	3.76806	3.72806	3.35321	3.67237	3.51068	3.33807	3.66832	3.79803	3.55005	3.46162	3.52402	3.50799	3.48692	3.36394	3.82872	3.61287	3.54625	3.61287	3.4073	3.69278	3.73949	3.621	3.55768	3.49588	3.53825
RP11-49K24.4	3.19215	3.57178	3.36897	3.34019	3.14261	3.08724	3.22829	3.5242	3.38708	3.47998	3.29228	3.40697	3.55091	3.26727	3.3663	3.80232	3.59521	3.1331	3.2866	3.48904	3.49022	3.35996	3.43744	3.28686	3.532	3.46503	3.25976	3.47308	3.19861	3.36705	3.28297	3.1595	3.27786	3.25477	3.17559	3.42131	3.35021	3.22295	3.16135	3.05934	3.6061	3.11034	2.9701	3.25343	3.42689	3.22656	3.49119	3.43072	3.19179
RP11-495P10.6	5.48489	4.20627	4.92029	4.37041	4.77654	4.18042	4.17813	4.48555	4.85103	4.64838	4.89828	4.27152	4.308	4.39653	4.77108	4.63009	4.37173	4.3709	4.64833	4.34264	4.65622	4.49583	5.02699	4.55546	4.19721	4.53006	4.11011	4.43085	4.81696	4.35059	4.48721	4.68671	4.33603	4.25596	4.48242	4.06867	4.55807	4.60834	4.3963	4.2956	4.58271	4.44687	4.48738	4.77084	4.41722	3.86088	4.59551	4.32798	4.61772
RP11-495K9.5	3.55795	3.28366	3.56409	3.4495	3.28428	3.38516	3.24016	3.60983	3.24489	3.41113	3.48027	3.66806	3.33238	3.51213	3.52827	3.52844	3.6858	3.54296	3.24692	3.64925	3.32081	3.69069	3.70701	3.65754	3.53999	3.59591	3.58319	3.59289	3.51873	3.32773	3.44118	3.60042	3.40996	3.27949	3.36088	3.2925	3.16823	3.43826	3.21081	3.33073	3.41571	3.37923	3.40542	3.54391	3.21477	3.23507	3.75443	3.41018	3.25091
RP11-48G14.2	2.86678	2.94477	3.09001	4.14045	2.73545	3.81298	2.9184	3.08982	2.7851	3.32274	2.83233	3.55702	2.68355	2.99304	2.95695	3.18133	3.81885	2.84882	2.75087	3.57616	2.72116	4.20897	2.98054	3.51686	2.97999	3.00828	2.73724	3.91595	2.68948	4.78676	3.16974	2.86107	3.11068	2.51857	2.05717	3.20478	2.93369	2.96917	3.07441	3.16665	2.62882	3.0377	3.28227	3.3726	2.92889	2.66775	3.44687	3.06417	2.90206
RP11-489E7.4	4.17863	4.69374	4.19062	3.94854	4.58139	4.58416	3.98035	4.49732	4.45047	3.98559	4.19887	4.43508	4.51395	4.46888	4.26525	4.39292	4.86674	4.78952	4.87727	4.25556	4.79213	4.57341	4.27193	5.28148	4.95116	4.39963	4.70487	4.59931	4.43041	4.85232	4.65647	4.69554	4.49048	4.33824	4.63045	4.26338	4.61972	4.47445	4.82789	4.41226	4.47222	4.32797	5.04939	4.70001	4.67751	4.155	4.34622	4.46463	3.84688
RP11-480A16.1	6.74119	7.29819	7.19809	7.43415	7.32141	6.93607	7.66039	6.75039	6.3797	6.75679	7.38111	7.03678	7.69518	6.25543	6.58898	6.67305	6.42902	7.2879	7.45833	7.31759	7.55869	6.76291	6.39602	7.06366	5.89119	6.9875	6.47354	6.66587	6.71401	6.73129	7.60336	6.83738	6.71022	6.8624	7.4497	6.37419	7.07087	7.64022	7.15624	6.1892	5.76149	7.29629	6.46106	6.14866	6.54642	6.28313	6.15749	6.32415	6.55826
RP11-471B22.2	4.45514	4.01828	4.28439	4.42544	4.01684	4.37386	4.18388	4.48237	4.00135	4.01741	4.40341	4.55228	4.23042	4.10191	4.53175	4.33043	4.71178	4.52564	4.0114	4.49978	4.2384	4.59565	4.97368	4.35534	4.57463	4.56414	4.2532	4.50439	4.56705	4.48548	4.26026	4.11322	4.004	4.14759	4.18946	4.43733	4.71866	4.41356	4.24854	4.29225	4.47487	4.21869	4.24476	4.54542	3.9828	4.04751	4.15306	4.4572	4.37764
RP11-468E2.5	5.37911	6.42508	5.31762	5.60731	5.55999	6.56877	6.22829	6.11615	6.77989	6.17925	5.94267	5.23135	6.08328	5.82779	5.28805	5.51452	5.48417	6.18487	5.94267	6.03215	6.02705	5.53062	5.55491	6.3535	5.52192	5.53358	5.77799	5.35891	5.54135	5.68614	5.57271	5.85499	5.28735	6.31192	5.88513	5.73148	5.69565	6.12789	6.09173	6.54822	5.86116	5.8513	5.66143	5.42183	5.94267	5.25226	6.34778	6.62997	6.4261
RP11-466A19.8	4.79614	3.55368	4.43935	3.89579	5.31242	3.81826	3.59592	3.575	3.95524	3.2991	3.23595	4.94776	4.21345	3.72393	3.71912	3.68547	4.12867	4.99593	3.77514	3.6656	3.88205	4.02948	3.71928	3.70381	3.74647	3.99901	3.72671	3.42686	4.2316	4.55703	3.46886	4.03149	3.7823	3.61883	4.03709	3.67832	4.25352	4.28232	3.45202	4.1856	3.37586	4.08673	3.51846	3.51257	3.87785	3.46669	4.92597	3.59455	3.32615
RP11-464F9.20	4.86899	5.21145	4.90651	5.3278	5.31983	4.73515	5.04371	4.79792	4.65936	4.81758	5.70688	4.49229	5.29382	4.7998	5.1576	5.35883	5.34733	5.32542	5.49139	5.24103	5.12626	4.5909	4.84649	4.72798	4.71583	5.05775	4.83069	4.70473	4.84074	5.0842	5.12955	5.05002	4.95278	5.106	4.92726	4.41208	5.15914	5.41502	5.28275	5.03137	4.64082	5.02151	4.90501	4.55976	4.558	4.77107	4.62467	4.52371	4.8383
RP11-461A8.4	3.93997	3.88876	4.42906	4.29666	4.00841	4.23367	3.58606	4.11536	3.75486	3.86579	3.87129	3.50148	4.18996	3.97262	3.86356	4.34661	3.97262	3.8929	3.85252	3.71202	3.94942	4.20461	3.7078	3.6819	3.56865	3.82243	4.02348	3.97262	3.76372	3.94243	3.85987	3.54809	3.79441	3.85092	4.25258	3.44742	3.89737	3.98186	4.40116	4.09892	3.64579	4.05981	3.97262	3.46429	3.94666	3.75505	3.90418	3.81539	3.84153
RP11-443B7.1	5.31849	4.91998	4.15537	4.51383	5.09436	7.42141	4.70307	4.94868	5.72025	5.14361	5.24923	5.77124	4.43606	4.8986	6.20001	7.40683	4.62834	4.54904	4.6558	4.33501	4.87988	5.43513	4.55337	4.56084	4.47835	5.67067	4.47446	4.36817	6.48728	5.46397	4.07674	5.05047	4.87588	4.93824	5.84192	5.32242	5.49641	4.40904	4.52863	5.50995	4.65822	5.79836	4.51117	4.7676	4.79526	6.37427	4.71791	4.65873	5.17272
RP11-442O18.2	3.76866	3.74392	4.25479	3.85922	4.17741	3.7222	3.75882	3.43	3.29978	3.95202	3.76866	4.20763	3.8411	3.75066	4.03563	4.17428	3.87315	3.9446	3.64157	3.87556	3.73243	3.86823	3.83492	3.67508	3.90446	4.03338	3.79882	3.77533	4.15755	4.01198	3.91029	4.04507	3.72641	3.75833	3.76866	3.72303	4.2158	3.81076	3.97351	3.71953	3.76866	3.69225	3.84434	3.74633	3.85904	3.86136	4.05391	3.75455	3.66917
RP11-436D10.3	3.7478	3.20259	3.55857	4.15854	3.70586	4.04944	3.57947	3.762	3.91442	3.95967	3.83775	3.53339	3.99224	3.76957	3.75978	3.817	3.74232	3.81255	4.01518	4.18029	3.45653	3.62928	3.52416	3.46226	3.30002	3.91112	3.37891	3.51593	3.5157	3.32547	3.69639	3.60799	3.59981	3.82944	4.18946	3.41983	3.83428	3.39003	3.58541	3.68024	3.41164	3.42554	3.45222	3.59301	3.17547	3.57707	3.64059	3.23746	3.31586
RP11-421F16.3	3.6677	3.48805	3.20629	2.65457	3.43782	2.88481	3.77004	3.31133	3.0531	2.95411	3.47685	3.32403	2.91118	3.48159	3.63738	3.47438	3.58284	3.90081	3.096	3.44442	3.28232	3.80993	3.87055	3.13936	3.43896	3.44787	3.73455	3.61205	3.54812	3.39623	3.30529	3.25748	3.09478	3.21908	2.77492	3.50799	3.697	3.51715	3.49157	3.58764	3.06673	3.35225	3.35941	3.27365	3.21227	3.13919	3.38822	3.20949	3.53127
RP11-421E14.2	3.69516	3.60759	3.50888	3.64192	3.89447	3.53559	3.88008	3.50308	4.00169	3.6217	4.05215	3.40669	3.52159	3.37544	3.68892	3.86477	3.52459	3.49444	3.50621	4.23711	3.61965	3.5793	3.5607	3.26433	3.64706	3.45757	3.54753	3.36336	3.41915	3.38021	3.33139	3.41911	3.60087	3.42854	3.70215	3.31213	4.09778	3.55113	3.73672	3.34627	3.61533	3.5539	3.22825	3.44724	3.53679	3.33808	3.53232	3.50346	4.1306
RP11-410C4.5	4.89755	4.94813	5.00522	4.83854	4.90501	4.73979	5.20129	5.05736	5.29569	5.12106	4.81519	5.28375	4.99995	5.14881	5.34658	5.0132	5.21776	4.93823	4.43998	5.03644	5.29485	5.11109	5.04279	5.04013	5.34061	5.01158	5.03329	5.13568	5.02938	4.94813	5.09878	5.05522	4.80767	5.10692	4.96948	4.95054	5.47649	5.32788	5.10674	5.1871	5.08526	5.3719	5.09562	5.04959	4.95647	4.96798	5.01072	5.05297	5.18277
RP11-395B7.7	6.70767	7.61653	6.75593	8.15107	7.24283	7.57269	7.59817	6.72364	8.94881	7.73028	8.18341	6.82673	7.79876	7.85127	7.64518	7.83066	6.21695	7.152	8.97477	9.25046	6.785	6.71667	7.53618	6.63677	6.77667	7.6456	7.30874	7.84718	6.55193	7.53425	6.58548	7.30266	7.14593	7.36526	8.16105	6.59696	8.17445	6.84876	6.34896	7.86623	7.89545	7.88608	7.47585	6.47977	7.35642	7.77069	7.21404	8.4335	7.97973
RP11-38L15.2	3.37735	3.30004	3.46787	3.2309	3.34016	3.50986	3.31395	3.62503	3.86934	3.43197	3.56838	3.91376	3.44376	3.38365	3.79646	3.88704	3.3611	3.32609	3.54459	3.32496	3.74166	3.51333	3.22908	3.55607	3.56695	3.3871	3.55205	3.47571	3.50609	3.56881	3.72264	3.51018	3.56477	3.65196	3.47039	3.50303	3.72103	3.7368	3.26853	3.52393	3.25889	3.28804	3.30136	3.50352	3.34481	3.40196	3.66233	3.62655	3.54364
RP11-389C8.2	4.29864	5.60453	5.24954	6.05517	4.37085	6.22501	4.73581	4.64336	6.7106	6.16755	4.77787	4.40666	5.25775	6.42134	4.99542	5.27082	5.42914	5.33255	6.95691	4.69431	3.99572	5.29504	4.94379	6.65146	5.83345	5.5484	6.46629	5.09813	4.54961	5.8373	5.5871	4.28368	5.13922	6.23657	6.44975	5.94279	5.76196	4.06998	4.61135	5.96369	6.72257	6.17561	5.99747	4.30201	6.705	5.86255	5.42727	6.75512	6.22441
RP11-388M20.6	4.60622	4.49716	4.44385	4.3873	4.33842	4.85525	4.27632	4.18847	4.1102	4.65087	4.2834	4.11214	4.60299	4.29499	4.54048	4.21966	4.60185	4.31216	4.67946	4.45538	4.53562	4.71642	4.27958	4.45538	4.22712	4.39895	4.45207	4.40776	4.45538	4.2669	4.17955	4.37689	4.06226	4.45538	4.80415	4.15774	4.15027	4.45709	4.43086	4.38103	3.97298	4.55505	4.4703	4.12509	4.46098	4.21267	4.14701	4.06222	3.93978
RP11-385F5.4	4.00578	3.94581	4.20635	3.91538	4.34542	4.10508	4.13388	3.87976	4.14694	4.03514	4.67805	3.9426	4.00467	4.35061	4.22196	4.71516	3.9674	4.52964	4.12307	4.71262	3.8857	4.26667	4.04208	3.93986	4.13427	4.25224	4.3363	4.67844	3.96423	4.00899	3.92698	4.50694	4.0847	4.11904	3.75167	4.03619	4.73274	4.5323	4.41166	4.24969	4.0142	4.36174	4.27862	4.28302	4.23206	3.81138	4.18743	4.7623	4.34273
RP11-362K14.7	3.05626	3.33675	2.68893	2.66076	3.1627	2.94418	3.909	3.63743	3.48092	2.88321	3.22296	2.81273	3.23794	2.9524	3.64672	2.85316	3.07105	3.17728	3.03778	4.04424	3.36961	2.80649	3.73089	4.39217	2.78853	3.31527	2.75376	3.14781	3.00179	3.08661	3.20324	2.75617	2.75996	3.23779	3.79779	3.23787	3.26599	2.95873	3.12471	3.17711	2.81692	3.20203	2.9524	3.22888	2.69023	4.36263	3.03644	3.06062	3.00013
RP11-348N5.7	3.33714	3.75825	3.0481	3.43846	3.22595	3.23454	3.22514	3.21448	3.55726	3.46615	3.3457	3.4122	3.04988	3.15454	3.19122	3.52951	3.05251	3.3592	3.48713	3.32187	3.48019	3.60049	3.40772	3.36087	3.69822	3.55668	3.40246	3.14766	3.3056	3.21127	3.06987	3.03311	2.92782	3.04024	3.53989	3.22772	3.19588	3.16654	3.39205	3.37628	3.25162	3.61448	3.53598	3.32187	3.13706	3.6117	3.32187	3.68128	3.69738
RP11-347D21.1	3.0105	2.86764	2.81324	2.86033	2.90476	2.96216	3.10585	3.05269	2.90635	2.88961	3.11088	3.20217	2.90585	2.76895	2.59111	3.39975	2.58869	3.11009	2.9572	2.64584	2.79104	2.96341	2.8639	2.4634	2.90229	2.8231	2.81153	2.89346	2.93366	2.72297	2.65419	2.83762	3.04456	2.89256	2.98722	2.82215	2.71921	2.85335	2.66651	2.79695	2.59539	2.88047	2.80555	2.84115	2.85992	2.71911	2.85163	2.8067	2.9404
RP11-342L8.2	2.49393	2.79274	2.85302	4.68215	2.58418	2.90384	2.66774	3.2359	3.08568	2.86922	2.63689	2.82012	2.94101	2.88402	2.82329	3.28602	3.08032	2.85392	2.97417	3.09709	3.02247	3.22031	2.99915	2.75343	3.39485	2.95397	3.17901	2.87847	2.86796	3.14847	2.91948	3.05546	2.9897	2.93979	2.8644	3.13549	3.01011	2.87643	2.99514	3.14834	2.81115	3.06819	3.36555	2.78606	2.74289	2.73739	3.4633	3.40235	3.09948
RP11-337C18.10	3.22937	3.87528	3.22853	3.385	3.44119	3.50278	3.14483	3.17435	3.88559	3.5998	3.48271	3.1919	4.02385	3.43119	3.26007	3.33207	3.50442	3.6366	4.22039	3.01596	3.22518	3.44711	3.72708	3.72263	3.33285	3.26416	3.4284	3.29182	3.59648	3.41577	3.72476	3.28013	3.28665	3.43053	3.47579	3.50799	3.11456	3.33558	3.36138	3.19563	3.58509	3.74274	3.48829	3.86172	3.2496	3.33711	3.65289	3.33056	3.10393
RP11-326I11.3	5.45845	5.83932	5.21078	5.78726	5.13453	5.31543	5.19531	4.98332	4.55901	5.18865	4.76394	6.22948	6.50609	5.34325	5.11623	4.65002	4.96325	5.82388	5.23644	4.67096	6.13178	5.57278	5.34631	5.7631	5.16749	4.9522	5.43276	5.88833	6.68721	5.58501	5.06353	5.6464	5.10371	5.20622	5.78581	4.7873	4.94551	5.17682	5.45997	5.47921	5.35441	5.7445	5.50499	5.17385	4.78445	5.35597	5.70326	5.00542	5.65394
RP11-320N7.2	3.33181	2.80666	3.36198	2.95056	3.43156	2.93671	3.41929	3.36061	3.44751	2.94465	3.26255	3.40123	2.99924	3.39718	3.30021	3.19376	3.02388	2.88422	3.05529	3.29863	3.05413	3.09535	3.04442	3.18769	3.13916	3.08729	3.09747	3.01965	3.02905	3.12457	3.34963	3.19901	3.12405	3.05644	2.98981	2.86465	3.29385	3.03318	3.40167	3.11438	2.92764	3.1099	2.85167	2.89569	2.83445	3.01281	3.36903	3.08603	3.00702
RP11-304L19.4	4.40552	3.72351	3.70542	3.24692	4.3966	3.62024	3.43771	4.01161	3.82115	3.72138	4.45512	3.89538	3.62386	4.21912	3.95721	4.15408	3.79601	3.92116	3.71062	3.6072	4.07962	3.98927	3.76361	3.59147	3.90201	3.63489	3.86486	3.70352	4.04304	3.81888	3.69099	3.89369	3.85615	3.8903	3.73576	3.56161	4.07525	3.7295	3.94866	3.48516	3.58895	3.87144	3.62374	3.65035	3.45094	3.75085	3.91275	3.66792	3.8646
RP11-28F1.2	6.05005	8.36141	4.73734	6.43255	10.4047	5.38372	8.59456	7.77779	6.5601	6.68722	6.97021	5.33833	7.99563	5.62147	7.57942	6.84616	5.89453	10.1492	6.28498	9.16092	9.09032	5.0568	10.2163	9.78015	6.72576	7.78523	7.2192	10.318	7.32892	5.09019	9.14251	5.56767	6.99479	8.41787	8.12871	7.6182	5.47095	7.48974	5.36376	6.54199	6.78939	8.19446	5.03412	8.31318	5.54852	7.15437	4.97231	7.58474	7.35561
RP11-271C24.3	7.17584	8.71968	8.5159	8.201	8.27498	7.48757	8.5307	7.14216	8.85653	7.27372	8.09569	7.80139	7.85289	7.65082	8.11389	7.88185	8.05179	7.59646	8.08228	8.48974	8.49421	7.94426	8.20223	7.37661	7.64579	7.18207	8.04188	8.53287	8.201	8.56713	8.28252	8.7217	8.74357	7.88796	8.28805	7.81327	8.39752	8.39941	8.41143	8.5198	8.6366	8.99226	7.82834	8.48116	8.66579	8.41877	8.46881	9.11416	8.47307
RP11-248J18.3	5.81763	5.88555	5.39935	6.62596	6.14195	6.6219	5.7032	4.75651	4.90685	6.42518	5.0446	6.43081	6.0451	6.19677	5.25865	5.18654	6.26709	6.3297	5.96469	5.80191	6.31084	5.61312	5.57289	5.83418	5.02291	5.9452	6.12712	5.73092	5.14654	6.07756	5.94427	4.25463	6.04337	5.418	6.23606	5.12517	4.88138	6.11684	5.90306	5.71981	5.92345	5.47644	6.06467	5.38912	5.94136	4.99143	6.07231	5.53174	6.02859
RP11-235E17.4	4.50535	4.28388	4.40515	4.4237	4.30393	4.69436	4.28439	4.33005	4.80626	4.54342	4.47388	4.71873	4.65589	4.58052	4.27217	4.99464	4.64945	4.51128	4.57985	4.4057	5.1273	4.42813	4.48611	4.05365	4.49541	4.63379	4.10588	4.32821	4.42198	4.47452	4.62965	4.93921	4.26693	4.68161	4.27099	4.30887	4.70251	4.45669	4.58588	4.73099	4.72228	4.47716	4.43486	4.48742	4.33145	4.41657	4.31872	4.97488	4.9207
RP11-214K3.20	2.56884	2.65856	2.51308	2.54066	2.62863	2.62572	2.37476	2.5638	2.55904	2.5423	2.47677	2.76965	2.54506	2.6294	2.74351	2.72196	2.4093	2.76209	2.80482	2.80138	2.6017	2.40303	2.60348	2.48206	2.58635	2.42435	2.52179	2.54655	2.77313	2.53554	2.44905	2.57451	2.63921	2.55904	2.73123	2.58036	2.82821	2.46296	2.59996	2.56614	2.53924	2.57349	2.36163	2.5415	2.59155	2.5605	2.43611	2.49504	2.69225
RP11-214K3.19	5.40762	5.34411	5.86281	5.56693	5.36542	5.71519	5.02105	4.99221	4.9304	5.50372	5.24821	5.04821	5.8409	5.94218	5.55294	4.98129	5.51462	5.32169	5.55089	5.78332	5.27893	5.64579	5.67328	5.23481	5.4419	5.30077	5.43247	5.19549	5.59814	4.99668	5.26621	5.61969	6.10999	5.67854	6.15676	5.46811	5.26543	5.47443	5.12509	5.467	5.5164	5.30492	5.34385	5.13136	5.33372	5.38026	5.4631	5.77193	5.78043
RP11-209A2.1	11.0923	11.0598	10.7248	11.7218	11.5513	11.9782	10.9943	11.6694	10.6283	11.7163	10.8958	11.3933	11.334	11.0407	11.5484	11.3	11.201	11.1397	10.72	11.5836	10.5931	11.0622	10.8433	11.6492	11.6352	11.1765	11.4811	11.6251	11.013	10.8813	11.4279	11.0825	11.3779	10.5448	12.1177	11.3478	11.2711	11.327	11.0688	10.8245	10.9821	11.1424	11.2014	11.5438	10.9558	10.9171	11.1184	10.8703	10.5853
RP11-199F11.2	7.7107	7.17734	8.30974	6.62956	6.96222	6.84974	7.44623	7.24162	6.87266	7.34772	8.0422	6.49645	8.84073	6.86436	7.09643	7.1578	7.41043	7.77649	6.55859	6.51826	8.40813	6.84998	6.97944	7.37376	6.19252	6.89715	6.96792	5.94786	8.69692	7.20574	7.82835	6.86574	6.06673	6.70481	8.2286	6.33081	7.26369	7.31321	8.75076	7.62071	6.45813	8.06893	7.9893	6.72276	7.71573	6.96905	6.93074	6.44064	7.29528
RP11-196G18.24	5.95719	7.20014	6.50345	6.00272	6.71042	6.39521	6.29848	5.81944	6.03851	5.81014	6.84587	6.74472	8.21194	5.9142	6.55352	6.15162	5.58546	6.59602	8.03703	8.47916	6.19426	5.22084	6.14792	6.99315	6.42339	5.95101	6.2356	7.50457	5.72393	6.72225	7.45168	6.0325	6.3959	7.52561	7.31041	5.48413	5.46536	6.19571	6.7925	6.58293	6.6163	8.28493	5.95765	6.25786	5.8029	6.58742	6.27462	6.68323	6.36361
RP11-18I14.11	4.95266	4.51622	4.40298	4.65645	4.88464	4.94813	5.00506	4.81903	4.64942	4.93981	5.11623	4.66631	5.23645	5.02097	4.67845	4.8969	4.84648	5.42355	4.44559	4.99621	4.80361	5.21654	4.94813	5.13078	4.92812	4.89244	4.91121	4.91215	5.14826	4.8755	5.15165	4.91476	4.74722	4.81889	4.83509	4.66261	5.33826	5.05623	5.21579	5.14724	4.81487	4.93542	5.1009	4.78707	4.86896	4.66681	4.61649	4.4902	4.76561
RP11-171I2.4	4.16204	3.20259	3.61482	3.8208	3.29349	3.70631	3.7614	3.41918	3.41151	3.89915	3.4593	3.30006	4.14946	3.33725	3.76792	4.04912	3.67759	4.26681	3.40176	4.45939	3.97241	3.70144	3.66543	3.4193	3.74671	3.92788	4.1733	3.55277	3.99187	3.50195	3.53993	3.83087	3.93032	3.50306	3.63449	3.77573	3.72967	4.14453	3.54137	3.53993	3.47546	3.81826	3.22658	3.58779	3.81412	3.78945	3.49907	3.62286	3.82911
RP11-138A9.1	7.1806	10.0377	8.03307	9.54124	9.07406	6.69172	8.18554	8.19476	8.98105	7.77933	9.74569	8.13103	6.17485	9.74703	8.39251	8.12996	8.75788	8.93919	8.19634	8.64479	9.58223	9.86989	9.3215	7.34054	8.39325	8.72918	9.3391	8.81171	9.44979	9.17624	9.29839	9.029	9.55497	8.94733	8.26858	8.85233	9.8855	9.90199	8.74024	8.75429	9.94796	10.1709	8.45026	8.79998	9.20593	8.42031	8.53236	10.1716	9.676
RP11-124L9.5	7.02133	6.27777	6.03038	6.6272	6.6274	6.6072	6.7053	6.03554	6.30934	6.37239	5.44347	6.64501	6.18961	5.39422	6.62613	6.07364	6.41656	6.48925	7.24093	7.47333	5.81878	5.38361	7.58727	6.11186	6.48843	6.3408	5.75561	7.53673	6.17277	5.62809	6.56742	5.16213	6.638	6.89047	7.65315	5.8262	5.69019	6.18501	5.54677	5.73373	6.99451	6.87057	5.21151	6.13463	7.0262	7.15555	6.67593	5.90943	6.48187
RP11-123K19.2	3.49986	3.06259	3.38447	3.06259	3.30751	3.18483	3.68897	3.39468	3.3913	3.11983	3.66259	4.00783	3.14343	3.36662	3.16744	3.34313	3.34197	3.63239	3.22802	3.44186	3.28451	3.48338	3.44037	3.69576	3.3816	3.10429	3.02092	3.2999	3.4698	3.54067	3.70269	3.56022	3.15988	3.52275	3.14429	3.19869	3.31123	3.24119	3.06956	3.4041	3.3245	3.42099	3.21535	3.24033	3.22614	3.42795	3.23597	3.19261	3.31586
RP11-1217F2.1	2.81761	2.74462	2.59974	2.32909	2.55337	2.60087	2.63421	2.51799	2.66525	2.51552	2.68179	2.75684	2.35038	2.55519	2.52793	2.42443	2.5182	2.80462	2.5648	2.52946	2.56441	2.58169	2.46213	2.63055	2.67378	2.676	2.32705	2.4153	2.45724	2.54074	2.64878	2.60274	2.48486	2.48048	2.38949	2.50354	2.48322	2.45183	2.70082	2.54598	2.44703	2.24085	2.65808	2.48308	2.45659	2.5831	2.49606	2.41385	2.65526
RP11-1191J2.5	4.3903	4.85139	4.87201	5.20502	5.17816	5.56977	5.77278	6.35988	4.99857	4.77947	5.81151	4.65423	6.16017	5.01663	4.91591	5.1723	4.54126	5.41897	5.62428	4.99842	5.32597	4.56693	4.87313	6.01818	4.78929	5.1176	4.70928	4.98228	5.03093	5.36384	5.09987	4.69175	4.54174	4.64048	5.69049	4.46073	4.98735	5.51998	5.37311	4.92428	4.78086	5.60796	4.55173	4.59263	4.37748	4.95381	4.41462	5.09725	4.64018
RP11-1114A5.4	3.79984	3.23446	3.66675	4.64211	3.76943	4.31109	3.59644	3.14619	4.03447	4.42477	3.94951	3.29343	4.19778	3.27386	3.79165	4.29242	3.39102	3.30086	4.77944	5.18439	3.5613	3.18792	3.38766	3.44176	3.32889	3.18678	3.37747	3.12172	3.43166	3.16377	3.25814	3.55667	3.7938	3.73498	4.57486	3.41983	3.5952	3.17231	3.40675	3.38766	3.47262	3.54644	3.4888	3.07811	3.23645	3.26855	3.22872	3.80615	3.86572
RP11-1103G16.1	3.90549	3.79115	4.18387	4.11402	3.88694	3.6703	4.43556	3.93956	3.55001	4.07304	3.96227	4.39341	3.83861	3.88301	3.90226	3.9787	4.22718	3.94961	3.67831	3.77896	3.93116	4.12897	4.10668	4.07683	3.95031	4.00044	3.94174	4.20304	3.96654	3.62345	4.10965	3.94859	3.70654	3.29787	3.75429	3.89193	4.32505	4.02834	4.45087	3.95445	3.82721	3.96927	3.98193	3.84391	4.06943	3.52334	3.71628	3.7876	4.12846
RP11-1094M14.11	5.95956	5.68975	6.15072	6.41894	6.05157	6.4044	6.95759	6.72233	5.98299	6.14996	5.63342	5.63253	7.25311	5.77904	5.8715	5.76837	5.86204	5.74177	6.37638	6.04754	6.27975	4.45215	4.96286	6.53497	5.58334	6.03562	5.52367	6.24013	5.81851	6.1929	5.31926	5.92745	5.40789	6.14228	6.68503	5.56129	5.29323	5.52265	7.17273	5.34518	5.6307	6.92529	6.61328	5.66189	5.61475	7.08172	5.83833	5.35537	5.75136
RP11-1069G10.1	4.7079	4.78199	4.68271	4.80376	5.00333	4.49368	4.8218	4.95938	4.81355	4.75462	5.12064	5.21885	4.891	4.80773	5.00672	5.59656	5.03968	5.0677	4.21093	4.66208	4.87391	5.47672	5.61497	4.88821	4.90501	5.24127	4.97701	5.02912	5.1072	4.9918	4.85716	4.99448	4.85716	4.95592	4.64199	4.60924	5.47565	5.16179	5.04795	5.09134	4.95951	4.99405	4.94989	4.9263	4.54038	4.41566	4.66513	5.05097	5.24989
RP1-8B22.1	3.95525	3.52555	4.00663	3.72039	3.389	3.97293	3.67675	4.15438	3.98971	3.82843	3.4593	3.87974	3.64793	3.67319	3.60406	3.37298	4.07009	3.32733	3.61779	3.69905	3.83016	4.05077	3.61013	4.02972	3.66473	3.8558	3.8158	3.54318	3.35139	3.54415	3.66844	3.66191	3.51845	3.74089	3.93898	3.8189	3.19588	3.7123	3.78036	3.53156	3.3417	3.50735	3.84192	3.61839	3.69404	3.71429	3.71628	3.44834	3.4254
RP1-68D18.4	3.12947	3.46348	3.45315	3.24447	3.24827	2.88435	3.08396	2.75815	3.32477	3.14111	3.19905	2.98631	2.89068	3.46903	3.17258	3.22567	3.38124	3.23304	3.10364	3.04682	2.9453	3.31228	3.19114	3.07521	3.44935	3.31845	3.65206	3.1624	3.85708	3.17258	3.3525	3.26917	3.24023	3.45312	3.07392	3.21761	3.17258	3.3097	3.12157	3.19487	3.38351	3.49695	3.12695	3.17258	3.48496	3.42107	3.16747	3.05976	3.09322
RP1-305G21.1	3.97313	3.63352	3.69998	3.40571	3.55506	3.75965	4.1774	4.11309	3.62618	3.70376	3.68782	3.55126	3.76022	3.71613	3.84888	4.20509	3.65219	3.95355	3.88899	3.96019	3.59399	3.95771	3.82853	3.91283	3.4086	3.95742	3.89054	4.00642	4.01339	3.5144	4.09157	3.56807	3.88457	3.75874	3.81425	3.96246	4.14456	3.92504	3.83187	3.83793	3.59247	3.75756	3.84472	3.67617	3.9293	3.57385	3.86374	3.97957	3.90462
RP1-286D6.5	3.4125	2.79182	2.95642	3.10461	2.88235	3.0472	3.20289	3.10537	3.44829	3.22959	3.13036	3.2691	3.16736	3.17144	3.47136	2.89797	2.90075	3.33048	2.88785	3.00762	3.00088	3.32052	3.27601	2.91975	3.22124	3.21028	3.02983	2.90586	3.24204	3.11046	3.1217	3.0945	3.12552	3.06008	3.16761	3.15138	3.63209	2.87992	3.11083	3.03981	2.77657	3.02108	3.21354	3.09854	2.95063	2.97689	3.10877	3.10525	2.98882
RP1-223E5.4	4.76693	4.60512	4.93369	5.21716	4.67652	4.98653	4.74967	4.90275	4.55897	5.09143	5.01026	4.86428	5.15053	4.43225	4.55875	4.54853	4.49254	4.79471	5.31895	5.26104	4.93536	4.6651	4.63875	4.38299	4.84551	4.56094	4.60174	4.53467	4.85489	4.74409	4.83932	4.87181	4.69023	4.83144	5.24873	4.7993	4.77713	4.71252	4.756	4.63923	4.59485	4.54776	4.65602	4.4237	4.46402	4.6024	4.75103	4.78838	4.62411
RP1-202O8.3	3.64068	3.54916	3.60859	4.32479	3.52183	3.71317	3.96906	3.68165	3.72532	4.06943	4.20849	4.05204	4.10679	4.10116	3.94947	3.96185	3.70735	3.29446	4.59013	4.73292	3.90116	3.58083	3.58795	3.41751	3.63883	3.57313	3.48967	3.53916	3.78466	3.63956	3.74287	3.91453	3.36738	4.14718	3.85092	3.38691	4.10732	3.5464	3.64341	3.95943	3.54987	3.66678	3.47352	3.89554	3.59836	3.53432	3.87889	3.68664	3.94809
RP1-179N16.6	3.76397	3.62928	3.82373	3.44783	3.70211	3.7861	3.95832	3.6761	4.27512	3.82386	3.77637	4.06253	3.67115	3.60703	4.19863	3.72835	3.71613	3.7293	4.20673	3.93081	3.72131	3.45781	3.69118	3.62903	3.9478	3.70862	3.55422	4.88435	3.89415	3.68	3.89588	4.09411	4.05532	4.14834	3.69627	3.39061	4.08667	4.14317	3.46229	3.80359	3.82457	4.02117	3.79584	3.74671	3.34622	3.58073	3.72532	3.99253	3.79654
RP1-170O19.17	4.57379	3.91942	4.31918	4.42518	4.15189	4.28946	4.36221	4.33269	4.32718	4.21322	4.26226	3.95522	4.28248	4.10606	4.19407	4.3102	3.96159	4.1633	4.40881	4.6533	4.09827	4.30769	4.18475	4.19407	4.04529	4.22452	3.93916	4.12955	4.32185	4.0661	4.09013	4.19342	4.15408	4.18009	4.03405	3.8337	4.62448	4.1793	4.20332	4.02907	3.9501	4.12703	3.89913	3.78532	4.00136	3.84381	4.04174	3.94263	4.19407
RP1-142L7.8	3.64353	4.83643	4.08678	4.46871	4.43004	3.64587	4.29699	3.90129	5.45376	4.35386	4.63041	4.27011	3.66283	4.33635	4.41698	4.30629	4.92431	4.39703	3.92725	4.05123	3.84305	4.17977	4.33651	4.27138	5.16317	4.33295	5.66244	5.05916	4.21417	4.47346	5.16605	4.8464	5.21381	4.08185	3.85674	5.52593	5.70756	4.28439	3.93607	4.01797	5.62957	4.3117	4.5899	4.39337	5.05908	5.40406	4.38027	6.12178	3.94152
RORA	5.76793	6.45051	4.66036	6.49985	6.11431	7.73899	6.45597	6.87961	7.5243	8.2425	5.49907	5.15264	6.67221	7.32408	7.03988	6.51562	6.6505	5.78892	8.52685	9.27966	3.2732	6.02388	7.33635	8.01788	9.08697	7.2464	8.21828	8.48177	5.08771	5.85199	6.09834	8.34599	9.25625	8.13155	6.79962	8.34218	5.5561	4.85298	4.14128	6.73745	8.5212	6.2465	7.78596	6.21917	7.60483	8.46302	5.68004	7.42599	8.2104
ROBO4	6.80707	6.98532	6.58247	6.74858	6.64517	6.4851	6.87259	6.60694	7.71768	5.90148	7.18484	6.20334	7.00816	7.16143	6.71429	7.5206	5.78731	5.66584	6.64517	6.30484	6.25842	5.68237	5.55017	6.46384	6.26319	6.08871	6.83556	6.09513	5.33276	6.58154	6.95435	6.54103	6.53065	5.73449	6.28965	7.33897	7.68905	6.17169	5.37854	5.59392	7.25659	7.75767	6.40764	6.71799	7.50041	7.57029	6.04105	7.91106	6.41702
ROBO1	6.5602	7.63298	7.28128	7.6639	6.95917	8.63022	5.90099	8.08473	8.3688	7.9676	5.91901	9.21955	6.1948	8.22486	7.14409	6.79711	7.78965	7.61986	8.84405	9.82353	6.22914	6.20877	6.49281	6.75924	8.7765	6.20361	8.01462	7.66496	5.45148	7.76454	7.42558	6.70288	7.66615	7.16004	7.83435	8.32838	8.9775	5.62018	5.14135	7.47353	9.83262	7.44222	8.3828	6.55371	8.34256	8.21263	8.26442	8.37018	7.64802
RNU2-22P	3.24646	2.96067	2.75074	3.83946	2.83157	3.11638	3.18565	3.3229	3.46757	2.6856	2.67443	2.76837	3.771	3.0086	2.53422	2.73136	2.77612	3.09946	2.96328	2.82833	2.91179	2.72338	2.78537	2.80198	2.69214	2.78326	2.6071	2.90755	2.9677	2.72233	2.51979	2.78053	2.56259	2.82585	3.03534	2.72393	2.7282	2.62474	2.96983	2.94455	2.75128	3.18065	2.96068	3.07041	2.84571	2.89806	2.66602	2.74345	3.08635
RNPC3	8.29968	8.96443	7.61055	7.82704	8.82409	7.63133	7.87081	8.08768	8.58029	7.57146	8.68954	7.91353	8.3418	8.38254	8.59305	7.80274	7.80648	8.46149	8.22587	8.42107	8.13881	7.94684	8.67474	8.53402	8.86064	8.42789	8.54665	9.05281	8.31991	7.91604	8.28701	8.08	9.01322	8.27074	7.96284	8.16101	7.77662	8.82106	8.06957	8.21182	8.52598	8.24788	7.9607	8.38955	8.20865	7.96692	7.92332	8.71918	8.94224
RNF4	9.9346	9.97356	10.3095	9.19282	10.299	9.87089	9.48292	9.26004	9.43656	9.4749	9.11685	9.91713	9.75318	9.69002	9.76055	9.22612	9.77538	10.0747	9.62105	9.51009	10.3648	10.7841	9.37109	9.9026	9.953	10.1219	10.0583	10.1411	9.8246	9.85285	9.81718	10.2073	9.99596	9.87443	9.81366	9.68582	9.08199	10.0041	9.30249	10.0867	9.73984	9.31184	9.78241	10.5748	9.82255	9.75483	10.1889	9.76494	9.70223
RNF31	6.24502	5.87773	5.83206	6.89009	5.94319	6.77006	6.11974	5.82213	6.38497	6.91444	6.90215	6.38497	6.80962	5.90967	5.465	6.30934	5.84405	6.13775	7.58709	7.36267	5.90616	6.02245	6.4375	6.0043	5.56548	6.15188	5.85763	5.57044	5.82775	6.14685	6.14107	6.06837	5.71069	6.14625	6.71135	5.61927	6.5134	5.77464	5.90098	6.22349	5.50693	6.29737	5.56161	6.22901	5.95927	5.87169	5.63219	5.97968	6.11868
RNF207	6.0345	4.97698	5.33558	5.92523	5.29803	5.58556	5.15316	5.47403	5.12565	5.91261	5.8629	5.62696	5.44332	5.06867	5.28574	5.85061	5.60956	5.31978	4.97381	5.39881	4.97147	5.72661	5.77103	5.48283	5.43027	5.41771	5.60312	5.02588	5.4768	5.38824	5.0467	5.26601	4.80915	5.13499	5.53419	5.35746	6.03377	5.28164	5.58589	5.64231	5.07827	5.53949	5.46253	5.50451	5.55935	5.19468	5.37211	5.15567	5.15744
RNF185-AS1	4.91354	4.37494	4.68131	4.30164	4.73423	3.92334	4.39068	4.53284	4.46798	4.08757	4.69087	4.95064	4.29117	4.5818	4.47101	4.56935	4.97094	4.72304	3.81731	4.2798	4.67379	4.64363	4.59016	4.0752	4.39235	4.78876	4.71944	4.65491	4.19803	4.74926	4.76023	4.37756	4.47243	4.35392	4.12896	4.6238	4.25377	4.56215	4.28161	4.42449	4.34221	3.99866	4.50191	4.72141	4.66136	3.96973	4.35434	4.27058	4.57658
RNF157	5.04306	5.23134	5.34198	5.00437	5.37559	5.18443	5.55096	4.97716	7.37762	5.64825	5.42929	4.76806	5.32895	5.76987	5.63221	5.53336	4.87607	6.2244	9.34147	4.52007	4.6111	5.89716	4.95707	5.61296	5.81001	5.19587	6.16498	4.91273	4.84648	5.0839	5.43301	5.3009	4.8368	5.40273	7.41024	5.66717	5.10554	4.75232	5.62034	7.6192	5.86195	5.7303	6.2719	5.29982	5.76263	6.21002	6.02293	5.6965	6.11741
RNF150	5.58902	5.65835	5.41467	5.27052	5.97137	5.75625	4.90109	5.26474	7.05013	5.9552	4.94527	5.2296	4.65517	6.75009	5.37509	5.30038	5.4014	4.87829	6.60343	6.27187	5.2177	4.6067	5.64446	5.09438	6.45086	4.62808	6.46827	6.07143	4.93078	5.12418	6.08247	4.83064	6.40135	5.61864	5.87035	6.01642	5.95614	4.60834	4.54066	5.52991	6.78894	5.99381	5.69647	5.02827	6.27537	5.70488	5.33556	6.15764	5.50702
RNF141	7.30998	6.34459	6.499	5.8216	6.57547	6.85893	6.70941	7.77823	6.59495	6.49544	5.92233	6.33623	6.84752	6.86982	7.27013	6.85792	6.19975	6.21108	6.20713	7.12988	6.66475	6.49116	5.64725	7.29922	7.88708	6.71237	6.58946	6.91744	7.03561	6.36222	6.107	6.07879	6.41899	5.77183	6.34534	6.46153	6.21821	6.29781	6.31469	6.78962	6.50441	6.39996	6.29895	6.55915	6.4027	6.98268	6.21254	6.37927	6.15437
RNF130	8.07036	8.9749	8.06241	8.64839	7.99776	8.85993	8.04105	8.53785	8.99627	10.6088	8.66288	8.14035	9.20585	8.51482	9.1797	7.89199	8.94876	8.63617	9.14361	6.53432	7.42435	8.57152	8.07497	9.16395	8.59776	8.77903	9.90988	7.75404	9.10488	8.76161	9.10432	8.76903	8.40375	9.72863	8.03047	9.73921	7.88959	8.74921	7.95721	8.92034	8.82635	8.14895	9.22311	8.76779	8.8758	9.57042	9.05734	9.04547	9.47542
RNF11	7.17428	8.36682	6.76266	8.4678	7.52013	8.25086	6.87801	8.28094	7.48468	8.70373	6.45283	6.08816	8.40103	7.61831	7.53963	6.2674	7.75065	8.02506	8.45042	6.92108	8.06703	6.96705	6.99037	8.71481	8.9793	7.84817	8.08216	7.87484	8.11364	7.70219	7.99735	7.19178	7.90812	7.50713	8.92016	8.604	5.59425	7.97942	6.33313	7.38077	8.07089	7.23273	8.26887	7.75319	8.51325	8.65384	7.66756	7.88438	7.49514
RND3	7.07665	7.72225	7.06333	6.48494	6.43417	7.83467	7.03575	9.19763	8.68388	8.56787	6.351	6.34584	6.00984	8.89791	8.96631	7.69286	8.16928	6.11244	8.32859	6.68616	6.0384	7.45818	8.39709	8.76701	11.0214	7.76692	7.9985	7.93991	7.43031	7.85074	8.94999	8.27078	8.35	8.03702	7.40102	9.16462	8.04069	6.21952	6.0384	7.33596	8.96115	7.57528	8.19642	8.16821	9.89832	9.00316	9.17431	7.95756	8.51765
RNASE1	6.78878	8.74544	6.88963	6.9907	5.91697	8.23387	9.72894	6.82274	6.45827	6.48233	8.4139	6.51434	7.44322	6.40063	6.94339	6.25274	7.51675	6.91115	6.90717	7.98462	6.06121	5.65835	6.84592	6.21697	7.32333	7.19041	7.50202	6.4677	8.61277	6.6948	7.25358	6.6916	8.01908	5.88325	6.93257	8.99067	6.26229	8.1888	5.91695	6.52812	8.40457	7.85223	7.84659	10.1285	7.33239	10.5679	6.46779	8.68037	5.75415
RN7SKP150	3.61137	3.2138	3.41617	3.26449	3.51302	3.37452	3.61905	3.65306	3.81855	2.97526	3.48229	3.36622	3.3929	3.58976	3.61931	3.56497	3.30937	3.57734	3.27315	3.71761	3.4694	3.2777	3.39929	3.49157	3.34926	3.2954	3.50017	3.24426	3.68923	3.4298	3.24046	3.22578	3.38536	3.31564	3.3992	3.43635	3.45043	3.58283	3.40851	3.35526	3.34424	3.24918	3.43223	3.11167	3.1791	3.09294	3.27657	3.4486	3.19413
RIPK1	6.04741	6.44107	5.70291	5.91701	6.29697	6.04754	5.62929	6.44859	6.01209	6.02919	5.47866	6.61179	6.47396	5.75841	5.89776	5.29095	5.76539	5.91967	6.00792	5.99396	6.5543	6.852	5.30195	6.47438	6.55527	5.84969	6.85072	6.56462	5.66972	7.18818	6.76566	6.21823	6.89197	6.83352	5.70443	6.64565	5.37837	5.85865	6.38102	6.50747	6.88075	5.3223	6.454	6.01783	6.8597	6.45723	6.67007	6.06355	6.48535
RIOK1	8.38135	7.63765	8.83285	8.60784	8.09193	8.69178	8.53708	8.31652	7.90821	8.12515	7.54469	7.69663	9.40863	7.43088	8.34328	8.33369	8.51442	8.29684	8.28707	7.98775	8.28516	8.15147	7.49411	8.45934	7.52783	7.83819	8.4007	7.90172	8.33029	8.59876	8.65521	8.92664	7.70205	8.56001	8.79179	7.88468	8.2295	8.24765	9.07594	8.31575	7.69622	8.37119	8.56256	8.66573	8.7819	8.74831	8.20628	7.71741	7.13785
RIN2	7.10798	7.74796	7.11267	8.9599	6.55085	8.55811	6.72886	7.74665	8.10139	8.83101	8.24984	9.63396	8.63687	7.29049	7.27124	6.70026	7.78893	6.24291	8.56384	6.97421	5.53367	7.39869	8.28998	7.10335	8.24756	7.21387	7.38015	7.58682	6.73708	8.12466	7.77576	8.49645	7.85056	7.71161	7.42202	9.04945	8.50505	7.00832	5.71491	7.80975	7.6638	6.83248	8.63797	7.85241	8.68303	10.0609	9.04815	8.8246	7.65775
RIMS3	6.5447	6.75274	6.34088	4.81769	6.85487	6.32936	6.19328	6.31303	6.80033	6.07547	6.67484	4.00451	8.04517	6.67666	5.47183	5.9943	5.22341	6.14773	5.43279	4.84648	8.59295	6.91932	5.89344	7.95549	5.63583	6.45102	6.50927	5.3481	7.32525	6.49539	5.05023	6.24192	5.25269	5.36302	6.54493	5.69383	5.85586	5.16054	7.34348	7.24685	5.7406	6.99285	6.39551	4.69426	6.17329	6.08958	5.89522	5.77546	6.28812
RIC3	4.03761	4.50481	3.36889	3.72124	4.55624	3.7584	3.93621	4.26882	3.97977	4.11695	3.83798	3.72575	4.09645	4.23015	4.54641	4.80909	3.87317	4.23252	3.7391	4.47626	4.25121	4.04108	4.08555	4.54048	4.36655	3.57628	4.30027	3.95931	3.59637	3.27024	4.58474	3.70491	5.18076	3.98733	4.334	4.00616	3.98655	4.86935	3.884	3.73132	4.72416	4.51724	4.09338	3.79967	3.66428	4.03334	3.71628	4.65274	3.99964
RHOU	6.95162	7.08195	6.31246	6.28984	5.88995	7.55038	7.44623	6.42505	8.64474	8.09888	9.46482	6.00199	8.85078	6.88962	5.83107	5.80266	6.43144	5.80043	8.77325	4.87525	4.85625	5.79048	6.49034	7.27866	6.0702	7.37482	8.19763	6.38172	6.61278	6.72504	7.44471	6.70077	6.97039	7.24639	6.22674	6.86152	7.25332	6.79368	6.88097	6.84322	7.75329	7.6787	7.11726	8.16212	7.8045	8.14587	5.12777	7.70139	7.76868
RHOC	8.71123	8.67431	8.06254	8.23916	8.09314	8.08838	7.94562	8.6929	7.96042	8.4764	8.12854	8.00084	8.4569	8.2583	8.37036	7.89373	8.04986	7.92762	8.39788	7.14524	8.04421	7.77393	8.01776	8.11784	8.83984	7.96178	8.62054	8.67331	8.15009	8.11936	8.50362	8.58111	8.52668	8.04622	7.80489	9.57325	7.32728	7.81339	8.29389	8.00294	9.01408	8.66266	8.10646	8.19968	8.57285	9.283	8.13257	9.14078	7.8936
RHOBTB1	4.00526	4.20762	3.99869	5.45825	3.89959	4.89776	4.92363	3.6792	4.53765	3.43098	4.96948	4.18979	3.73423	3.78887	3.73997	4.53739	4.26992	3.39469	4.43287	3.96085	3.55877	3.74661	4.53373	4.19891	4.1792	4.37957	4.80999	4.34086	3.31157	3.90185	4.14133	4.72187	4.06496	3.83684	3.71922	6.63842	4.21342	3.55395	3.83087	3.82594	4.5068	4.61028	6.16523	4.84093	4.29137	6.82055	4.61851	6.25621	3.72068
RHBDL2	3.83289	4.08264	4.30707	4.27567	4.06991	4.50062	4.04654	4.4356	4.16271	4.06943	4.26028	4.22089	4.02352	4.34527	4.17813	3.68974	4.25646	4.08449	4.50947	4.36591	4.3555	4.10687	4.44733	3.98083	5.05036	4.10341	4.08148	4.2445	4.25914	4.11758	4.37941	3.97645	4.01291	3.96662	3.91822	4.16364	4.27586	4.08739	3.96577	4.2445	4.0515	4.03737	4.08185	4.12022	4.2445	3.72043	3.94401	3.9969	4.13497
RHBDD1	6.42555	6.7522	5.26794	6.83725	6.37068	6.45182	5.8629	5.30429	5.52906	6.67751	5.01375	6.20568	6.1996	5.65696	6.14207	5.8392	6.59015	6.48069	6.73341	6.33251	7.06762	5.63347	5.91244	6.35245	6.25739	6.51626	6.16708	6.81782	6.16756	6.16665	5.18538	5.6207	7.13178	6.60071	7.34819	5.99947	5.51039	6.14262	6.39385	6.3156	6.35947	5.71042	5.91646	5.58442	5.93848	5.64747	5.43778	6.60701	5.77029
RGS5	7.22161	9.97549	8.68174	8.93441	9.03543	8.39064	8.27591	8.76277	9.20355	6.2774	8.06649	7.44188	5.18805	7.34948	8.36452	8.23563	9.17478	7.61023	8.06637	8.35271	7.90903	7.27897	9.93057	8.23373	10.3185	7.75989	9.56855	9.08566	7.87384	8.60586	8.7621	6.66285	10.2173	7.78709	8.66597	9.40611	9.16695	8.58072	7.16642	7.08502	10.3899	9.66847	8.90996	8.70963	7.58077	8.52582	7.85716	10.1678	8.606
RGS18	4.78289	5.43635	6.84364	9.20666	4.65177	6.52062	5.38132	5.51883	5.3851	5.3675	4.33127	8.5574	5.06332	5.44895	4.65074	4.18645	5.48604	4.64071	5.88156	4.26388	4.30377	4.34247	7.93088	7.84323	6.63943	5.09287	6.90831	6.21635	4.83946	7.61548	5.37138	4.41629	5.88661	6.28987	5.88437	8.30069	5.68536	5.01208	4.89874	6.05736	6.18143	4.82435	6.58059	6.55637	5.96413	5.99678	4.64627	5.29289	5.69013
RGS1	10.0895	10.1349	11.7832	12.2547	10.0647	10.4714	9.24937	10.685	10.2385	12.0024	8.39535	11.6857	9.72504	10.0711	10.7493	10.5749	11.7693	9.27268	11.8785	11.7052	10.3501	12.1545	11.2237	10.0667	9.86482	9.14119	10.3555	11.4809	9.45027	12.2828	10.2679	10.3186	10.4346	9.49528	11.5287	10.7857	10.1882	7.52003	8.26812	10.954	10.6501	9.58371	10.5043	10.4872	12.2855	12.1845	11.5566	8.90921	11.047
RGPD1	5.13818	4.61616	5.46397	4.99759	5.37852	5.33688	5.50978	6.95397	6.10355	4.97371	6.67824	6.28181	4.89225	5.76452	6.12901	6.21971	5.02783	5.78074	5.98111	5.14573	4.53841	6.6691	5.36545	5.51988	6.93053	6.77	5.88169	6.341	5.54596	4.60556	5.22199	5.55726	5.45901	5.82581	4.97914	5.16897	5.50109	4.91704	5.20178	5.23422	5.81303	5.74021	6.43489	6.55814	4.91647	6.85371	5.23485	7.69426	6.31875
RGP1	7.17173	7.38514	7.55025	6.88748	7.42596	6.40897	6.76612	6.35526	7.28491	7.05777	7.37283	6.74102	7.18073	6.6219	7.04897	7.35669	6.6499	7.24991	6.94983	8.73517	7.242	7.37825	6.30561	6.6266	5.94036	6.86187	6.69356	6.87275	6.82791	7.36415	7.05391	7.12146	6.87251	7.19983	6.92605	6.3055	7.27897	7.01726	6.37042	7.09316	6.83768	7.29787	6.60082	5.72233	6.93283	6.91074	6.85436	7.11237	7.04157
RGL1	9.00705	9.43582	8.643	8.1903	8.76755	8.47581	9.11125	8.88689	10.7979	9.91435	9.91886	7.78493	9.96026	9.08105	9.07993	9.59507	8.54745	8.76206	9.64985	7.83752	7.71942	8.16463	8.76536	8.90037	8.21873	9.30459	9.24727	8.68349	8.31062	8.82237	9.24336	8.23696	9.35675	9.80924	8.8494	8.66881	10.1328	9.00471	8.41869	9.47101	9.31847	9.61411	9.22948	8.95971	10.3646	8.86002	8.53463	9.55448	10.2524
RGCC	6.63196	7.56694	6.30139	11.5503	8.61148	8.86981	11.8661	8.39648	8.81669	10.1968	6.60917	6.02588	7.00043	8.70153	8.31626	7.41152	10.026	7.28707	9.52254	8.13985	7.1199	6.98921	9.54277	9.73325	8.77242	8.83721	8.80812	8.18383	6.93593	8.30763	10.0329	9.54164	7.70426	8.73132	9.00719	8.49945	6.71232	6.38083	9.59299	9.59528	8.53419	8.69737	8.68147	7.73851	8.88741	9.38047	7.39036	8.7832	9.2783
RFXAP	5.20177	5.47924	6.02697	5.46812	5.77362	5.40398	5.23696	5.37883	4.67747	5.30828	5.6387	5.42707	5.57256	5.40955	4.9333	4.641	5.93271	5.22179	5.52492	5.69031	6.7691	5.03451	5.1576	5.32285	5.44749	5.60416	5.59534	5.17846	5.13814	5.59829	6.10915	5.26806	6.07507	5.35744	6.08037	5.41435	4.64136	6.1756	5.93427	4.86001	5.53212	4.81793	6.16694	5.17695	5.28538	4.92691	5.67363	4.69385	5.19699
RFFL	4.975	5.71873	6.20213	5.53456	5.53437	4.85238	4.89591	5.38724	5.76941	5.05011	5.24923	5.7477	5.35383	5.49654	5.77193	5.5116	5.73305	5.9666	5.69125	5.28254	5.5088	6.26875	5.88171	5.53839	5.44671	5.34683	5.63738	5.5246	5.71597	6.18386	5.48321	5.52724	5.72856	5.64151	5.47312	5.80609	5.92621	5.4976	5.3286	5.68722	5.52591	4.82073	5.43104	5.02105	5.79241	5.73846	5.31573	5.31737	5.89788
REXO1	5.49166	5.603	5.76867	5.66093	5.50702	4.98622	6.10778	5.64851	6.03946	5.67945	6.16225	5.40803	5.23848	5.41885	6.09984	5.61044	5.44497	5.39543	5.67225	5.63054	5.40955	5.27967	5.45474	5.67446	5.46851	5.09681	5.2493	5.23065	5.69925	5.05325	5.66126	5.3636	5.4045	5.48932	5.32715	4.95698	5.93598	5.2436	5.64775	5.28538	4.9986	5.81893	5.42659	5.24376	5.03212	5.41605	5.49885	5.2694	5.86269
RETNLB	4.98906	4.97846	5.12697	4.80896	5.20446	4.87883	5.33091	4.89732	5.13288	4.91961	5.12315	5.44749	4.80203	5.0321	5.24815	5.76536	5.03917	5.55471	5.02267	4.96599	4.72046	5.32847	5.35029	5.00633	5.14438	4.98259	4.93316	5.2276	5.24048	4.90754	5.38127	4.78672	5.19161	5.16018	4.91988	4.89778	5.14419	4.77687	4.97491	5.16444	5.22471	5.17252	4.67143	5.17466	5.17465	5.01392	4.96863	5.06093	4.77446
RERG	5.73787	5.69018	5.17438	4.71883	5.26708	6.09384	5.00096	4.98993	5.02061	6.16039	4.64013	5.96113	3.84777	4.82981	4.61942	4.40137	5.67759	5.25831	5.38929	3.97744	4.76261	4.54073	4.94828	5.48918	6.24593	4.75988	6.10658	4.86558	5.10649	5.03209	4.99872	4.72075	5.57374	5.03316	5.64668	5.49795	5.05856	4.99327	5.63788	4.70323	5.45733	5.38255	5.13255	5.37	5.77332	5.77134	4.84707	6.10138	5.92035
RERE	7.88007	8.79576	8.05792	9.18446	9.26357	8.41501	8.87292	7.4218	8.25733	9.11061	7.8483	8.09851	9.54909	8.50895	8.27014	7.90315	7.591	8.77901	9.44292	9.93803	8.897	8.55679	8.37833	7.85569	7.87714	8.14499	7.94491	8.31683	7.60845	8.0979	7.35527	8.52158	8.60708	8.6024	9.15844	7.97213	7.79634	8.08598	9.28777	8.67908	8.74398	8.84634	8.51721	7.71775	7.81278	8.28426	8.40467	9.22963	9.13614
RELL1	7.09932	7.62225	8.6148	8.20416	6.67107	8.36904	7.75595	8.0526	9.17332	8.71423	7.60346	6.67293	8.2092	8.10149	7.72302	7.84532	7.50926	6.33231	8.28992	7.38905	6.7105	6.94362	7.17561	7.60608	7.95598	7.63503	7.9788	7.55522	6.54614	8.52815	7.36325	7.32629	8.08142	8.06884	7.82671	8.33734	8.4318	6.36396	8.01516	7.39369	8.38642	7.77028	8.2072	7.48176	9.2313	8.48665	8.06731	8.21476	7.79991
RECQL	10.8438	10.5804	10.7117	9.9041	10.1304	10.7605	10.5787	11.0816	10.9138	9.8521	10.5269	10.1518	9.80528	10.0182	10.4832	10.3215	9.97024	10.0381	9.82223	9.58153	10.1924	9.67254	10.2011	10.9589	9.93204	10.2308	9.94715	10.3119	10.0699	10.3565	10.0904	10.0591	10.264	9.91792	10.407	10.5353	10.3289	10.2863	9.69534	10.3483	10.5916	10.4343	10.4887	10.6915	10.9144	10.7342	10.3965	10.2452	10.8027
RECK	6.53759	7.05839	6.71626	6.57473	6.60074	6.77166	6.94364	6.64441	7.20337	6.5778	6.70058	7.20555	6.90156	6.65397	7.21677	7.64713	7.00133	6.87729	6.74348	6.91736	6.82652	7.53439	7.8611	7.11046	7.99884	6.97609	7.06415	7.3933	7.17774	6.78653	6.9165	6.70464	7.26475	7.00265	7.10907	6.73328	6.85251	6.99494	6.65388	6.80666	7.30651	7.18048	6.69933	6.93567	6.96023	6.77252	6.72918	6.69104	6.77675
RDX	8.73254	9.0581	7.52558	8.81248	8.41956	8.47546	7.5952	8.40665	8.44778	10.1851	8.39112	7.54969	9.44358	8.80768	8.22099	7.40716	8.91205	8.76224	8.68966	8.05436	8.46331	8.37151	7.56668	8.50785	9.0545	8.59712	8.99603	7.26376	9.09758	8.74074	8.91911	9.14684	8.28224	9.24172	9.314	10.3828	7.0875	8.92309	8.23375	8.54651	8.97767	9.05881	8.24427	8.62384	9.65287	9.50695	9.68614	8.99217	8.48156
RCBTB1	6.01826	7.53519	6.56706	7.45712	6.53736	7.75044	7.22119	6.38128	4.95064	7.12031	5.21065	6.16803	7.98773	5.66223	5.34013	4.72818	7.31555	6.2743	7.29698	7.9861	6.75394	5.21464	6.38921	6.86379	6.61018	6.54214	6.6154	6.70384	6.43169	7.01458	6.50418	6.31327	6.85797	6.7628	7.57175	6.33518	3.92539	6.69426	7.65008	6.0212	6.89964	5.97991	7.03036	5.7818	7.05	6.34902	6.41258	6.87852	6.67802
RCAN2	5.80776	4.55899	4.79969	5.43602	5.01788	4.96948	4.85855	5.35291	7.17503	5.36325	5.56904	9.63643	3.98423	5.58844	4.43248	4.68631	6.29086	4.74887	5.85537	5.4267	4.14233	4.10973	5.84966	6.09362	6.83919	5.92687	6.53383	6.26922	4.87582	5.95762	4.42895	5.31176	6.13875	4.39582	5.24741	7.95127	6.44591	5.29521	4.35276	5.62194	6.51296	5.65834	5.63389	6.18336	5.73026	6.23808	8.12989	6.69743	6.72157
RBMX2	7.84809	6.55074	7.51706	7.92201	7.79804	8.89407	7.27311	7.66927	7.00125	7.44393	7.6627	7.07051	7.48386	6.96923	7.69695	7.54532	7.1348	7.38336	7.40388	7.28926	7.3648	6.66376	6.91524	7.44485	6.89152	7.08216	6.72612	7.04536	7.96513	7.04963	6.9955	7.19194	6.79155	6.5061	8.28497	6.98341	7.50701	6.52941	6.87461	7.11104	6.54862	7.38395	6.62112	7.68154	6.84003	7.5295	6.98889	6.60682	6.81771
RBMS3	5.88459	7.57366	5.88021	6.89226	6.63011	5.60878	6.35487	5.66829	9.09051	5.64161	8.38183	5.17015	6.68299	6.91697	5.76086	6.27209	7.0596	4.67821	7.04895	6.68288	4.63189	4.25176	6.63914	6.56277	7.01672	5.84355	7.88541	7.05771	5.32786	6.45056	6.48916	4.99273	7.54178	6.45595	6.47681	7.57204	8.09887	4.54532	4.85325	8.51527	7.58651	7.91093	7.48766	6.60664	7.49371	7.55913	5.42215	8.11496	6.52972
RBM8A	10.108	9.67866	10.4066	9.44872	10.0012	9.61972	10.3262	10.3475	9.5252	9.66016	10.3821	10.3049	9.7083	9.97569	9.90165	9.94743	10.1002	9.72385	9.22257	9.4063	10.4149	10.1315	9.40752	10.1851	9.78798	10.1072	9.86434	9.38574	9.93168	10.1984	10.4261	10.181	9.29458	10.0464	9.91061	9.84166	9.88264	9.71205	10.7002	10.294	9.58864	10.6833	10.1184	9.80262	10.2273	9.51133	10.0396	9.13385	8.87917
RBM4B	7.07978	8.01265	7.33821	7.91227	7.65729	7.23798	7.54041	7.001	6.23082	7.17622	6.69357	6.6931	7.58477	7.48891	7.2569	6.48601	8.03669	7.57506	7.74244	9.03745	7.53983	7.04864	7.56918	7.39002	7.61671	7.79164	7.47741	7.88989	8.09654	7.4204	7.14904	7.33441	7.57279	7.07752	7.60905	7.05336	6.75096	7.50121	8.09869	7.24585	7.71757	7.5594	7.56338	7.52536	7.57718	7.21749	7.47136	7.52882	7.03088
RBM48	4.88391	5.37245	4.51777	5.22828	4.68359	5.34406	3.66581	4.39887	3.58435	4.90117	4.60438	4.92083	5.40305	4.39742	4.17604	4.51073	5.1371	4.56661	5.69999	5.84416	5.76612	5.02627	4.67937	5.01483	5.83523	5.1792	5.86777	6.21201	4.52427	6.14135	5.30789	4.84286	5.53024	4.79172	5.42629	5.42866	4.68042	5.54733	5.20549	4.8603	5.03521	4.01573	5.89554	4.68229	5.24763	4.44292	5.02377	4.53816	4.73933
RBM47	8.22328	9.21605	7.40768	8.27176	7.18621	8.78861	7.65406	8.62418	9.31417	10.5342	8.80139	7.64718	9.19927	7.9754	8.559	7.48071	7.90134	7.66847	9.72734	6.86564	7.98707	7.9101	7.28344	8.12256	8.92887	8.05415	8.50374	6.93584	7.39378	8.37773	8.8432	8.37486	7.77613	8.95925	9.03183	9.17707	7.71306	7.70878	7.92515	8.60943	7.90406	7.62488	8.27533	8.16501	9.04867	8.54712	8.78512	8.70824	9.11156
RBM25	9.99048	9.68806	9.47974	9.50798	9.60541	9.04721	9.72169	9.83564	11.0819	9.21988	10.4876	9.45473	8.96417	9.06974	10.079	10.0311	9.14351	9.69147	10.2596	10.7602	9.89631	9.13016	9.03438	9.9817	9.39735	9.22349	9.28721	9.71307	9.57721	9.79961	9.66656	9.39353	9.63706	10.2447	9.76522	8.99417	10.4726	9.73948	9.94696	9.80977	9.49385	10.2923	9.03902	10.161	9.53955	9.81229	9.61415	9.55664	9.95486
RBM12B-AS1	3.61793	3.25797	3.47295	3.32516	3.41533	3.46844	3.8075	3.71485	3.62556	3.54766	3.69549	3.62541	3.51449	3.61962	3.54538	3.65308	3.48967	3.68989	3.16997	3.54781	3.51076	3.75089	3.85195	3.85751	3.52754	3.70159	3.48967	3.42595	3.92421	3.19277	3.68383	3.51495	3.33875	3.21654	3.31677	3.59224	4.20336	3.66847	3.71721	3.291	3.47136	3.70762	3.57352	3.24329	3.48521	3.14641	3.49012	3.38978	3.50786
RBFOX1	5.96974	5.9158	5.76091	5.72653	6.05789	5.32642	6.20964	5.74241	5.93469	5.49781	6.28388	6.17643	5.22823	6.09957	5.8682	6.60091	5.85052	6.20972	5.6553	5.90178	5.83077	6.65677	6.78532	5.97705	5.95883	6.18186	5.67071	5.94349	6.13101	5.65962	6.24157	5.91809	5.88809	5.78085	5.2117	6.69979	6.88102	5.81431	6.03334	5.94893	5.80173	5.8353	5.69156	6.05863	5.60667	5.68243	5.93783	6.31219	6.38734
RBBP9	6.88763	6.57574	7.57489	6.97342	7.26711	7.492	7.11655	7.12676	7.25644	7.38238	6.80122	6.60378	7.41801	7.63172	7.35404	7.14103	7.31096	7.19111	7.83779	6.82423	7.06411	7.06143	6.87367	7.51089	7.63342	7.70777	6.94824	7.75305	6.54605	7.56823	7.38464	7.05433	7.7644	6.16601	7.20692	7.52729	7.42214	7.04739	7.07737	7.27119	7.52569	7.09804	7.54286	6.89867	7.86614	7.71684	7.531	7.19218	7.08066
RBBP5	6.83896	6.4147	7.00349	6.87136	5.73081	6.59143	6.37854	6.22764	6.07813	6.74141	6.35443	6.497	6.88151	6.7814	6.44726	6.23064	5.50027	5.94106	7.0013	7.50818	6.99111	5.54596	5.31385	5.39937	4.74461	6.39318	5.75899	6.83964	6.78174	6.90341	5.94468	6.50119	6.16119	6.72428	7.04769	5.66785	6.08536	5.97409	6.51592	6.29166	6.47053	5.98082	5.865	6.36275	5.79905	6.12822	6.02126	5.50542	6.3995
RASSF4	9.92018	9.66694	9.90148	9.04668	9.06892	9.68462	8.85182	9.25094	10.5642	11.2495	10.2813	8.80892	9.9965	10.0595	9.10902	9.0856	9.75201	8.6493	9.90403	8.42701	8.84301	9.86987	8.97227	9.78857	8.33849	9.96983	8.7685	8.039	8.93376	10.3719	10.0222	10.0732	9.7817	9.96478	9.54206	10.7597	10.0885	9.50813	8.64598	10.546	9.99625	10.0318	9.78857	9.26438	11.2887	10.1204	10.829	10.4422	11.277
RASGRP4	4.72956	4.74291	5.09087	4.42069	5.26565	4.48044	5.01766	4.74654	4.74163	4.66552	4.81818	5.11022	4.6527	4.78634	4.77236	4.93145	4.82712	4.86586	5.11917	5.05147	4.91218	5.07365	4.9728	4.84791	4.821	4.74195	4.77739	4.62272	4.83386	4.98144	5.03147	4.99215	4.99793	4.56918	4.48242	4.92256	5.01778	4.76726	5.0341	4.63937	4.39092	4.82992	4.45639	4.77569	4.388	4.70636	4.83866	4.68476	5.02562
RASGEF1B	3.80156	3.69435	3.80637	4.36048	3.91216	4.43523	3.91616	4.08094	3.71493	4.63143	3.9743	3.94895	3.84934	3.93462	3.80648	3.93813	4.87023	3.98604	4.09686	3.68981	3.78142	3.91099	4.21129	4.02603	4.05808	3.86979	3.73742	3.85795	3.73541	3.93319	3.84735	3.86995	3.7079	4.05337	3.58681	3.93595	4.17968	3.77078	4.17082	3.74764	3.77578	3.67896	3.7409	4.61657	3.83974	4.26576	3.90444	3.54757	3.78047
RASGEF1A	7.86743	6.72833	5.3591	6.05759	5.60177	6.56967	6.96862	5.61307	8.6657	6.55539	7.47673	4.3251	6.68088	7.67318	6.30205	6.58936	6.45325	6.44605	7.25297	6.16208	3.97458	6.063	5.38007	7.31677	6.8144	7.86907	7.18097	5.20593	7.02538	5.43015	6.33382	5.16753	5.86229	6.76446	7.44323	6.55831	7.82017	4.56203	5.50667	7.22917	6.55812	6.98594	7.0013	4.71291	5.88498	7.12556	7.09829	7.08068	7.23814
RASAL2	5.55315	6.27306	6.54796	6.09089	6.15362	5.27599	6.04124	6.54193	7.69087	6.49532	7.03288	5.5171	5.28437	5.34326	7.09406	6.99719	6.49274	6.09773	6.0178	5.01077	5.35412	7.23544	6.10741	5.76872	7.2314	6.09023	6.35552	6.12977	6.26824	6.73503	6.64557	6.62256	6.85762	9.57243	4.9799	8.00712	6.86701	5.65545	5.80582	7.06013	6.84701	6.29166	7.68657	7.77801	6.42756	8.32075	7.18195	7.81908	6.85862
RARS	10.3225	9.33123	9.83789	9.17301	9.60886	9.50213	9.61745	10.3532	9.02997	9.12563	9.3888	9.55588	9.29808	9.74398	9.87256	9.42213	9.78064	9.58944	9.03827	8.3388	10.1596	9.84909	9.24652	9.86412	9.52035	10.1951	9.7678	9.04264	9.72996	9.94455	9.78214	10.222	9.1011	9.65705	9.56517	9.52372	9.06157	9.74684	9.85323	9.67946	9.19224	9.59945	9.71557	9.67971	9.66194	9.67243	9.53618	9.35544	9.13524
RARRES2	8.92084	9.21682	9.26482	9.3469	8.53288	8.91023	8.29068	10.0251	9.37303	8.64499	9.07349	9.07699	5.92737	9.39326	9.2754	9.39388	9.94498	7.23156	9.58194	8.74844	7.4177	6.85772	7.85955	8.27693	9.06336	8.13523	8.97282	7.85813	6.06233	9.22577	9.28951	8.82338	9.25043	8.22173	8.51307	9.03913	10.7421	6.53946	6.40063	9.52622	8.77832	9.41077	10.4557	8.643	9.60704	10.0464	9.5715	10.7574	8.81454
RARRES1	7.29089	6.84529	7.62735	8.70984	6.35497	8.56209	6.01791	6.14854	6.88462	10.3672	6.35028	7.62183	6.46229	6.39769	5.14061	4.46813	7.10776	7.24032	8.89968	6.75743	5.9527	7.70374	6.65932	8.84864	5.01356	8.23336	7.57073	7.67141	5.45407	8.33127	7.96113	7.42247	8.26407	7.21476	8.13779	9.45946	5.68093	7.62761	7.59012	7.88246	8.00334	4.87782	8.65078	6.91143	8.38108	9.362	7.97703	7.33619	8.40911
RAPGEF6	7.4209	6.78217	6.90284	8.56624	6.93451	8.49872	7.72065	6.7841	7.20841	8.37209	6.50003	6.93876	8.17499	7.19478	7.12307	6.91312	7.06348	6.85115	8.71703	9.05568	7.00618	7.05343	7.17914	7.36879	8.07499	7.06503	7.7622	7.60668	5.9582	7.0423	6.87511	6.83452	7.70178	7.65258	8.65897	6.80033	7.39112	6.53526	7.20019	7.21719	7.51914	6.94253	7.45646	7.71631	7.10784	6.86461	7.25719	7.27324	7.32863
RAPGEF5	7.97859	8.22579	9.0283	10.4853	8.38938	10.027	8.77505	8.32548	7.99039	6.93746	6.78141	10.2441	9.49668	7.1865	6.31391	6.53339	10.1723	9.33106	7.47495	11.1298	7.28651	5.38344	9.34176	7.28914	7.66712	7.79629	7.64002	10.3834	6.90074	7.84888	7.37465	6.5922	7.84339	6.15025	8.77746	9.15719	8.47498	7.022	8.46077	4.64462	9.7267	8.29724	10.3453	7.09052	7.57181	7.69287	9.72155	7.1645	6.47326
RAPGEF2	7.99317	8.37558	10.2446	9.33265	7.71748	7.87596	7.38656	7.20499	8.24935	9.88337	8.44096	6.43803	9.52307	7.94047	7.54492	7.77529	8.32074	7.42287	8.90988	8.28174	7.97383	8.1161	7.23439	8.24391	8.38546	8.46227	8.25116	8.08956	7.89828	8.58852	7.97248	8.01407	8.08239	8.45923	8.99061	8.68504	7.538	7.33862	7.22813	8.13293	8.15907	8.36072	8.2318	7.73957	9.67661	8.83938	8.4776	9.05028	8.7169
RAI2	3.32	6.08428	4.51347	4.5644	4.92922	5.97689	4.4081	5.40781	5.65174	4.56318	3.59329	3.66318	3.84591	5.58697	5.05165	4.46083	4.72881	7.48508	6.91092	7.27866	4.06294	3.67905	4.68589	4.56295	5.26502	4.27291	4.97644	5.61604	4.03626	4.39698	4.41225	4.28481	6.20434	5.018	5.4342	3.93455	5.62052	3.74829	3.69257	4.17631	5.65718	4.56527	5.28283	3.75474	4.97988	5.58068	3.9042	4.95772	4.45464
RAI14	6.38253	8.47411	7.40283	7.14656	7.36894	7.50351	6.44155	8.24491	7.26628	6.72754	9.18669	6.45977	7.40283	8.97528	6.99268	6.5885	7.33963	5.20898	7.3686	6.97778	6.38833	6.85686	7.30179	7.21094	7.61901	6.95338	7.61897	7.24928	8.83643	7.88974	7.95066	8.28319	7.63388	7.80982	6.77784	8.74892	7.40289	8.35108	4.89339	6.98844	7.91324	8.66825	7.09296	7.36818	8.56819	8.98786	8.3633	7.99447	6.16393
RAD54B	7.34908	5.96118	6.93345	6.3122	6.79745	7.02206	7.73737	7.43365	5.85224	6.96678	5.89591	7.42238	7.39406	7.47164	6.08108	5.32975	7.10296	6.39556	6.42813	5.548	7.17971	6.54997	6.75857	7.12172	5.37145	7.29282	6.13126	6.78576	6.83749	6.91869	6.24845	6.47887	5.56058	6.21506	6.84232	6.59578	5.28786	6.88501	6.89238	5.35133	6.68032	6.33101	6.71362	8.35563	6.3838	6.18453	6.34427	4.7822	5.09811
RAD52	5.1982	5.24961	5.3199	5.9045	5.28819	5.9592	5.79222	4.82315	5.58916	4.73984	5.24663	4.43187	5.42397	4.73763	4.99491	4.49479	4.35755	4.34443	5.53812	6.20164	4.41261	4.49687	5.10023	5.30021	4.67836	4.62808	4.48271	5.64567	4.74339	5.46545	4.35248	4.68938	5.27888	5.03727	5.37759	4.96349	4.59392	4.90109	5.48355	5.74374	5.25169	5.73313	5.634	5.25815	4.71909	5.13986	4.87729	5.93682	5.44001
RAD51AP1	9.02983	7.80106	9.58309	9.23755	8.00944	9.88867	9.56827	10.1782	7.20435	8.99214	7.35488	8.50405	9.90352	7.83815	8.41013	7.94317	9.49283	9.02768	7.72187	7.36357	9.96895	8.22819	8.10287	10.2311	7.55684	9.55277	8.36239	7.71291	8.43174	9.10958	9.62456	8.42722	7.1255	8.47522	9.89107	8.33659	7.10887	9.60895	9.3748	8.58429	8.43046	8.811	9.38788	8.91702	8.59674	8.34173	9.08897	6.96397	7.92475
RABGEF1	5.35623	6.39859	5.71828	6.02051	5.69825	6.63235	6.56432	6.68303	5.61309	7.21362	6.28047	6.42709	5.87685	5.3955	5.86323	6.09483	6.61539	6.94992	7.59528	6.70256	6.83803	5.90374	5.93805	5.72661	5.62268	6.23451	5.58554	6.29901	6.62771	6.12792	5.47682	5.83234	6.7017	5.72024	6.80862	5.90207	5.78929	5.82681	6.40611	5.56949	6.10525	6.85553	6.10547	6.42568	5.52529	6.41446	6.04953	5.73234	6.10405
RAB9B	5.2129	5.48484	5.52081	5.05963	6.05171	5.95393	5.6655	5.87901	5.25993	5.45565	5.35323	6.47935	5.30368	5.91249	5.74171	5.0066	5.69485	6.17082	5.6308	5.40123	5.12423	5.33694	5.71341	5.4523	5.54824	6.00687	5.65486	5.87952	6.5632	5.33775	5.40148	6.11208	5.53969	5.23051	5.50974	6.09463	5.99828	5.41187	5.55004	5.25318	5.39495	5.55905	5.32023	5.65355	5.2781	5.21057	5.11977	5.7714	5.17613
RAB6A	6.72056	6.68489	6.75035	7.27302	6.62653	7.14926	6.47991	6.88514	6.6064	7.03844	6.54857	6.79136	6.96697	6.6696	6.90896	6.50375	6.78348	6.57558	7.58762	8.19001	6.82927	6.753	6.78749	6.67776	6.96218	6.70502	6.55481	6.75232	6.82475	6.76129	6.71422	6.75381	6.72375	6.86926	7.34728	6.79388	6.26364	6.71037	6.2588	6.62215	6.71993	6.53029	6.70908	6.58921	6.83236	6.77643	7.04247	6.59824	6.79081
RAB4B	4.92336	5.88907	5.52493	4.97887	5.5141	5.06816	5.16085	5.33556	4.40843	5.45723	5.48121	5.42683	5.14276	5.68057	5.30763	5.34989	6.00257	6.08851	4.57787	4.9075	5.47872	6.02421	6.24901	5.21378	5.87663	5.69151	5.95659	5.57239	5.3715	4.86045	5.10977	5.21235	5.35991	5.38528	5.06185	5.97967	5.41266	5.75895	5.92102	5.53618	5.14523	5.02802	5.59268	5.12756	5.55426	5.47722	5.57611	5.41011	5.66125
RAB42	9.09626	7.91233	8.14622	6.33037	7.33371	7.89364	7.7919	7.90601	9.61521	9.40554	8.91196	7.80228	8.02383	7.9696	7.78786	8.38697	7.79436	7.88029	7.54014	6.54526	7.71171	7.57344	7.31515	8.37942	6.49131	8.3919	7.68518	6.62601	7.77416	7.62742	8.23557	6.88852	7.51101	7.9412	7.94433	6.94139	8.37694	7.53487	7.52639	8.01734	6.78294	7.74773	8.07724	7.31995	7.37522	7.18956	7.87011	7.80267	7.95283
RAB40B	4.88481	5.90829	4.4508	5.57624	5.30011	5.43012	5.88153	5.53928	5.32423	5.31786	5.00574	4.75496	5.97543	4.70162	4.7855	5.45148	5.1185	4.37205	5.99856	5.64667	4.92548	4.68811	4.31399	4.90265	4.79927	4.91977	4.8619	4.54904	5.65733	4.31853	5.70789	4.37354	5.15256	5.1515	6.31012	4.94133	5.53999	4.70784	5.86172	4.77344	4.53876	5.46218	5.04691	5.09217	4.43263	4.82813	4.89244	5.43743	4.70176
RAB3GAP2	4.00617	4.29727	4.06352	3.58576	3.46147	3.77835	3.72296	3.75184	3.22714	3.84815	3.29646	4.39402	3.8801	3.62595	3.89387	3.83788	4.5963	4.00113	4.60001	4.09584	4.61159	3.7659	3.53242	3.65858	4.01952	3.84508	4.00652	6.11452	3.45181	4.31793	3.96245	4.97842	4.6931	4.9834	3.81084	3.98446	3.4803	3.89063	3.87086	3.74109	4.48079	3.4365	3.6629	4.7907	4.01448	3.86655	4.25024	3.58887	3.99409
RAB38	5.21652	5.9436	4.99161	4.97274	5.01503	5.53175	5.26655	8.40199	5.86756	6.05153	6.72496	5.26086	5.99821	5.66562	6.83622	6.73931	5.16828	5.59863	6.77997	4.58391	4.58113	5.49848	5.42608	7.59916	9.44802	6.48576	5.80219	5.47117	6.09739	5.45718	5.48091	5.46096	5.94131	6.24399	6.07425	5.47591	5.50764	5.14136	4.57453	8.43588	5.84383	5.795	6.276	5.8593	5.72187	6.48597	5.38278	5.82596	6.83818
RAB32	7.82141	7.26382	7.74092	7.62994	6.23865	8.08245	7.64238	7.4557	8.46966	8.26163	7.49913	7.0733	7.50971	7.72301	7.39173	7.2846	7.80422	7.10726	7.4068	6.75206	6.20184	7.19005	7.04671	8.00678	7.58047	7.38484	8.03171	6.93482	6.35175	8.23949	7.82076	7.57848	7.49916	7.38687	7.10775	8.30934	8.0255	7.21604	7.04349	7.30043	7.91298	7.78564	7.71144	7.67801	8.34567	8.03987	8.00348	7.83952	7.15415
RAB30	8.69188	8.466	7.56545	9.12722	7.70897	7.41993	7.79729	8.54752	6.6744	7.42424	7.90786	7.53461	7.92941	7.75619	7.7217	7.69693	8.19673	8.20408	6.14472	7.95088	8.58206	8.62735	7.28118	7.9171	7.41946	8.39776	7.58168	7.53773	9.34676	7.83048	7.17365	5.51363	7.27866	8.24473	8.03421	6.3342	7.44019	7.87218	6.83129	7.91793	7.51453	7.82066	7.66216	8.19329	6.67562	7.11073	7.94922	7.02397	6.14398
RAB23	7.29723	6.8984	6.6565	7.987	6.3048	7.70304	7.18098	7.65019	6.5839	6.99801	6.23739	6.11787	7.01906	6.91389	6.5019	6.67678	7.5291	6.87057	6.49333	6.67616	6.45734	6.21722	7.35609	6.98562	6.71109	7.14908	6.61271	6.45856	7.36052	6.79601	6.70308	6.8932	6.30914	7.0247	7.6369	7.83204	6.66261	6.59278	6.33806	6.69977	6.66313	7.40924	7.4211	7.80479	7.40632	8.11643	6.96535	6.83065	6.11204
RAB20	8.61326	8.81546	8.12677	8.12658	8.30242	8.22506	8.37431	9.10022	9.88548	10.5616	9.41534	8.75771	9.27183	8.80808	8.51219	8.46473	8.99775	8.77333	9.59552	7.07328	7.51149	8.87588	8.48057	8.84884	7.57123	8.32065	8.87982	7.75626	8.29698	8.79658	8.8987	8.58426	8.74516	8.94194	8.01075	8.48999	9.35632	8.25245	8.36922	9.32483	8.57203	8.94339	8.90675	9.1735	8.92629	8.9488	8.13613	8.20968	9.37047
RAB12	6.65463	7.25326	5.76368	7.25664	6.50632	7.67405	7.13338	6.97522	7.81341	7.94455	7.45214	6.20496	7.77051	7.76118	6.79053	7.32284	7.03614	6.45207	7.27708	7.32132	6.00375	7.00997	6.7608	7.19078	6.9817	6.91991	6.60539	7.19612	6.67197	6.92742	6.53964	6.38552	6.91459	6.71446	7.34796	7.02432	7.30832	6.65579	6.69756	7.29189	7.03866	7.13449	7.13163	7.44059	7.35564	6.98034	6.95796	7.08264	7.79996
RAB11FIP3	4.74995	6.1996	6.0209	7.05681	5.78969	7.13712	6.09801	5.37036	7.55403	6.30288	7.24718	5.20158	8.03414	5.95555	6.30709	7.12978	4.91038	5.21414	10.0299	7.52889	5.81322	6.94812	5.86621	5.23444	4.82778	5.33952	5.28915	6.51324	4.84648	5.74594	5.80273	6.89544	5.85822	6.31159	7.04928	5.26072	7.47473	6.26868	5.90376	6.97654	6.77093	7.97417	6.14239	6.72121	5.84518	5.69902	5.59649	7.08702	7.71402
R3HDM2	6.83645	7.82027	7.90017	7.5686	7.83886	8.68852	7.41725	6.78701	7.96505	8.16606	7.53707	7.18686	8.33796	7.38002	7.86841	7.99081	6.94364	7.5075	8.84047	8.7538	7.47059	7.72753	7.75	7.40452	7.20867	7.05212	7.45099	8.21099	6.24799	7.87204	7.36734	7.91094	8.35975	7.74402	8.09418	8.0745	7.8431	7.60814	7.70907	8.04949	7.95962	7.63306	7.96096	7.42971	7.52576	7.62299	7.76554	8.70017	8.33302
QSER1	8.6878	8.04714	8.9632	10.1147	8.99793	9.83201	9.69967	9.11065	9.02424	9.16174	9.29449	8.64594	9.44856	9.14658	9.27065	9.1577	9.52712	9.53673	9.07417	9.62861	9.00712	8.43799	8.58163	8.95112	9.00393	9.82994	8.4756	8.85644	8.97621	9.24071	8.69706	8.84292	8.98325	8.9084	9.24871	8.66916	8.41183	8.9763	9.90672	9.26542	9.58766	9.08036	9.26006	8.96355	8.78855	9.12746	9.46503	8.88682	8.60915
QPCTL	3.93997	4.04163	3.86121	4.07559	4.15328	3.92281	4.10106	4.22537	4.17442	4.16202	4.56958	4.20459	4.08809	3.90881	4.06253	4.3659	4.12667	4.11804	4.24986	3.98533	4.23407	4.19986	4.06348	3.99968	3.85761	3.9061	3.9355	3.94377	4.42249	4.03393	4.25913	3.85329	4.16768	4.18999	3.97066	3.76255	4.07551	3.85987	3.90886	4.24708	3.73874	4.20856	3.64491	3.90886	3.72762	3.85299	4.24857	3.98475	4.21801
QDPR	9.47232	8.55659	8.97664	8.75201	8.47823	8.62243	9.61166	8.86322	8.17521	7.982	9.46763	7.57076	8.92492	8.70515	8.06431	7.86661	8.14478	8.14044	8.7925	7.10088	9.4411	7.28376	7.83428	8.5451	8.58699	8.9967	8.25594	7.26046	9.81275	7.82055	8.94031	8.10155	8.23282	8.72713	8.39847	8.22298	8.47303	9.17593	9.30768	7.32241	7.87149	8.80684	9.30517	8.98364	8.89394	8.3367	7.63948	8.20922	7.59637
PYHIN1	5.41407	10.1266	9.08634	6.35283	8.77899	7.01342	7.05037	7.6952	8.69659	8.72018	6.6508	5.07133	5.5605	6.86077	7.47179	7.41135	7.69972	8.25624	8.54632	5.46222	7.95512	6.72787	6.52101	8.67392	7.4424	6.88758	8.23657	7.64078	4.44056	8.32216	6.651	5.94461	6.74768	8.16411	10.1776	6.38615	5.94717	5.73529	7.76953	8.34064	8.40166	8.1525	7.57677	7.65882	7.65882	7.74059	7.38689	8.40545	8.31005
PWAR5	2.99534	3.44362	2.9062	2.8523	3.05529	2.69319	2.81415	3.21978	2.86737	2.63092	3.17905	2.91401	2.60551	2.8793	3.45287	2.84251	3.37057	2.92275	2.77653	3.26804	2.82769	3.03405	3.04209	3.06234	3.83654	2.73258	3.11319	4.63536	2.86456	3.06271	2.81181	2.79344	4.76058	3.90388	3.02957	3.43961	2.60338	3.70336	3.47405	3.02859	3.15304	2.96711	3.2982	2.97896	2.88411	2.71601	2.89844	3.08233	3.02726
PURB	3.66756	3.45043	3.79203	3.57955	3.75398	3.82748	4.00003	3.84646	3.91069	3.71323	4.07828	3.59957	3.96377	4.00347	3.83008	3.85448	3.74141	3.76682	4.06515	3.70468	3.92696	3.7458	3.63432	3.59123	3.47124	3.47945	3.39128	3.61453	3.99187	3.75794	4.00658	3.74571	3.79717	3.46343	3.67051	3.51716	3.85534	3.57331	3.87866	3.75562	3.41625	3.87717	3.6832	3.66348	3.44474	3.43318	3.65316	3.60593	3.72757
PTTG3P	8.13395	5.94794	8.10472	8.19043	6.60019	7.31409	8.46869	7.40388	6.26628	7.3031	6.62371	7.41355	6.93138	7.16246	7.58191	7.27998	8.35906	7.0618	5.30488	6.36015	7.01357	7.61439	6.63258	7.80204	6.7017	7.19292	6.77431	6.67639	7.36767	7.66901	6.81712	7.25293	6.31424	7.11211	7.77656	6.9395	6.66458	6.89932	7.91176	7.43945	7.39708	7.08479	7.57991	7.26933	7.15311	6.62054	8.02263	6.06134	6.70996
PTTG2	3.46882	3.17708	3.48922	3.42471	3.0373	3.62667	3.39512	3.16002	3.05378	3.2592	3.19451	3.36611	3.41765	3.23698	3.44249	3.21174	3.21311	3.17406	3.34681	3.07556	3.26989	3.37083	3.01194	3.13449	3.18093	3.05758	3.08439	3.24198	3.29238	3.52973	3.05807	3.46536	3.13146	3.12512	3.29869	3.16062	2.81767	3.17407	3.33741	3.20102	3.42055	2.80726	3.28064	3.52557	3.3551	2.90079	3.58987	3.07376	3.11312
PTPRS	5.76403	5.60517	5.66211	6.54806	5.56197	7.62067	6.17009	6.0857	8.31052	5.57841	5.95411	7.51733	5.25041	6.27647	7.01063	7.07894	6.14061	6.32901	7.37855	5.42052	5.46341	6.65967	5.70539	5.83459	6.77965	5.18464	6.42894	5.79906	5.45896	5.80078	5.51477	7.54283	6.09634	6.00466	5.28376	6.13731	6.39033	5.7165	7.75674	5.72172	6.75869	7.02705	6.55986	5.54935	6.14764	7.46483	5.3203	7.38023	5.86484
PTPRO	8.43996	12.4471	10.2456	9.30762	10.8347	8.86851	9.73464	8.51249	9.05456	10.2846	9.76767	10.1572	10.2056	10.8283	10.2778	10.2378	9.7644	10.1681	10.5202	10.2801	11.4462	10.6818	9.71566	9.61452	10.0823	9.45029	9.98732	9.74673	10.9732	9.80904	10.3831	10.496	11.1551	11.2283	10.1639	9.75814	10.2276	11.1745	11.6494	10.5351	10.3085	10.2383	11.3151	9.57142	10.1425	9.9213	10.0444	10.5428	12.2511
PTPRM	6.16752	7.3682	7.10225	7.98663	6.8012	8.37914	6.4348	6.3447	7.74898	7.25891	6.48093	5.88173	6.71133	7.49563	7.41083	7.25798	6.86145	5.7339	7.93497	6.91702	6.18604	6.01701	6.73778	6.54143	7.29924	6.07887	7.94745	6.74154	5.81851	7.19426	7.27121	6.88085	7.33613	6.67376	7.55824	8.12112	7.23275	5.74633	5.47246	6.93459	7.83318	7.66017	7.9175	6.91907	7.7066	8.24553	7.70161	8.35901	7.65871
PTPRK	6.78524	6.87832	6.3835	6.71523	6.55631	6.73962	5.91359	7.36057	7.76688	6.03712	5.45216	4.74981	6.04168	7.59947	7.40761	7.3465	7.37889	4.64242	7.69361	7.10708	5.4242	6.26213	6.94876	6.92944	8.84088	6.00578	8.46512	6.21769	5.12733	7.09234	6.88102	6.48871	7.48113	5.70903	6.96913	7.69585	7.84507	4.80936	4.0572	7.43412	7.50185	7.25704	7.96033	6.20819	7.71447	7.52957	7.31382	7.66935	6.49599
PTPN5	4.05063	3.63654	4.08176	3.55199	3.96246	3.45557	4.03001	3.83703	3.2958	3.11671	3.72723	4.58003	3.38428	3.92295	3.76284	3.5604	3.65939	3.43446	3.67453	3.55028	3.59255	3.34234	3.74875	3.2443	3.55028	3.69774	3.66125	3.42417	4.07707	3.5532	3.42283	3.6351	3.53169	3.26283	3.64997	3.93595	3.57039	3.63142	3.94715	3.3583	3.21609	3.90868	3.56372	3.57039	3.50979	3.15193	3.8056	3.38181	3.29008
PTPN23	5.994	7.36184	6.1885	6.85995	6.74448	6.3039	6.46389	5.65261	6.3824	6.85046	6.61209	6.40072	6.9879	6.61146	6.419	6.53593	6.02472	6.39836	6.98637	7.06215	6.84932	6.57364	6.04848	5.60858	5.21335	5.55913	5.48272	5.43241	6.832	6.17602	5.84814	6.08374	6.21947	6.81401	6.81853	5.74877	6.63863	6.20339	6.39731	6.11534	5.99775	6.992	6.29747	6.05782	6.206	6.1574	6.69385	6.89028	7.14493
PTPN2	9.17992	9.79096	8.07234	8.51889	8.78424	8.57058	8.60852	8.35532	8.86258	9.45937	8.4795	9.36866	9.07686	8.96431	9.01347	8.39818	8.64439	10.54	8.67093	8.80401	9.0485	8.98897	7.82116	10.0015	8.80654	8.86472	8.96459	8.74353	8.35331	8.48643	9.58086	8.57999	8.61705	9.495	8.54319	8.26492	8.02107	8.79681	9.04503	8.67142	8.30805	8.17668	8.55572	9.24576	9.12554	8.85349	8.95439	8.59798	9.18387
PTPN18	8.89712	9.08103	9.16516	9.43434	8.86869	8.30545	7.74958	7.23477	7.39486	9.1895	7.38918	9.21175	9.37369	7.84656	7.30163	7.19471	8.43665	7.36143	8.15733	9.77701	9.19405	8.31975	8.00823	7.19142	6.89874	7.89469	7.8621	8.66542	7.79964	8.75744	7.97816	7.17815	8.94489	7.90194	9.03638	8.17697	7.93734	8.51832	8.1263	7.54573	8.28575	7.39315	7.30338	6.85424	7.9013	6.87909	9.35718	8.19016	8.32936
PTPN14	5.7075	6.79431	6.18391	7.16199	6.31224	6.96871	6.35388	6.90055	6.46228	6.55539	5.10732	5.35749	6.37362	6.93914	6.57669	6.06168	6.72649	5.82321	7.11346	6.61683	5.89152	5.72483	7.40222	6.09594	7.95148	6.36181	7.09183	8.22823	5.89831	6.96313	6.72041	6.53869	9.9025	6.15859	6.62718	8.06465	6.60487	5.71605	5.26873	5.63529	8.44008	6.64988	7.11604	6.76741	7.3723	7.6826	6.9483	7.97999	6.38551
PTPN12	8.54569	9.55532	7.9603	8.39295	9.36202	8.78468	6.78647	9.42744	6.51332	9.84711	7.30004	8.68727	9.01566	7.91909	8.58694	7.48907	8.9303	9.43393	8.08045	7.36395	9.44776	9.26213	8.37279	8.83929	8.94146	9.00587	10.1301	7.89379	7.79752	8.88667	8.89038	8.14784	7.54852	9.39103	8.83947	9.69654	6.59539	9.19793	7.02045	8.27049	8.49481	7.94045	8.84798	8.27483	9.504	9.11045	9.57343	8.99445	8.87678
PTPN11	10.1158	10.2505	11.1436	11.3141	10.4661	11.292	10.2562	10.1623	9.45716	10.8525	9.70249	10.4678	10.842	10.1396	10.3711	9.62422	10.3763	10.8408	10.5314	9.90233	11.1523	10.4876	9.83479	10.6065	10.0367	10.8035	10.3574	10.5082	10.0405	10.5489	10.4065	10.2723	10.5832	11.0086	11.0272	10.3347	9.12089	10.7605	11.0671	10.8288	10.4686	10.1103	11.3183	9.98648	10.7077	10.0479	10.4368	10.122	10.2463
PTPLA	3.84273	4.08944	4.38426	4.61321	4.21125	4.47039	3.88693	4.06985	3.58198	4.79201	4.63998	4.37159	5.34118	4.12624	4.23828	4.41726	3.87315	4.38076	4.83988	4.31008	3.78815	3.9499	4.02329	3.79821	3.49127	4.07606	3.941	3.66564	4.28075	3.66387	4.28388	4.29407	3.99851	3.91898	4.67274	3.59007	4.37537	3.83108	3.57932	3.72934	3.68654	4.07699	3.79223	3.79905	3.58031	3.73977	3.70702	3.62772	4.19858
PTMS	5.11514	5.11408	4.43656	5.41518	5.39475	4.26744	5.38941	4.84834	6.061	5.19222	6.06543	5.18285	4.88802	5.33636	5.19463	5.00844	4.35848	5.46011	5.2914	4.47185	4.7412	5.41352	4.8903	5.23114	4.67716	5.23158	4.84834	4.72781	4.62255	5.08258	4.768	5.3357	4.78148	5.39941	4.13924	5.45893	5.1528	5.00164	4.63358	5.7285	4.78012	4.94296	4.85033	4.7361	4.47386	5.64963	5.60977	4.94017	5.78034
PTGR1	6.32567	6.92418	6.30375	6.34785	5.76725	6.88529	4.90058	6.55282	6.89605	6.73186	5.71174	5.36203	5.69962	7.14247	7.30963	6.38091	7.17191	6.04364	6.7573	5.379	6.66984	6.634	5.74721	6.31642	9.83855	7.82686	6.76942	7.21192	9.42787	6.7172	7.15482	6.44612	7.25803	6.47707	5.63875	8.35991	6.39468	5.71545	5.76978	7.20557	7.6335	7.04753	7.75473	7.07869	7.37461	7.81185	7.91194	7.42914	5.68605
PTGIS	5.33444	6.76421	6.60887	9.50225	5.57547	6.62389	6.11248	4.8098	4.81854	5.34734	5.34556	6.41157	5.12663	5.4011	4.78195	5.16577	7.05495	5.11425	5.99121	6.60514	4.80493	4.86893	6.47418	4.57256	5.69803	6.15156	5.45668	7.53296	5.71675	7.36681	7.0415	5.51893	6.81145	5.40682	6.27683	9.4078	6.66575	6.4104	5.6736	6.85407	7.93031	6.03975	7.74825	7.52606	8.62596	8.91768	5.08272	9.26959	4.99762
PTGFR	4.4631	4.78136	5.09953	4.40097	4.67891	5.11077	4.4684	5.89674	6.0072	4.55741	5.33581	4.64331	3.79356	4.63941	5.18149	4.55917	5.06574	4.71715	4.64316	4.55469	4.34777	4.5992	4.68659	4.24061	6.18243	5.42232	5.69252	4.44009	4.24953	5.97342	4.82874	5.13843	5.12933	5.09341	4.31181	5.41023	6.58265	4.30808	3.91474	6.36028	5.08415	4.85785	5.71196	4.76546	5.26383	5.19849	6.03484	5.99902	4.82181
PTGER4	9.06642	8.97976	7.21511	8.84571	8.53652	10.6853	9.0423	8.2105	10.7673	10.4923	10.288	7.67058	10.5816	9.80332	10.148	10.1345	9.16993	9.35933	10.0149	7.81899	8.90534	8.54741	9.11275	10.5747	8.95046	9.79333	10.114	8.82556	10.7312	9.17922	9.71084	10.0123	9.34846	9.52227	9.12787	9.67439	9.92408	9.23026	8.35298	9.48533	10.09	8.78456	9.34102	11.0794	10.0435	10.6809	9.19469	9.69713	10.4448
PTGER2	5.18759	5.03826	4.99186	5.7433	4.41387	5.3609	4.44196	4.42817	4.90608	7.67612	4.37415	4.52562	7.06642	5.08503	4.51908	3.91233	5.00029	4.96005	5.34889	4.20878	4.78602	4.57473	4.15588	6.33757	5.55448	5.2196	5.65583	4.99735	3.90916	4.63158	5.56335	4.73436	4.86584	6.19396	5.06702	5.84683	4.12185	5.88797	4.40176	4.96499	4.96733	4.53399	4.96833	5.60631	6.50797	5.60065	5.10052	5.43641	6.01424
PTGDS	11.2767	11.971	10.8216	9.28656	11.4099	10.7045	9.66354	10.1373	12.5819	13.5384	11.8979	10.5686	9.52423	11.6509	11.2298	11.3659	11.7634	11.2672	13.0602	11.1291	10.0368	12.3192	11.0338	10.8303	10.3497	9.94929	11.376	10.2284	8.6529	12.2615	11.5613	10.936	12.0536	11.1373	10.8454	10.8241	12.0618	9.58052	8.04173	12.1922	11.1602	11.4462	11.9468	8.23612	11.0808	9.19332	11.8201	11.6225	12.3939
PTCD2	7.89249	6.83401	6.7396	6.94875	6.49064	7.3223	7.12376	7.5275	5.89723	6.94171	6.28585	7.454	6.86061	6.16024	7.10537	6.90137	7.00525	6.78617	6.74949	6.18876	7.7552	6.79149	5.987	7.78287	6.43464	7.36558	7.30953	6.88231	7.13304	7.01192	7.324	6.60835	6.73706	7.40715	7.69681	6.88954	5.84336	7.45096	7.66504	6.89206	6.71573	6.81728	7.42652	7.57374	7.27093	7.06094	6.26731	6.10684	6.19014
PSTPIP2	6.35445	4.86283	4.41898	6.58716	4.82029	7.55804	6.61846	4.63562	7.01893	9.68859	6.91107	5.75579	8.60371	6.13151	5.07842	4.99109	4.88494	6.08973	6.22674	4.83003	5.54605	5.54761	4.75821	8.46328	5.67535	6.21396	5.90592	4.60729	5.47409	4.60073	7.00725	6.54443	4.56176	7.53169	6.34685	7.59788	5.47749	6.80934	6.40373	5.76845	5.39995	5.77651	5.72177	6.52144	8.29691	7.59809	5.90074	5.79686	8.65029
PSPH	4.01455	3.87387	4.72798	5.0216	3.40976	4.51101	4.05494	9.00629	2.91765	7.94228	7.03383	8.00282	8.15682	2.96671	7.10413	7.02617	3.27219	7.85874	4.24966	8.39168	4.659	7.18817	6.91082	3.6011	2.68332	2.63238	2.89067	3.56046	3.38413	4.2474	3.08677	3.2362	3.38069	7.46394	5.88688	3.28362	3.30978	7.43374	4.97021	7.39654	3.49307	3.2559	4.29907	3.47103	3.55452	2.71074	3.23366	3.06248	6.34399
PSORS1C2	6.59149	5.75535	5.69635	4.91858	5.69582	5.13255	5.46599	5.36684	5.09288	5.18428	9.90032	5.63301	5.31961	5.29132	5.68838	5.89175	6.04957	5.47636	5.26565	5.186	5.21788	5.32009	5.7575	5.55349	5.08313	7.86679	5.54581	5.46031	9.67863	5.44251	5.5802	5.2955	5.75473	5.10764	5.08358	5.19611	6.39624	5.77193	5.55393	5.74679	5.49916	5.3002	5.67971	5.64162	7.39538	5.16146	5.25117	5.60315	5.73303
PSMG2	11.1754	11.0162	11.1193	11.07	11.4312	11.0446	11.0534	10.5968	10.5505	11.1151	10.4642	11.211	11.5336	10.954	11.0917	10.3847	11.0307	12.3883	10.8741	11.3493	11.0521	10.9301	10.6495	11.4003	11.003	11.1906	10.9393	11.3555	10.8892	11.1391	10.9649	11.1129	11.1232	11.0285	11.2085	11.0418	9.85196	10.9309	10.8652	10.9892	10.9613	10.6009	11.0944	11.1986	11.1841	11.2605	11.168	10.8383	10.8369
PSMC3IP	7.55318	6.36012	7.82659	7.10751	6.98557	7.23813	7.67136	7.13447	6.98869	6.6418	7.38323	6.66796	7.50929	6.65735	7.30035	7.36386	7.07936	6.76596	5.85396	6.94125	7.98332	6.994	6.07796	7.304	5.86191	7.09124	5.87538	5.76752	6.41973	7.03891	6.89501	6.69199	6.10213	6.54681	7.51609	6.09053	6.994	7.12652	7.1416	7.06202	6.41235	8.24588	7.50977	7.56485	7.00446	6.42666	6.9805	6.21631	6.45701
PSMA8	7.35417	6.93896	3.32425	7.46173	3.61037	8.10865	3.51538	8.21612	4.21788	3.33526	3.32559	3.70897	3.30247	4.24321	3.7424	3.72932	3.79425	3.37894	6.78488	3.4192	3.20836	3.75089	3.67698	7.67802	3.9478	3.49333	3.309	3.62908	3.53844	3.27704	3.36139	3.37692	6.85004	4.47324	3.3587	3.37269	4.35738	6.43427	5.82309	3.29019	6.23581	3.36965	3.46397	3.24628	3.38813	3.62771	6.05484	3.8237	3.4259
PSENEN	6.72117	7.49331	7.55164	8.16338	7.58352	8.25076	5.89346	8.23739	4.80896	8.50545	4.73799	7.07852	8.32832	7.02362	6.76988	5.87534	7.5792	7.01386	7.67096	8.01716	8.0828	6.80987	6.47543	8.36326	7.58748	7.06432	7.33861	7.43955	6.53777	6.81105	7.87104	6.26924	7.25641	7.19171	7.87963	7.68125	4.98996	7.83967	7.1489	6.48555	7.68954	5.81033	7.56727	6.81345	7.15597	7.04397	6.9471	6.24541	6.9136
PSEN1	5.89325	7.39708	6.6486	6.01717	7.06166	6.79291	5.3374	6.73006	4.80279	6.57926	4.19227	7.02621	6.15562	6.51443	5.82709	4.91087	7.4193	6.70149	6.07125	5.79501	7.53387	7.22417	6.23188	6.71185	7.96514	6.70591	7.39923	7.24565	6.74046	8.19805	7.14156	6.93664	7.76643	6.97658	5.96415	8.11534	4.57555	7.95469	6.28057	6.76412	7.76594	5.22676	7.55671	6.37925	7.52081	6.83962	7.30318	6.28437	6.72964
PRTFDC1	5.05639	5.52792	4.55041	4.7094	4.701	5.99586	4.75889	6.05836	5.38359	4.59093	4.23882	4.71085	3.71835	5.85258	5.30029	4.93375	5.50729	4.13636	5.33446	5.03459	4.29663	4.20271	4.76068	5.76907	5.86876	4.95409	5.75581	5.34448	3.99229	5.97921	5.57712	4.42816	6.11845	3.81839	6.22235	6.04242	5.35061	3.69929	3.47239	5.22079	5.93729	5.71342	5.99393	4.59529	5.53173	5.45548	5.99258	6.31561	4.77987
PRSS23	6.51374	7.76182	7.11105	7.89423	7.20915	7.91183	6.21146	6.99461	7.07628	6.01624	6.54026	5.61356	7.59314	7.17636	7.32157	6.59041	7.65406	5.82039	7.66117	6.41097	6.38669	7.4378	7.25629	6.5868	7.36515	7.23008	7.29518	8.49194	5.97497	7.46276	7.63293	7.86901	7.9647	5.77509	6.98262	9.94841	6.90799	7.41562	5.51107	6.47195	8.03248	7.63973	8.34422	7.61273	8.27003	8.97033	8.13855	8.35312	5.98721
PRRX1	5.76252	8.66294	7.49848	8.77539	7.52024	8.38912	6.88824	7.8064	9.16689	8.11797	6.92907	6.20334	5.80277	8.90424	7.6456	6.97905	8.34433	5.9062	8.92464	7.97509	6.83063	6.03786	7.61509	7.60729	9.44379	7.67004	9.44958	8.52535	6.32065	8.55736	8.55784	8.43207	9.93323	7.85894	7.69594	9.47025	8.70617	6.22765	5.68551	7.33667	8.85875	8.26437	9.37283	7.61904	9.27517	10.0188	7.98987	9.15536	8.40359
PRRG1	3.64641	4.46841	4.09825	4.13607	3.69577	4.7832	4.01437	4.00471	4.04488	4.65974	3.98345	3.54111	4.53116	3.9058	4.11146	4.15399	4.46841	3.7763	3.73152	3.63877	3.22345	4.04808	3.79293	4.04213	4.64967	3.78425	4.07222	3.99311	3.87928	3.93773	3.87337	4.20034	4.29103	3.71166	4.1857	6.10567	4.11491	3.82338	3.43588	4.13568	4.66735	4.04696	4.38661	4.1488	5.2278	5.06633	4.67672	4.8787	3.99926
PRRC1	9.08876	8.15383	8.34563	7.33304	8.61392	7.01431	8.02145	8.19703	8.51087	7.71464	8.38765	7.65736	7.74236	7.9429	8.86245	8.08502	8.0586	8.11052	7.23504	7.37063	8.26853	7.68456	7.60429	7.61503	8.30856	8.39244	8.05805	8.5822	8.34738	7.86786	8.38272	8.14627	8.494	8.63133	7.4841	8.54231	9.06218	8.5037	8.12483	8.08964	7.97019	7.8031	7.45411	8.65357	8.65615	8.73797	8.16451	7.59376	8.02163
PRR5L	5.73324	6.30934	5.95784	6.13846	6.12038	6.29903	6.28792	5.77707	6.96989	6.39089	6.16225	5.95509	6.36135	6.55116	6.3767	6.30934	5.59288	6.4688	7.08392	5.73078	6.03673	6.23358	5.98919	6.70008	6.059	6.6139	6.82062	6.02442	7.31858	5.75662	5.99826	6.17993	5.77318	6.51736	6.41697	6.43276	6.3406	5.91122	6.36485	6.51274	6.96305	6.43941	6.60025	6.02707	6.36339	6.76296	6.28059	6.35472	6.83754
PRPF40B	4.94883	5.65616	5.18461	5.29575	5.73695	5.99105	5.14806	5.01008	5.24712	5.30742	5.79334	5.96363	5.13096	5.28487	5.20569	5.68029	5.49879	6.22116	4.86763	5.47206	5.27572	5.78331	5.29661	4.92059	5.34811	5.22181	5.06724	5.56302	5.35742	5.47206	5.12621	5.68427	5.23261	5.24329	5.31909	5.44944	6.14594	5.45624	5.28447	5.20803	5.16879	5.38201	5.40544	5.24097	5.4602	5.6339	5.5164	5.66261	5.22783
PROSER3	5.49815	5.99902	5.79134	6.6138	5.89579	5.46758	5.61862	5.62124	5.83898	6.5217	5.90944	5.83334	7.24022	5.96166	5.76124	6.19252	6.205	6.09964	6.334	6.40659	6.19057	6.6588	6.73531	5.2236	5.77557	6.13711	6.13842	5.69579	5.78037	6.01096	5.44993	5.55797	5.24451	5.59722	6.17591	5.57176	6.36799	6.38661	6.14145	6.01959	5.53787	5.69913	5.87383	5.68393	5.91859	5.06924	5.77599	5.66546	6.25448
PRO2964	2.94292	4.25282	3.39167	2.89475	3.23751	2.99504	3.11982	3.01216	3.13612	3.00917	3.10644	3.3567	3.01495	2.65889	2.90651	3.03723	7.2815	2.90812	3.08107	3.35534	5.62604	3.36126	3.28186	3.38725	2.92044	3.89645	4.89571	2.8468	3.00294	3.13311	5.30122	2.98947	3.09179	3.57983	3.77703	2.82829	2.76037	5.09673	3.28121	2.85805	3.22846	2.88235	3.98186	3.02868	3.25718	2.83072	3.3844	2.92782	2.98673
PRO2214	4.87345	5.15583	5.04508	4.93343	5.17756	4.74871	4.76945	4.84648	4.93331	4.88623	4.85938	5.16559	5.31007	5.13409	5.21275	5.26197	5.42134	5.08319	4.65836	4.76884	4.98598	5.38474	5.83846	5.1461	5.526	5.15361	5.24349	5.26716	5.04508	4.94813	4.99579	5.14212	5.20493	5.14858	5.01227	4.94986	5.36129	5.25889	4.7763	5.18461	4.92615	4.94988	4.7642	5.19038	4.89339	4.53686	4.97236	5.03993	5.03386
PRO1804	3.02561	2.89191	2.97492	2.72508	2.3726	2.75406	2.7042	2.65794	2.94197	2.71975	2.9535	2.63881	2.50738	2.69023	2.70236	2.8561	2.53285	2.58221	3.11997	2.59809	2.58005	2.58169	2.65532	2.91789	2.55582	2.58215	2.51357	2.58221	2.70672	2.63635	2.72289	2.48771	2.69818	2.65739	2.50745	2.50984	2.69023	2.87322	2.57205	2.83401	2.57157	2.72962	2.53981	2.61304	2.67732	2.64461	2.69023	2.68973	2.69023
PRO0471	2.88436	3.31387	2.78605	3.10908	3.43203	3.18209	2.82142	2.73938	2.85221	2.85335	2.91697	2.85541	3.19741	2.82952	2.6992	3.05253	3.01479	2.61028	2.74996	3.27597	3.38872	2.70327	2.93355	2.7094	3.43306	2.86179	3.18872	3.37498	2.87248	3.09099	2.8081	2.59412	3.96359	3.04027	3.56457	2.87561	2.61025	3.0109	2.98364	2.95724	4.51854	2.62546	2.96084	2.70836	3.04015	2.87456	2.79759	2.92892	3.32293
PRMT6	7.40908	7.29368	7.44101	7.78934	6.84773	8.50304	7.18281	7.28767	5.68435	7.66418	4.43842	7.20167	7.85385	6.49418	6.72035	4.90559	7.5781	6.54451	7.614	6.03458	7.74422	7.46982	6.53979	8.42401	6.38394	7.37345	7.05742	6.88801	6.44197	8.75222	7.04799	7.00102	6.58055	7.54721	7.87397	6.21752	4.4334	7.74052	7.78099	7.3834	6.71829	6.07364	7.28127	5.84671	7.29368	6.80194	7.56383	6.07963	6.47147
PRMT5-AS1	3.75399	4.05714	3.26993	3.62881	3.96399	3.41424	4.00958	4.29366	3.47205	3.63191	3.8002	4.04344	3.35099	3.66564	3.8547	3.87999	4.19709	3.75717	3.44773	3.63617	3.75408	4.13767	3.89099	4.14576	3.61352	3.99442	3.76111	3.88952	3.91175	4.00711	3.95199	3.84664	3.50118	3.68424	3.66564	3.81117	4.08079	3.99315	3.99802	3.78933	3.66564	4.01755	3.94351	4.1154	4.06498	3.26944	3.61268	3.84835	3.38978
PRMT3	6.67739	7.07731	7.69985	8.22435	7.11224	8.54395	7.65565	7.96419	5.82512	7.56629	5.977	6.93412	7.57025	7.14888	7.249	6.47138	7.33195	7.35256	7.7906	7.25822	8.3787	6.67333	6.46946	8.3201	6.94131	7.96939	7.33163	6.97206	8.38995	7.93562	7.11911	7.05519	6.53749	7.97281	8.28932	7.27427	5.47316	8.22278	8.38482	7.55033	6.65163	6.22704	7.74997	8.03958	7.75676	7.64754	7.0096	6.16866	6.27736
PRKXP1	4.22567	4.09169	5.61729	4.0545	5.19804	6.02149	5.37415	4.82359	5.98098	5.7282	4.15365	4.08283	5.60356	5.83214	4.27562	4.80004	4.24829	4.62356	6.03238	5.75289	4.53018	6.62377	4.19176	4.50118	4.70207	4.99621	4.58483	4.88017	4.22422	5.48363	4.16156	5.07966	3.84619	4.60464	5.56099	4.94483	4.5142	5.26361	4.94374	5.62958	5.62254	4.90195	5.38483	4.40198	5.96468	4.44619	4.71077	5.91232	6.41133
PRKD3	9.14055	8.38179	8.7013	8.42336	8.80688	8.7355	8.17782	8.65058	7.57858	8.14979	7.92141	8.99766	8.56334	7.6424	8.4647	7.82692	8.29909	9.5596	7.32523	7.96119	9.65779	10.5878	8.39995	8.97587	8.14146	9.302	8.73643	9.59032	7.51254	9.41702	7.02361	7.76259	8.58921	8.82607	8.36132	8.44959	8.55917	8.5015	8.09652	9.4369	9.4607	7.62274	8.24489	8.72979	8.81966	7.86779	9.13871	7.85907	8.38587
PRKCQ	5.37911	6.51631	5.10999	5.74657	6.10264	5.97769	6.19656	5.50959	8.36295	7.27945	6.36953	5.11684	5.95388	7.27933	6.67709	6.50921	5.972	6.52006	7.85239	5.23499	3.9023	6.19607	7.05194	7.56775	7.70355	7.13808	7.4566	7.04621	6.45183	5.28198	5.80872	6.53148	7.41492	7.45942	6.7285	7.7313	6.56911	5.41967	5.9863	7.6058	8.2506	6.6509	7.18119	5.21774	6.56911	7.37997	5.93752	6.91681	7.85767
PRKCH	7.88773	8.2908	6.99988	7.72159	7.73272	9.25771	8.46716	7.18522	9.81481	9.16181	7.85774	9.92642	7.77494	9.22413	8.59885	8.01591	8.04931	8.57226	9.80454	6.63175	5.68041	9.76077	9.16399	9.56516	9.67429	9.22349	9.2701	9.9679	7.9608	7.21148	8.2653	8.99379	9.28357	9.12665	8.85876	9.57188	7.31115	7.17144	7.7583	9.2188	10.2588	8.15929	8.99404	8.48285	8.52625	9.29318	8.99727	9.18765	9.49133
PRKCA	6.77193	6.02731	6.7916	6.53082	6.24912	7.07499	7.07719	7.33847	7.11986	6.75953	4.95477	5.09869	4.69747	7.58701	5.8308	5.72148	7.06932	6.08656	7.31584	5.01122	5.434	5.43598	6.13108	6.85185	6.85187	7.50505	7.58335	6.81188	5.86445	6.65608	5.80519	5.70961	6.9381	7.04258	6.50201	7.00809	6.75291	7.75085	9.1347	5.44081	7.65708	6.76168	8.45325	6.85572	7.18893	6.38187	4.99891	6.76013	6.74158
PRKAR2B	5.93681	5.79445	4.8278	8.0856	5.50702	7.12918	5.88643	8.21095	5.94435	8.4497	6.13868	4.59545	5.68657	6.36051	4.60334	4.05078	9.79313	5.46126	6.63751	5.54597	4.57015	5.62956	5.51277	7.92861	6.88978	8.90887	6.10786	6.17976	8.18968	5.418	8.79716	5.17666	7.33661	6.97406	5.44995	6.88202	4.34279	8.62067	10.669	5.60221	7.48377	5.82179	8.315	5.88637	8.65823	7.02025	5.57158	6.3593	7.82542
PRKAB1	5.53464	6.85641	6.98539	6.42513	7.17046	7.69899	5.37235	6.14812	5.11043	5.61448	4.65301	7.55556	5.78319	6.3213	6.1823	5.39654	6.739	6.3393	6.60969	5.83394	7.53296	7.60026	6.50268	6.03958	6.62928	6.01551	7.00209	8.27166	6.16655	7.78621	6.50921	6.89501	7.94871	6.01011	5.91775	7.0763	5.08387	7.0456	6.74545	6.24999	7.72445	5.2007	7.4319	7.29261	7.29184	6.04452	6.47426	6.02076	6.60281
PRKAA2	4.59383	4.47501	4.27453	4.38158	4.55621	4.51903	4.90844	4.59972	5.00008	4.57875	4.87765	4.71785	4.61937	4.34212	4.54337	5.16226	4.14715	4.26771	4.40663	4.69223	4.31934	4.47145	4.44838	4.22869	4.52934	4.3124	4.39445	4.4192	4.35506	4.2149	4.50076	4.20606	4.26588	4.65853	4.28899	5.80429	4.83591	4.46633	4.45525	4.60583	4.30783	4.79856	4.12419	4.75024	4.32067	4.46007	4.37902	4.7208	4.58439
PRKAA1	7.41349	5.96819	6.25842	5.96156	6.14275	6.17934	5.88985	6.71108	5.95175	6.31873	5.61973	6.89911	6.23229	6.03587	5.54239	5.78672	5.92706	5.93423	6.38169	6.45956	6.98164	6.55838	5.19119	6.44703	6.35487	5.87636	6.74839	7.19983	6.53815	6.93532	5.62524	5.56101	6.60563	5.66109	6.15203	6.39196	5.00317	6.50738	5.40879	6.11178	5.7599	6.17223	6.52745	6.81463	6.98751	6.79172	6.46082	5.77193	5.72586
PRICKLE3	5.51829	5.21394	5.74026	4.99456	5.50818	5.11745	5.52894	5.32322	4.99857	5.50875	5.80093	5.46929	4.67682	5.81245	5.5081	5.47724	6.04904	5.64089	4.81138	5.26555	5.96463	5.59368	5.5934	5.33229	5.18034	5.24591	5.36648	5.01621	6.17908	5.47472	5.25622	5.75657	5.17359	5.62711	5.06764	5.59341	5.22488	5.23602	5.4412	5.16931	4.95672	5.57737	4.99959	5.10661	5.21063	5.73226	5.9951	4.95108	5.67727
PRH1-PRR4	4.38868	5.2477	5.19146	4.14914	5.06682	4.49312	4.28384	4.58806	4.55606	4.07941	4.80067	4.58844	4.47674	5.51988	4.76615	4.37815	4.57847	4.67576	4.67651	4.55219	4.83803	4.74222	4.76537	4.68677	4.63791	5.13953	5.03923	5.31039	4.77278	5.45034	5.00803	4.68955	5.38089	4.64235	4.3623	4.83535	4.62402	5.01208	5.04097	4.79058	4.74454	4.42205	4.89314	4.59069	4.88169	4.51937	5.06251	5.47046	5.3612
PRF1	9.39372	9.986	7.7814	8.69809	8.52602	8.30405	9.49609	8.44944	10.7868	11.2428	10.1948	10.2183	10.6215	9.43316	9.17641	9.35343	8.59165	10.3738	10.105	6.24633	7.36411	9.82761	8.77878	10.2977	7.79432	11.1598	8.98725	7.58406	8.93957	7.37737	9.82291	8.75317	7.72379	11.4263	10.7167	9.14855	9.85032	8.94668	9.64587	9.71309	10.1603	9.8116	10.6964	8.29747	10.3502	10.0086	9.36946	9.95609	10.0549
PREX1	8.73325	8.52004	8.45345	7.26696	8.4502	7.56862	7.31555	7.66436	9.41377	9.77509	8.03506	7.79289	8.31653	9.85823	9.07956	8.56611	7.69079	7.75637	8.89485	6.67767	8.18404	9.4964	7.83659	8.281	8.03124	8.43074	8.63272	7.47016	7.80373	9.76806	8.76868	8.32738	8.6821	9.51979	8.34403	8.06665	7.91139	7.95906	8.07875	9.34262	8.95609	8.35718	8.46106	9.68013	9.67542	8.65547	9.16478	9.77944	10.1631
PRCC	6.51063	7.36226	7.28072	7.25919	6.85062	6.64079	6.52766	5.21132	6.21847	7.49771	6.52306	6.91214	7.45535	6.68757	5.87335	5.2091	6.02699	6.55746	6.80612	6.9621	7.37674	6.88344	5.9438	6.28854	5.43054	6.65707	5.95934	6.81326	5.96132	6.70049	6.63541	6.84672	6.25006	7.50049	7.01071	6.13908	5.6642	7.34797	7.82388	6.58591	6.55756	6.85967	6.51798	6.49678	6.61099	6.88073	6.78326	6.14458	6.34339
PRB4	4.17945	4.44567	4.35518	4.10742	4.5756	3.22115	4.58042	4.13019	3.89865	3.77496	4.01997	4.30164	3.83851	4.38591	4.08882	4.50617	4.62686	5.10657	3.69713	4.09057	4.14981	4.52973	4.63445	4.16879	4.33134	4.19444	4.40791	4.2445	4.26677	3.70923	4.40841	4.43438	3.93811	4.12664	3.74257	4.23206	4.78913	4.17667	4.1296	4.49283	4.13075	4.23327	4.28747	4.33545	4.1197	3.8547	4.12125	4.27036	4.40791
PPY	3.51755	3.74141	3.51715	3.59383	3.43302	3.28488	3.53459	3.70364	3.75846	3.31652	3.41371	3.1187	3.5129	3.58829	3.55413	3.57762	3.46637	3.74886	3.05873	3.75233	3.14791	3.42959	3.27206	3.55437	3.63443	3.57442	3.60257	3.28561	4.57715	3.23369	3.36246	3.38978	3.36797	3.21363	3.34408	3.35961	3.46548	3.53194	3.41775	3.40799	3.05775	3.52217	3.12903	3.3673	3.47365	3.55828	3.28992	3.38978	3.14857
PPWD1	9.2796	8.76445	8.47687	8.20279	8.49201	8.38628	8.71002	9.21098	8.29956	7.75575	7.38175	8.48994	8.3177	8.34236	8.62417	7.54506	8.18983	8.59834	8.88053	8.69229	9.10596	7.8783	8.53919	9.16373	8.98905	8.72449	9.02485	8.89468	8.41703	8.75993	8.40985	8.39877	8.85626	8.48762	8.59783	8.12141	7.54141	8.42786	8.48265	8.31914	8.64898	8.50068	8.63058	8.70908	8.60765	8.68378	8.4721	8.40573	8.27612
PPP6R2	6.51462	6.42546	6.60425	7.06508	6.92371	6.52192	7.19876	6.4745	7.4821	6.42222	6.89583	6.04745	6.71829	6.16851	6.49792	6.8875	6.16165	6.06685	7.60658	8.09641	6.34896	6.6239	6.41496	6.34123	5.85893	5.3484	5.58218	6.44098	5.80915	6.44023	6.23977	6.37287	6.55576	6.61546	7.14114	5.63708	7.20562	6.1513	6.71829	6.80708	6.40825	7.4051	6.52588	5.80928	6.31606	6.52472	6.58729	7.21764	7.31224
PPP5D1	2.77366	3.22034	2.85407	3.29996	2.87048	2.60326	2.77175	2.592	3.6201	2.91298	2.80374	2.74443	3.23868	2.71768	2.89016	2.85511	2.6364	2.78652	2.91636	3.20844	3.08303	2.53112	2.70522	2.91178	2.7759	2.72148	2.53879	2.91636	2.81365	2.55458	2.68791	2.65511	2.90697	2.8739	2.9208	2.63755	3.10373	2.98177	2.65132	2.76533	3.04013	2.85377	2.54997	2.85828	2.73855	3.24465	3.04258	3.24015	3.43393
PPP3R1	7.17254	6.09674	6.54282	6.75123	5.04284	7.99723	6.63552	6.54519	6.1968	7.35435	5.39105	6.07472	6.51858	5.4721	5.70202	5.63253	6.59964	5.49548	6.41731	6.65956	6.79845	7.38067	5.71149	6.42777	5.10684	5.7488	5.60402	5.58411	5.5856	6.77507	5.88281	6.15466	5.64404	6.39311	7.19196	6.15872	4.33426	5.69771	5.57447	6.64154	6.18422	4.89346	6.62043	8.32456	6.85095	8.07612	6.80459	5.57911	5.74749
[truncated: 2,187 more rows]
[truncated: 6 more columns]
