# Supplementary material for: Gene set-based identification of two immune subtypes of diffuse large B cell lymphoma for guiding immune checkpoint blocking therapy
Source: Front Genet. 2022 Oct 7;13:1000460. doi: 10.3389/fgene.2022.1000460 (PMC9585251; doi:10.3389/fgene.2022.1000460)
Supplement: Supplementary file 20 [file Table13.XLSX]

## Sheet: Supplementary Table 2
ID	Subtype
GSM274895	C1
GSM274896	C1
GSM274897	C1
GSM274898	C2
GSM274899	C2
GSM274900	C2
GSM274901	C1
GSM274902	C2
GSM274903	C2
GSM274904	C2
GSM274905	C1
GSM274906	C2
GSM274907	C2
GSM274908	C2
GSM274909	C2
GSM274910	C2
GSM274911	C2
GSM274912	C2
GSM274913	C1
GSM274914	C1
GSM274915	C1
GSM274916	C2
GSM274917	C2
GSM274918	C2
GSM274919	C1
GSM274920	C2
GSM274921	C2
GSM274922	C2
GSM274923	C1
GSM274924	C1
GSM274925	C2
GSM274926	C1
GSM274927	C1
GSM274928	C1
GSM274929	C2
GSM274930	C2
GSM274931	C1
GSM274932	C2
GSM274933	C1
GSM274934	C1
GSM274935	C1
GSM274936	C1
GSM274937	C1
GSM274938	C1
GSM274939	C2
GSM274940	C2
GSM274941	C1
GSM274942	C2
GSM274943	C1
GSM274944	C1
GSM274945	C2
GSM274946	C1
GSM274947	C2
GSM274948	C2
GSM274949	C2
GSM274950	C2
GSM274951	C1
GSM274952	C1
GSM274953	C2
GSM274954	C2
GSM274955	C1
GSM274956	C2
GSM274957	C2
GSM274958	C1
GSM274959	C1
GSM274960	C2
GSM274961	C2
GSM274962	C1
GSM274963	C1
GSM274964	C2
GSM274965	C2
GSM274966	C2
GSM274967	C2
GSM274968	C1
GSM274969	C2
GSM274970	C2
GSM274971	C2
GSM274972	C2
GSM274973	C1
GSM274974	C2
GSM274975	C1
GSM274976	C1
GSM274977	C1
GSM274978	C1
GSM274979	C2
GSM274980	C2
GSM274981	C1
GSM274982	C1
GSM274983	C2
GSM274984	C1
GSM274985	C1
GSM274986	C1
GSM274987	C2
GSM274988	C2
GSM274989	C1
GSM274990	C1
GSM274991	C1
GSM274992	C2
GSM274993	C2
GSM274994	C2
GSM274995	C2
GSM274996	C2
GSM274997	C1
GSM274998	C2
GSM274999	C2
GSM275000	C1
GSM275001	C1
GSM275002	C2
GSM275003	C2
GSM275004	C2
GSM275005	C1
GSM275006	C1
GSM275007	C2
GSM275008	C2
GSM275009	C1
GSM275010	C2
GSM275011	C1
GSM275012	C1
GSM275013	C1
GSM275014	C2
GSM275015	C1
GSM275016	C2
GSM275017	C2
GSM275018	C2
GSM275019	C2
GSM275020	C1
GSM275021	C1
GSM275022	C2
GSM275023	C2
GSM275024	C2
GSM275025	C2
GSM275026	C1
GSM275027	C2
GSM275028	C2
GSM275029	C1
GSM275030	C1
GSM275031	C1
GSM275032	C2
GSM275033	C1
GSM275034	C2
GSM275035	C1
GSM275036	C1
GSM275037	C1
GSM275038	C1
GSM275039	C2
GSM275040	C2
GSM275041	C2
GSM275042	C1
GSM275043	C1
GSM275044	C1
GSM275045	C2
GSM275046	C2
GSM275047	C2
GSM275048	C2
GSM275049	C2
GSM275050	C1
GSM275051	C1
GSM275052	C1
GSM275053	C1
GSM275054	C2
GSM275055	C1
GSM275056	C2
GSM275057	C1
GSM275058	C1
GSM275059	C1
GSM275060	C2
GSM275061	C1
GSM275062	C2
GSM275063	C2
GSM275064	C1
GSM275065	C2
GSM275066	C1
GSM275067	C1
GSM275068	C1
GSM275069	C2
GSM275070	C1
GSM275071	C1
GSM275072	C1
GSM275073	C1
GSM275074	C2
GSM275075	C1
GSM275076	C1
GSM275077	C1
GSM275078	C1
GSM275079	C1
GSM275080	C1
GSM275081	C1
GSM275082	C1
GSM275083	C1
GSM275084	C2
GSM275085	C1
GSM275086	C1
GSM275087	C2
GSM275088	C1
GSM275089	C2
GSM275090	C1
GSM275091	C1
GSM275092	C1
GSM275093	C2
GSM275094	C1
GSM275095	C1
GSM275096	C1
GSM275097	C2
GSM275098	C2
GSM275099	C2
GSM275100	C2
GSM275101	C2
GSM275102	C1
GSM275103	C1
GSM275104	C2
GSM275105	C1
GSM275106	C1
GSM275107	C1
GSM275108	C2
GSM275109	C1
GSM275110	C1
GSM275111	C1
GSM275112	C1
GSM275113	C1
GSM275114	C2
GSM275115	C1
GSM275116	C2
GSM275117	C2
GSM275118	C2
GSM275119	C2
GSM275120	C1
GSM275121	C1
GSM275122	C1
GSM275123	C1
GSM275124	C2
GSM275125	C1
GSM275126	C2
GSM275127	C2
GSM275128	C1
GSM275129	C1
GSM275130	C2
GSM275131	C1
GSM275132	C1
GSM275133	C2
GSM275134	C1
GSM275135	C1
GSM275136	C1
GSM275137	C2
GSM275138	C1
GSM275139	C2
GSM275140	C1
GSM275141	C2
GSM275142	C1
GSM275143	C2
GSM275144	C2
GSM275145	C1
GSM275146	C2
GSM275147	C1
GSM275148	C2
GSM275149	C1
GSM275150	C1
GSM275151	C1
GSM275152	C1
GSM275153	C2
GSM275154	C1
GSM275155	C2
GSM275156	C1
GSM275157	C2
GSM275158	C2
GSM275159	C1
GSM275160	C2
GSM275161	C2
GSM275162	C1
GSM275163	C1
GSM275164	C2
GSM275165	C1
GSM275166	C1
GSM275167	C1
GSM275168	C1
GSM275169	C1
GSM275170	C1
GSM275171	C1
GSM275172	C1
GSM275173	C1
GSM275174	C2
GSM275175	C2
GSM275176	C1
GSM275177	C1
GSM275178	C2
GSM275179	C2
GSM275180	C1
GSM275181	C1
GSM275182	C1
GSM275183	C1
GSM275184	C2
GSM275185	C1
GSM275186	C1
GSM275187	C1
GSM275188	C1
GSM275189	C1
GSM275190	C1
GSM275191	C2
GSM275192	C1
GSM275193	C1
GSM275194	C2
GSM275195	C1
GSM275196	C1
GSM275197	C2
GSM275198	C1
GSM275199	C1
GSM275200	C1
GSM275201	C2
GSM275202	C1
GSM275203	C1
GSM275204	C1
GSM275205	C1
GSM275206	C1
GSM275207	C1
GSM275208	C1
GSM275209	C1
GSM275210	C1
GSM275211	C1
GSM275212	C2
GSM275213	C2
GSM275214	C1
GSM275215	C1
GSM275216	C1
GSM275217	C1
GSM275218	C2
GSM275219	C1
GSM275220	C1
GSM275221	C2
GSM275222	C1
GSM275223	C1
GSM275224	C1
GSM275225	C1
GSM275226	C2
GSM275227	C2
GSM275228	C2
GSM275229	C2
GSM275230	C2
GSM275231	C1
GSM275232	C1
GSM275233	C1
GSM275234	C2
GSM275235	C1
GSM275236	C1
GSM275237	C1
GSM275238	C2
GSM275239	C1
GSM275240	C1
GSM275241	C2
GSM275242	C1
GSM275243	C2
GSM275244	C1
GSM275245	C1
GSM275246	C1
GSM275247	C1
GSM275248	C1
GSM275249	C1
GSM275250	C1
GSM275251	C1
GSM275252	C1
GSM275253	C1
GSM275254	C1
GSM275255	C1
GSM275256	C1
GSM275257	C1
GSM275258	C2
GSM275259	C2
GSM275260	C1
GSM275261	C1
GSM275262	C1
GSM275263	C1
GSM275264	C2
GSM275265	C2
GSM275266	C2
GSM275267	C1
GSM275268	C1
GSM275269	C2
GSM275270	C1
GSM275271	C2
GSM275272	C1
GSM275273	C2
GSM275274	C1
GSM275275	C2
GSM275276	C1
GSM275277	C1
GSM275278	C1
GSM275279	C1
GSM275280	C1
GSM275281	C1
GSM275282	C1
GSM275283	C2
GSM275284	C2
GSM275285	C1
GSM275286	C1
GSM275287	C1
GSM275288	C1
GSM275289	C1
GSM275290	C1
GSM275291	C2
GSM275292	C2
GSM275293	C2
GSM275294	C1
GSM275295	C1
GSM275296	C1
GSM275297	C2
GSM275298	C1
GSM275299	C2
GSM275300	C1
GSM275301	C1
GSM275302	C1
GSM275303	C2
GSM275304	C1
GSM275305	C2
GSM275306	C2
GSM275307	C2
GSM275308	C1
