# Supplementary material for: Gene set-based identification of two immune subtypes of diffuse large B cell lymphoma for guiding immune checkpoint blocking therapy
Source: Front Genet. 2022 Oct 7;13:1000460. doi: 10.3389/fgene.2022.1000460 (PMC9585251; doi:10.3389/fgene.2022.1000460)
Supplement: Supplementary file 21 [file Table7.XLSX]

## Sheet: Supplementary Table 14
Tag	T cells CD8	T cells CD4 memory resting	T cells CD4 memory activated	T cells follicular helper	T cells regulatory (Tregs)	T cells gamma delta
GSM1358939	0.0594983	0	0.0491519	0.0287589	0	0.0783499
GSM1358940	0.122379	0	0.0162867	0.0449178	0.0296192	0
GSM1358941	0.0396319	0.00619274	0	0.113553	0	0
GSM1358942	0.0904579	0	0.0377513	0.0436167	0.0221247	0.00158461
GSM1358943	0.0410061	0.103483	0.0224823	0.0700368	0	0.0102209
GSM1358944	0.0943835	0.0420498	0.0644506	0.07269	0.0394552	0
GSM1358945	0.154169	0	0.0474053	0.0442673	0	0.147842
GSM1358946	0.0958954	0.0418551	0	0.0506793	0	0
GSM1358947	0.228678	0	0.0990081	0.139869	0.0540971	0.12434
GSM1358948	0.0598333	0	0.0497838	0.0600302	0.0240019	0.0549679
GSM1358949	0.0599875	0.0119521	0.0510624	0.0265505	0.0160274	0.0456672
GSM1358950	0.0771516	0	0.0383503	0.0787081	0.0199134	0.0506459
GSM1358951	0.0801023	0	0.165906	0.0274382	0	0.0567594
GSM1358952	0.0411777	0.159173	0.0787612	0.0544269	0	0.0386564
GSM1358953	0.042312	0.0218	0.0234741	0.142933	0.0338655	0.015803
GSM1358954	0.0879872	0	0.0445316	0.206357	0.0193557	0.0423794
GSM1358955	0.0955345	0.0986006	0.0151425	0.0416878	0	0
GSM1358958	0.175213	0	0.052284	0.0950546	0	0.0972706
GSM1358959	0.116695	0.0212629	0.0820497	0.143608	0	0.138231
GSM1358960	0.039966	0	0	0.0421632	0.0117955	0
GSM1358962	0.0157806	0	0.143548	0.0219746	0	0
GSM1358963	0.0573443	0	0.0319207	0.0814737	0.0291902	0.0284006
GSM1358966	0.102493	0.0676316	0	0.138579	0.0349322	0.0462493
GSM1358969	0.12646	0	0.115822	0.11508	0	0.116799
GSM1358972	0.0347777	0.296321	0.0313239	0.0193327	0	0.0189096
GSM1358975	0.245193	0	0.187097	0.0316203	0	0.0486437
GSM1358976	0.0909321	0.0898867	0.0886622	0.0562298	0	0.068699
GSM1358977	0.0810256	0.145362	0.0176815	0.152036	0.0630983	0
GSM1358980	0.0332907	0	0.0366119	0.0221159	0.0158379	0
GSM1358982	0.0243505	0.115199	0.0184975	0.0335655	0.0084088	0
GSM1358983	0.0771196	0	0.0871285	0.050822	0	0.00713894
GSM1358984	0.0610973	0.0359815	0.022914	0.0230112	0.0171044	0.0294177
GSM1358985	0.0239939	0.13539	0.0151667	0.14234	0.0428611	0
GSM1358986	0.108086	0	0.102083	0.138814	0.0600124	0.0385731
GSM1358987	0.0495998	0.0429941	0.0221817	0.140442	0.00360973	0.165805
GSM1358988	0.117708	0.126875	0.0820486	0.0300828	0	0.0322348
GSM1358989	0.119974	0	0.00598271	0.0634603	0	0.02431
GSM1358992	0.106095	0	0.187004	0.00856032	0.00869402	0
GSM1358994	0.127015	0	0.0846033	0.065111	0	0.0624539
GSM1358995	0.0905922	0	0.0981194	0.100488	0.0148379	0.107176
GSM1358996	0.0475615	0.142904	0.056005	0.201637	0.0348166	0.0733087
GSM1358997	0.0616389	0	0.00352277	0.0864748	0.051055	0.00812769
GSM1358998	0.116422	0.16722	0.0792438	0.0455461	0	0.059655
GSM1358999	0.0714944	0	0.0987653	0.0343023	0	0
GSM1359000	0.0576652	0.0849292	0.0934289	0.000924643	0	0.0350202
GSM1359001	0.178552	0	0.0857002	0.0673447	0	0.121064
GSM1359002	0.0558583	0.0181092	0.0190668	0.0526417	0	0.0520294
GSM1359003	0.0901731	0.0567585	0.0223939	0.0628419	0	0
GSM1359004	0.061065	0.00803129	0.0855179	0.139246	0	0.0541863
GSM1359005	0.0434961	0.183272	0.0193195	0.20112	0	0.0416904
GSM1359006	0.00581724	0	0.075447	0.121352	0.0037397	0.0858102
GSM1359007	0.0724404	0.0697099	0.0949967	0.145453	0.0807376	0.00823731
GSM1359008	0	0.129733	0.079686	0.0952519	0.0354379	0.174856
GSM1359009	0.129265	0.0278981	0.00633866	0.197902	0.0111494	0.0923055
GSM1359018	0.0131572	0	0.0095493	0.0736253	0	0.0919329
