# Supplementary material for: Gene set-based identification of two immune subtypes of diffuse large B cell lymphoma for guiding immune checkpoint blocking therapy
Source: Front Genet. 2022 Oct 7;13:1000460. doi: 10.3389/fgene.2022.1000460 (PMC9585251; doi:10.3389/fgene.2022.1000460)
Supplement: Supplementary file 22 [file Table8.XLSX]

## Sheet: Supplementary Table 15
Mixture	T cells CD8	T cells CD4 memory resting	T cells CD4 memory activated	T cells follicular helper	T cells regulatory (Tregs)	T cells gamma delta
GSM306886	0.0576333	0.0223601	0.0213145	0.0650276	0.00102553	0.0555302
GSM306887	0.0760191	0.0329899	0.0632268	0.0492412	0.00931695	0
GSM306888	0.04733	0.107472	0.0626123	0.0933397	0	0.0193656
GSM306889	0.0133129	0.0889362	0.0627471	0.0320048	0	0.0523227
GSM306890	0.101428	0	0.126723	0.0601768	0.0104328	0
GSM306891	0.0825207	0	0.0932094	0.0561433	0.0152476	0
GSM306892	0.278306	0	0.0201124	0.119323	0.0122697	0.144348
GSM306893	0.140979	0	0.176412	0.0351444	0	0.0900644
GSM306894	0	0.00355873	0.0825232	0	0	0
GSM306895	0.0665279	0	0.0794828	0.0515251	0	0.0429322
GSM306896	0.0576318	0.0542467	0.0140519	0.0703134	0.0101141	0.0144791
GSM306897	0.00937597	0.049365	0	0	0.00787842	0
GSM306898	0.0595959	0	0.0363183	0.134296	0.0607883	0
GSM306899	0.0642763	0	0.0940249	0.0885061	0	0.0522246
GSM306900	0.0640144	0.0350809	0.0689228	0.0581101	0.00579058	0
GSM306902	0.0708714	0.0322657	0	0.0936102	0	0
GSM306903	0.170575	0	0.189595	0.0825852	0	0.0158443
GSM306904	0.00506113	0.0057145	0.0262642	0.0229742	0	0
GSM306905	0.147946	0	0.0871059	0.0221895	0.0543924	0.0504947
GSM306906	0.145343	0	0.112325	0.0575122	0	0
GSM306907	0	0.035167	0	0.0290602	0	0.0657291
GSM306908	0.054777	0.0285701	0.058052	0.0202827	0	0
GSM306909	0.0497446	0.00805438	0.0185542	0.0380632	0.0293346	0.0420866
GSM306910	0.123595	0.0369122	0.0494583	0.123095	0	0.0206891
GSM306911	0.0559279	0	0.165208	0.00870057	0	0.0404909
GSM306912	0.092691	0	0.022422	0.109214	0.0375615	0.0513431
GSM306913	0.0912656	0	0.036593	0	0.000896636	0
GSM306914	0.137048	0	0	0.0906011	0.0155807	0.0139982
GSM306915	0.198454	0	0.055969	0.076385	0.0329785	0.170651
GSM306916	0.0349805	0.093252	0	0.0764563	0.0077538	0.00414457
GSM306918	0.0550174	0	0	0.0363649	0.0234973	0
GSM306919	0.104006	0.0415187	0.0571755	0.0903376	0.0279966	0.0977168
GSM306920	0.0948492	0	0.139685	0.0627624	0	0.100348
GSM306921	0.0381843	0.165018	0	0.0791361	0	0
GSM306922	0.0712135	0	0.0349113	0.0649356	0.0147041	0.00708219
GSM306923	0.100162	0.000162546	0.0947522	0.0631618	0.0102903	0
GSM306924	0.0716111	0.0215295	0.149087	0	0	0.0139722
GSM306925	0.155602	0	0.0552861	0.0770588	0.025379	0.107526
GSM306926	0.0108362	0.0425371	0.0285313	0.108868	0.0202969	0.0133272
GSM306927	0.0428883	0.078697	0.00978538	0.110185	0	0.0779308
GSM306928	0.0385323	0	0.208181	0.150831	0.0155842	0.104869
GSM306930	0.142604	0.0216122	0.0766697	0.0981091	0	0.095043
GSM306931	0.131663	0.0127292	0.0592048	0.0486811	0.00544678	0.0354486
GSM306932	0.0721757	0.0161824	0.0943921	0.0822063	0	0
GSM306933	0.0443027	0.113766	0.00603975	0.0100592	0.0265603	0
GSM306934	0.0487572	0.0829255	0.0411757	0.0153812	0	0
GSM306935	0.0238271	0.0227796	0.047907	0.038893	0	0.0311846
GSM306936	0.0329656	0.0758576	0.0652382	0.225024	0.0136518	0.100514
GSM306937	0.12008	0	0.0884348	0.0816316	0.0306573	0.0113245
GSM306938	0.0744827	0.0435606	0.112276	0.128994	0.02602	0.0174912
GSM306939	0.197671	0	0.0708346	0.0933059	0	0.0177013
GSM306940	0.164322	0.024669	0.0511646	0.047513	0.00538481	0.104139
GSM306944	0.0961962	0	0.0374598	0.144807	0	0.0571245
GSM306946	0.044817	0	0.0565498	0.0453253	0.0138053	0.0205119
GSM306947	0.0892199	0.0619971	0.0610316	0.0887732	0.00586089	0.00871699
GSM306948	0.0211906	0.0241525	0.0951459	0.0159126	0.0108194	0
GSM306949	0.0826767	0.0773502	0.0368223	0.119933	0.00631751	0.0777607
GSM387565	0.05494	0	0.0727357	0.0206858	0	0
GSM387566	0.0266278	0.0164459	0.00166816	0.0119712	0	0.042274
GSM387567	0.0773263	0.175089	0.0456947	0.0306765	0	0.0506764
GSM387568	0.096924	0	0.321571	0.0193309	0	0.166668
GSM387569	0.0422889	0.0579479	0.0134781	0.0738939	0.00395654	0
GSM387570	0.0207807	0	0.0599092	0.00135201	0	0.0497405
GSM387571	0	0.171168	0.0199374	0.0426442	0.0137084	0.00955294
GSM387572	0.0495718	0.0137962	0.0188407	0.0937184	0.00522279	0
GSM387573	0.125886	0.00673252	0.17326	0.0739105	0.0205883	0.0141238
GSM387574	0.0449821	0.0240288	0.0664218	0.0527806	0	0
GSM387575	0.0714543	0	0.114157	0.0572012	0	0
GSM387576	0.113413	0	0.0542207	0.106402	0	0.0470352
GSM387577	0.115806	0	0.109762	0.0715702	0	0.0745025
GSM387578	0	0.0235175	0.0355421	0.0360777	0.0255721	0.0299674
GSM387579	0.0358626	0	0.0430258	0.0716333	0.000624268	0.029941
GSM387580	0.021347	0.0847539	0.0274009	0.0201258	0	0.0229764
